# Supplementary material for: OXIDOSQUALENE CYCLASE 1 and 2 influence triterpene biosynthesis and defense in Nicotiana attenuata
Source: Plant Physiol. 2023 Dec 15;194(4):2580–99. doi: 10.1093/plphys/kiad643 (PMC10980520; doi:10.1093/plphys/kiad643)
Supplement: kiad643_Supplementary_Data [file kiad643_supplementary_data.zip]

Archive with 2 entries (2 files):
- Supplemental data.pdf
- Supplemental Table S6 Metabolite annotation table.xlsx
