# Supplementary material for: OXIDOSQUALENE CYCLASE 1 and 2 influence triterpene biosynthesis and defense in Nicotiana attenuata
Source: Plant Physiol. 2023 Dec 15;194(4):2580–99. doi: 10.1093/plphys/kiad643 (PMC10980520; doi:10.1093/plphys/kiad643)
Supplement: kiad643_Supplementary_Data [file kiad643_supplementary_data.zip › Supplemental Table S6 Metabolite annotation table.xlsx]

## Sheet: Sheet1
Supplemental Table S6 Metabolite annotation table
feature_id	feature_mz	feature_rt	feature_spectrum_entropy	feature_pred_tax_npc_03cla_score	component_id	candidate_spectrum_entropy	candidate_structure_molecular_formula	candidate_library	candidate_count_similarity_peaks_matched	candidate_score_similarity	candidate_structure_exact_mass	candidate_structure_xlogp	candidate_structure_inchikey_no_stereo	candidate_structure_smiles_no_stereo	candidate_structure_tax_cla_chemontid	candidate_structure_tax_cla_01kin	candidate_structure_tax_cla_02sup	candidate_structure_tax_cla_03cla	candidate_structure_tax_cla_04dirpar	candidate_structure_tax_npc_01pat	candidate_structure_tax_npc_02sup	candidate_structure_tax_npc_03cla	candidate_structure_error_mz	rank_initial	rank_final	score_initial	score_biological	score_chemical	score_final
370	1381.69	71.53	1.22587	0
372	1382.19	71.97	0.867878	0
387	378.214	99.18	2.51899	0	22	4.33264	C25H30O3	ISDB	3	0.0864902	378.219		JDIZOPSECQWFRM	O=c1oc(CCCCCCCCCCc2ccccc2)cc2cccc(O)c12									0.00512082	1	1	0.0864902	0	0	0.0288301
391	352.079	109.58	1.18262	0
402	346.189	138.45	2.34033	0	22	4.07874	C24H26O2	ISDB	34	0.0677656	346.193		AGAKPVPGUZJFHK	CC(C)=CCc1c(C=Cc2ccccc2)cc(O)c2c1OC(C)(C)C=C2									0.00407607	1	1	0.0677656	0	0	0.0225885
406	644.72	140.79	1.30362	0
407	644.921	141.5	1.50349	0
413	483.237	152.07	1.6402	0	22	4.59272	C26H33N3O6	ISDB	38	0.377407	483.237	2.5309	YUUGXIVVDZSRNR	COc1cc(C=CC(=O)NCCCCNCCCNC(=O)C=Cc2ccc(O)c(O)c2)ccc1O	1391	Organic compounds	Phenylpropanoids and polyketides	Cinnamic acids and derivatives	Hydroxycinnamic acids and derivatives	Alkaloids	Ornithine alkaloids	Polyamines	0.000391776	1	1	0.377407	0	0	0.125802
419	629.932	160.94	2.65801	0
420	755.918	161.13	1.22666	0
421	756.118	161.14	1.3681	0	22	3.26725	C32H32N6O8S4	ISDB	1	0	756.116	0.0526	SYHNGIDZSPMVHV	CC(O)C12SSC3(C(=O)N1C)C(O)C1(C45c6ccccc6NC4N4C(=O)C6(C(C)O)SSC4(C(=O)N6C)C5O)c4ccccc4NC1N3C2=O	1733	Organic compounds	Organoheterocyclic compounds	Indoles and derivatives	Pyrroloindoles	Alkaloids $ Amino acids and Peptides	Peptide alkaloids	Indole diketopiperazine alkaloids (L-Trp, L-Ala)	-0.00178802	1	1	0	0	0	0
421	756.118	161.14	1.3681	0	22	4.01774	C34H28O20	ISDB	1	0	756.117	1.295	SNMOFYXORHLALC	O=C(OCC1OC(OC(=O)c2ccc(O)cc2)C(O)(COC(=O)c2cc(O)c(O)c(O)c2)C1OC(=O)c1cc(O)c(O)c(O)c1)c1cc(O)c(O)c(O)c1	2966	Organic compounds	Organic acids and derivatives	Carboxylic acids and derivatives	Tetracarboxylic acids and derivatives	Shikimates and Phenylpropanoids	Phenolic acids (C6-C1)	Gallotannins	-0.000840704	1	1	0	0	0	0
421	756.118	161.14	1.3681	0	22	4.13993	C34H28O20	ISDB	1	0	756.117		HTCIQWLCUXRCBR	O=C(OCC1OC(OC(=O)c2cc(O)c(O)c(O)c2)C(OC(=O)c2cc(O)c(O)c(O)c2)C(OC(=O)c2cc(O)c(O)c(O)c2)C1O)c1ccc(O)cc1									-0.000840704	1	1	0	0	0	0
423	1889.29	161.55	1.53275	0
424	755.718	161.6	1.19303	0
425	1259.53	161.89	0.676209	0.0034138
426	1259.86	162.23	1.26835	0
429	1260.2	163.27	1.74296	0	22	4.2838	C24H26N2O16S	ISDB	1	0	630.1		ZWNPOCFUIXPBLX	O=C(O)C1=CC(=CC=[N+]2c3cc([O-])c(OC4OC(CO)C(O)C(OS(=O)(=O)O)C4O)cc3CC2C(=O)O)CC(C(=O)O)N1									0.00138975	1	1	0	0	0	0
429	1260.2	163.27	1.74296	0	22	4.43885	C24H26N2O16S	ISDB	2	0	630.1	-3.1685	OZXPZOHWSFDUDY	O=C(O)C1=CC(=CC=[N+]2c3cc([O-])c(OC4OC(COS(=O)(=O)O)C(O)C(O)C4O)cc3CC2C(=O)O)CC(C(=O)O)N1	1434	Organic compounds	Alkaloids and derivatives	Betalains	Betacyanins and derivatives	Alkaloids	Tyrosine alkaloids	Betalain alkaloids	0.00138975	1	1	0	0	0	0
429	1260.2	163.27	1.74296	0	22	4.54864	C24H26N2O16S	ISDB	1	0	630.1	-1.9637	WAVKJVFFCMUVGK	O=C(O)C1=NC(C(=O)O)CC(C=CN2c3cc(O)c(OC4OC(COS(=O)(=O)O)C(O)C(O)C4O)cc3CC2C(=O)O)=C1	4165	Organic compounds	Organic oxygen compounds	Organooxygen compounds	Phenolic glycosides	Alkaloids	Tyrosine alkaloids	Betalain alkaloids	0.00138975	1	1	0	0	0	0
429	1260.2	163.27	1.74296	0	22	3.84638	C32H22O14	ISDB	1	0	630.101		FYMVLOXRVLSINK	CC1OC2CC(=O)OC2C2=C1C(=O)c1c(O)c(-c3cc(O)c4c(c3O)C(=O)C3=C(C4=O)C4OC(=O)CC4OC3C)cc(O)c1C2=O									0.00204138	1	1	0	0	0	0
429	1260.2	163.27	1.74296	0	22	3.92162	C32H22O14	ISDB	1	0	630.101	4.5624	HCKBBCZNQQSLQT	COc1c(-c2ccc(O)c(O)c2-c2c(O)cc(O)c3c(=O)c(OC)c(-c4ccc(O)c(O)c4)oc23)oc2cc(O)cc(O)c2c1=O	2588	Organic compounds	Phenylpropanoids and polyketides	Flavonoids	3-O-methylated flavonoids	Shikimates and Phenylpropanoids	Flavonoids	Flavonols	0.00204138	1	1	0	0	0	0
429	1260.2	163.27	1.74296	0	22	3.60527	C32H22O14	ISDB	1	0	630.101		PYGJEUNSITXWRG	COc1c(-c2ccc(O)c(O)c2)oc2c(-c3c(O)cc(O)c4c(=O)c(OC)c(-c5ccc(O)c(O)c5)oc34)c(O)cc(O)c2c1=O									0.00204138	1	1	0	0	0	0
429	1260.2	163.27	1.74296	0	22	4.32935	C32H22O14	ISDB	1	0	630.101		TVFGUSJWSQUKGG	Cc1c(O)cc2c(c1O)C(=O)C1(c3ccc(O)c(O)c3)Oc3c(C)c(O)c4c(=O)c(O)c(-c5ccc(O)c(O)c5)oc4c3C1(O)O2									0.00204138	1	1	0	0	0	0
429	1260.2	163.27	1.74296	0	22	3.90937	C32H22O14	ISDB	1	0	630.101	1.26598	XETDAWMNFAQXQO	CC1OC2CC(=O)OC2c2c1c(O)c1c(O)c(-c3cc(=O)c4c(=O)c5c(c(=O)c=4c3=O)C(C)OC3CC(=O)OC53)cc(O)c1c2O	1649	Organic compounds	Phenylpropanoids and polyketides	Isochromanequinones	Isochromanequinones	Polyketides	Naphthalenes	Bisnaphthalenes	0.00204138	1	1	0	0	0	0
439	347.267	174.63	0.838617	0	22		C21H31NO2	[1M+(H)1]1+ + (NH3)1			329.235	3.9972	FAECNZSNKREOBT	C=C1CCC2CCC3=C(C(CC(C)=CC(O)C1)N(C)C3=O)C2(C)C	64	Organic compounds	Phenylpropanoids and polyketides	Macrolactams	Macrolactams	Terpenoids	Diterpenoids	Verticillane diterpenoids	0.00232	3	1	0	0	0.75	0.124625
442	497.252	181.12	3.01098	0.0885663	22	4.4049	C27H35N3O6	ISDB	32	0.326568	497.253	2.8339	IGHVUFYLAJSILE	COc1cc(C=CC(=O)NCCCCNCCCNC(=O)C=Cc2ccc(O)c(OC)c2)ccc1O	0001391 $ 0000190	Organic compounds	Phenylpropanoids and polyketides $ Benzenoids	Cinnamic acids and derivatives $ Phenols	Hydroxycinnamic acids and derivatives $ Methoxyphenols	Alkaloids	Ornithine alkaloids	Polyamines	0.00013184	1	1	0.326568	0	0	0.108856
452	349.283	190.06	2.15051	0
453	593.272	190.61	0.666884	0	22	4.16626	C31H39N5O5S	ISDB	3	0.0170792	593.267	2.1373	KRNFNSQJJMDXAQ	CSCCC1C(=O)N2CCCC2C2(O)OC(NC(=O)C3C=C4c5cccc6[nH]cc(c56)CC4N(C)C3)(C(C)C)C(=O)N12	2030	Organic compounds	Alkaloids and derivatives	Ergoline and derivatives	Ergopeptines	Alkaloids	Tryptophan alkaloids	Ergot alkaloids	-0.00487365	1	1	0.0170792	0	0	0.00569308
455	565.278	191.87	2.14097	0	22	4.76731	C21H39N7O11	ISDB	8	0	565.271		SNUOXHVWKIWOBG	CNC1C(OC2C(OC3C(NC(=N)N)CC(NC(=N)N)C(O)C3O)OC(C)C2(O)C=O)OC(CO)C(O)C1O									-0.00699893	1	1	0	0	0	0
455	565.278	191.87	2.14097	0	22	4.18142	C21H39N7O11	ISDB	12	0	565.271	-3.6704	ZPJLQAOTGYKOBJ	CC(O)C(NC(=O)C(N)CCCN(O)C=O)C(=O)N(O)CCCC(NC(=O)C(N)CCCN(O)C=O)C(=O)O	4830	Organic compounds	Organic acids and derivatives	Carboxylic acids and derivatives	Dipeptides	Amino acids and Peptides	Oligopeptides $ Small peptides	Linear peptides $ Tripeptides	-0.00699893	1	1	0	0	0	0
468	1694.85	200.2	2.12097	0
474	761.376	203.56	0.615154	0
475	761.576	203.71	0.73381	0
476	761.175	203.81	0.941924	0
484	561.247	214.45	2.42447	0	22	3.8318	C31H35N3O7	ISDB	5	0.0559964	561.247		MCWZFHUTIWENCO	COC(=O)C1C(O)C(OC(=O)c2ccccc2NC(C)=O)CC2CN3CCc4c([nH]c5cc(OC)ccc45)C3CC21									0.00030646	1	1	0.0559964	0	0	0.0186655
486	196.11	215.83	2.46957	0	22	3.31968	C11H16O3	ISDB	4	0.247889	196.11	0.3333	NBMFDNRJHLWVHY	OCCC(O)C(O)Cc1ccccc1	1334	Organic compounds	Lipids and lipid-like molecules	Fatty Acyls	Fatty alcohols	Shikimates and Phenylpropanoids	notClassified	notClassified	0.000140372	1	1	0.247889	0	0	0.0826296
503	217.204	237.57	0.865009	0
520	233.199	249.95	2.84831	0	22	2.47662	C15H25N2+	ISDB	4	0	233.201		JAZUEGHAKTXVGJ	C1CC[N+]2=C(C1)N1CCCC3CCCC(C2)C31									0.00219122	1	1	0	0	0	0
525	536.437	260.01	3.04554	0	22	3.92281	C20H28	ISDB	41	0.536628	268.219		FWNRILWHNGFAIN	C=CC(C)=CC=CC(C)=CC=C1C(C)=CCCC1(C)C									0.000706896	1	1	0.536628	0	0	0.178876
569	1031.49	294.81	2.28892	0
592	245.235	339.55	1.07649	0
601	261.23	353.9	0.862367	0	22	3.83216	C14H31NO3	ISDB	5	0.087567	261.23		QDBLJDVWLXPWOQ	CCCCCCCCCCC(O)C(O)C(N)CO									-6.0148e-05	1	1	0.087567	0	0	0.029189
608	1205.05	362.61	1.51042	0
610	2409.59	363.26	0.79453	0
616	172.125	391.79	1.46366	0.06683	22	2.99649	C13H16	ISDB	14	0.576371	172.125	3.9293	PMRJYBALQVLLSJ	CCC1=CC2=C(C)CCC2=CC=C1	4622	Organic compounds	Hydrocarbons	Unsaturated hydrocarbons	Branched unsaturated hydrocarbons				-3.3488e-05	1	1	0.576371	0	0	0.192124
618	129.001	399.91	1.5168	0	22	2.67317	C9H7N	MassBank - 2023.09	2	0	129.058	2.2348	SMWDFEZZVXVKRB	c1ccc2ncccc2c1	1253	Organic compounds	Organoheterocyclic compounds	Quinolines and derivatives	Quinolines and derivatives	Alkaloids	Tryptophan alkaloids $ Anthranilic acid alkaloids	Quinoline alkaloids	-0.00783	1	1	0	0	0	0
618	129.001	399.91	1.5168	0	22	1.47631	C5H7NO3	MassBank - 2023.09	1	0	129.043	-0.6504	ODHCTXKNWHHXJC	O=C1CCC(C(=O)O)N1	0000060 $ 0004322	Organic compounds	Organic acids and derivatives	Carboxylic acids and derivatives	Alpha amino acids and derivatives $ Proline and derivatives	Amino acids and Peptides $ Shikimates and Phenylpropanoids	Small peptides	Aminoacids	-0.00783	1	1	0	0	0	0
618	129.001	399.91	1.5168	0	22	1.06438	C6H11NO2	MassBank - 2023.09	1	0	129.079	0.2131	HXEACLLIILLPRG	O=C(O)C1CCCCN1	0002404 $ 0004146 $ 0004145	Organic compounds	Organic acids and derivatives	Carboxylic acids and derivatives	Alpha amino acids $ L-alpha-amino acids $ D-alpha-amino acids	Amino acids and Peptides $ Shikimates and Phenylpropanoids	Small peptides	Aminoacids $ Dipeptides	-0.00783	1	1	0	0	0	0
618	129.001	399.91	1.5168	0	22	2.41221	C9H7N	MassBank - 2023.09	1	0	129.058	2.2348	AWJUIBRHMBBTKR	c1ccc2cnccc2c1	2566	Organic compounds	Organoheterocyclic compounds	Isoquinolines and derivatives	Isoquinolines and derivatives	Alkaloids	Tyrosine alkaloids	notClassified	-0.00783	1	1	0	0	0	0
618	129.001	399.91	1.5168	0	22	1.03756	C8H19N	MassBank - 2023.09	1	0	129.152	2.3056	IOQPZZOEVPZRBK	CCCCCCCCN	469	Organic compounds	Organic nitrogen compounds	Organonitrogen compounds	Monoalkylamines	Fatty acids	Fatty Acids and Conjugates $ Fatty acyls	Amino fatty acids $ Hydrocarbons	-0.00783	1	1	0	0	0	0
618	129.001	399.91	1.5168	0	22	1.56263	C4H11N5	MassBank - 2023.09	1	0	129.101	-1.03416	XZWYZXLIPXDOLR	CN(C)C(=N)NC(=N)N	474	Organic compounds	Organic nitrogen compounds	Organonitrogen compounds	Biguanides	Alkaloids	notClassified	notClassified	-0.00783	1	1	0	0	0	0
618	129.001	399.91	1.5168	0	22	0.740719	C6H11NO2	MassBank - 2023.09	1	0	129.079	0.3425	NILQLFBWTXNUOE	NC1(C(=O)O)CCCC1	4146	Organic compounds	Organic acids and derivatives	Carboxylic acids and derivatives	L-alpha-amino acids	Amino acids and Peptides $ Shikimates and Phenylpropanoids	Small peptides	Aminoacids	-0.00783	1	1	0	0	0	0
620	204.063	411.03	2.15079	0	22	2.89606	C11H12N2S	MassBank - 2023.09	2	0.102791	204.072		HLFSDGLLUJUHTE	c1([C@H]2CN3CCSC3=N2)ccccc1									0.00878	1	1	0.102791	0	0	0.0342636
625	180.115	418.17	2.77194	0	22	3.10256	C11H16O2	ISDB	12	0.555269	180.115		SKZMHTRJUXJATN	OCCC(O)CCc1ccccc1									0.000225752	1	1	0.555269	0	0	0.18509
627	196.073	421.34	1.1966	0
628	158.11	424.54	2.43667	0	22	3.2557	C12H14	ISDB	2	0.14434	158.11		PJSBZKIKQQHYPD	CC1=CCC2C(C)=CC=CC=C12									-0.000123552	1	1	0.14434	0	0	0.0481133
629	157.147	430.68	2.03342	0	22	2.74582	C9H19NO	ISDB	1	0	157.147		BPDCZYLPNNLOBD	CC(C)CNC(=O)CC(C)C									1.0228e-05	1	1	0	0	0	0
629	157.147	430.68	2.03342	0	22	3.3003	C9H19NO	ISDB	1	0	157.147	1.2879	DVJHWTLBEYCZJZ	CC(O)CC1CCCC(C)N1	195	Organic compounds	Organoheterocyclic compounds	Piperidines	Piperidines	Alkaloids	Pseudoalkaloids $ Lysine alkaloids	Acetate-derived alkaloids $ Piperidine alkaloids	1.0228e-05	1	1	0	0	0	0
629	157.147	430.68	2.03342	0	22	3.41334	C9H19NO	ISDB	1	0	157.147		JBYJGWRGHTYNTE	CCCC1CC(O)CC(C)N1									1.0228e-05	1	1	0	0	0	0
629	157.147	430.68	2.03342	0	22	0.226907	C9H19NO	ISDB	1	0	157.147		JFKADWNYKAZYSD	OC1CCCCCNCCC1									1.0228e-05	1	1	0	0	0	0
629	157.147	430.68	2.03342	0	22	3.04554	C9H19NO	ISDB	1	0	157.147	1.2416	JOHKCJPJMSCFBX	CC(O)CC1CCCCN1C	195	Organic compounds	Organoheterocyclic compounds	Piperidines	Piperidines	Alkaloids	Lysine alkaloids	Piperidine alkaloids	1.0228e-05	1	1	0	0	0	0
629	157.147	430.68	2.03342	0	22	3.19771	C9H19NO	ISDB	1	0	157.147		KYEKSZMDGACCQD	CC(O)CC1(C)CCCN1C									1.0228e-05	1	1	0	0	0	0
629	157.147	430.68	2.03342	0	22	2.88252	C9H19NO	ISDB	1	0	157.147		LKCPWTQHJNVLDI	CCC(O)C1CCCCN1C									1.0228e-05	1	1	0	0	0	0
629	157.147	430.68	2.03342	0	22	3.34399	C9H19NO	ISDB	1	0	157.147	1.2416	MSYUGRASNIEUCW	CCCC1CCC(O)CN1C	279	Organic compounds	Alkaloids and derivatives	notClassified	Alkaloids and derivatives	Alkaloids	Pseudoalkaloids	Acetate-derived alkaloids	1.0228e-05	1	1	0	0	0	0
629	157.147	430.68	2.03342	0	22	2.42961	C9H19NO	ISDB	1	0	157.147	2.045	NZMAJUHVSZBJHL	CCCCN(C=O)CCCC	1664	Organic compounds	Organic acids and derivatives	Carboxylic acids and derivatives	Tertiary carboxylic acid amides				1.0228e-05	1	1	0	0	0	0
629	157.147	430.68	2.03342	0	22	2.70122	C9H19NO	ISDB	1	0	157.147		RHULHUMGLDCWCP	CC(O)CN1CCCCCC1									1.0228e-05	1	1	0	0	0	0
629	157.147	430.68	2.03342	0	22	3.36239	C9H19NO	ISDB	1	0	157.147		RLLKFWVYAKQELP	CCC(C)CCCCC(N)=O									1.0228e-05	1	1	0	0	0	0
629	157.147	430.68	2.03342	0	22	2.9826	C9H19NO	ISDB	1	0	157.147	1.2895	ZRXAUOSECWYDMA	CCC(O)CC1CCCCN1	195	Organic compounds	Organoheterocyclic compounds	Piperidines	Piperidines	Alkaloids	Pseudoalkaloids $ Lysine alkaloids	Acetate-derived alkaloids $ Piperidine alkaloids	1.0228e-05	1	1	0	0	0	0
629	157.147	430.68	2.03342	0	22	0.532556	C7H11NO3	MassBank - 2023.09	1	0	157.074	0.1534	WRUSVQOKJIDBLP	CC=C(C)C(=O)NCC(=O)O	2402	Organic compounds	Organic acids and derivatives	Carboxylic acids and derivatives	N-acyl-alpha amino acids	Amino acids and Peptides $ Shikimates and Phenylpropanoids	Small peptides	Aminoacids	0.00607	1	1	0	0	0	0
634	234.162	449.06	1.84374	0	22	3.35307	C15H24O3	MassBank - 2023.09	11	0.498678	252.173	1.9257	NGQXJSTYWWTPOG	C=C1CC(O)C(O)C(C)C(=O)CC2C1CC2(C)C	1550	Organic compounds	Lipids and lipid-like molecules	Prenol lipids	Sesquiterpenoids	Terpenoids	Sesquiterpenoids	Caryophyllane sesquiterpenoids	-0.00032	1	1	0.498678	0	0	0.166226
636	254.152	452.13	1.52749	0	22	4.14255	C15H23ClO	ISDB	4	0.167175	254.144		MXLHTFRLTDVWRD	CC1=C(C)C(C)(C2=CCC(C)(Cl)C(O)C2)CC1									-0.00787096	1	1	0.167175	0	0	0.0557251
642	1685.33	465.72	1.75149	0	22	4.79401	C52H90O8	ISDB	0	0	842.664		VJECEJIXEFMQER	C=C(C)C(CC)CCC(C)C1CCC2C3C(O)C=C4CC(OC5OC(COC(=O)CCCCCCCCCCCCCCCC)C(O)C(O)C5O)CCC4(C)C3CCC12C									-8.416e-05	1	1	0	0	0	0
644	286.23	470.47	0.691753	0
646	196.073	482.72	2.48799	0
654	273.266	493.19	2.50354	0	22	1.71882	C16H35NO2	MassBank - 2023.09	6	0.825188	273.267		NKFNBVMJTSYZDV	CCCCCCCCCCCCN(CCO)CCO									0.0004	1	1	0.825188	0	0	0.275063
656	1685.32	500.29	1.00383	0	22	4.79401	C52H90O8	ISDB	0	0	842.664		VJECEJIXEFMQER	C=C(C)C(CC)CCC(C)C1CCC2C3C(O)C=C4CC(OC5OC(COC(=O)CCCCCCCCCCCCCCCC)C(O)C(O)C5O)CCC4(C)C3CCC12C									0.00119584	1	1	0	0	0	0
657	1685.83	500.67	2.2981	0
682	324.157	569.73	1.00117	0	22	3.96524	C17H24O6	MassBank - 2023.09	16	0.330403	324.157	0.5541	NKCFJIIVGLENIK	CC(=O)OC1CC2(C)C3(CO3)C1OC1C=C(C)CC(O)C12CO	1789	Organic compounds	Lipids and lipid-like molecules	Prenol lipids	Trichothecenes	Terpenoids	Sesquiterpenoids	Trichothecane sesquiterpenoids	-0.00022	1	1	0.330403	0	0	0.110134
685	1922.05	571.81	2.45385	0
686	961.025	572.23	1.31332	0.0393287
687	961.276	572.57	2.82045	0.0301959
688	961.527	573.11	2.66639	0.0301959
704	414.225	601.77	2.57831	0	22	4.58156	C21H34O8	ISDB	7	0.075535	414.225		SZKGFBSXYOLTPK	CC(C=CC1(OC2OC(C)C(O)C(O)C2O)C(C)(C)CCCC1(C)O)=CC(=O)O									0.000654048	1	1	0.075535	0	0	0.0251783
705	746.385	605.39	1.659	0
709	428.24	619.47	1.50071	0	22	4.51808	C25H36N2O2S	ISDB	3	0.0983808	428.25		CDZOAXVNNJTAGG	Cc1cc(-c2cccc(NC(=O)CCCCCCCCCCCCS)c2O)ccn1									0.00929539	1	1	0.0983808	0	0	0.0327936
721	223.12	644.65		0		3.28247	C12H17NO3	ISDB	5	0.155481	223.121	0.0044	HTCQNXQVACMNDD	C[N+](C)(C)CCc1ccc(O)cc1C(=O)[O-]	186	Organic compounds	Benzenoids	Benzene and substituted derivatives	Phenethylamines	Alkaloids	notClassified	notClassified	0.0010094	1	1	0.155481	0	0	0.0518271
730	428.24	671.25		0		4.51808	C25H36N2O2S	ISDB	24	0.119998	428.25		CDZOAXVNNJTAGG	Cc1cc(-c2cccc(NC(=O)CCCCCCCCCCCCS)c2O)ccn1									0.00931539	1	1	0.119998	0	0	0.0399993
752	200.156	740.19		0		3.29432	C15H20	ISDB	24	0.632098	200.156		YAZBKDRDYPAXAO	C=C(CCC=C(C)C)c1ccc(C)cc1									3.664e-05	1	1	0.632098	0	0	0.210699
754	158.11	740.29		0		2.45455	C12H14	ISDB	11	0.631762	158.11		WCMSFBRREKZZFL	C1=C(c2ccccc2)CCCC1									1.6448e-05	1	1	0.631762	0	0	0.210587
768	948.543	767.65		0		4.80794	C51H80O16	ISDB	3	0.023056	948.545	8.7647	ZJCPEIGQYKMZFE	CCC(CC(C)C(=O)O)C(=O)CCC1=CC(C)CC(C)=CC(C)C(O)C(C)CCC(CCCCC=CC(C)CCC(C)OC(=O)CC(CC(=O)O)C(=O)O)OC(=O)CC(C(=O)O)CC(=O)OC1	147	Organic compounds	Phenylpropanoids and polyketides	Macrolides and analogues	Macrolides and analogues	Polyketides $ Amino acids and Peptides	Macrolides	notClassified	0.00142248	1	1	0.023056	0	0	0.00768532
769	456.272	769.82		0		4.34139	C31H36O3	ISDB	3	0.0327567	456.266		JMXIXGJDKQMCAP	COC1(c2cc(C(C)C)ccc2C)OC(=O)C(C)=C1c1cc(C)c2cc(C(C)C)ccc(C)c1-2									-0.00550899	1	1	0.0327567	0	0	0.0109189
788	400.209	810.35		0		4.21217	C20H32O8	ISDB	6	0.150311	400.21	1.6372	YRYNFWXCIFYHLE	C=C(CCC=C(C)C)CCOC1OC(COC(C)=O)C(O)C(O)C1OC(C)=O	2049	Organic compounds	Lipids and lipid-like molecules	Prenol lipids	Terpene glycosides	Terpenoids	Monoterpenoids $ Sesquiterpenoids	Acyclic monoterpenoids $ Farnesane sesquiterpenoids	0.000503984	1	1	0.150311	0	0	0.0501037
807	818.479	829.95		0		5.23007	C45H70O13	ISDB	4	0.00353675	818.482	5.302	BVEXVMARIREFTJ	C=C1C(O)C2OC3(CCC(C=CC(C)C4CC(C)=CC5(OC(CC(C)(O)C(=O)OC)CCC5O)O4)O3)CCC2OC1C(O)CC(C)C1OC2(CCCCO2)CCC1C	324	Organic compounds	Lipids and lipid-like molecules	Fatty Acyls	Fatty acid esters	Polyketides	Polyethers	Polyether ionophores	0.0023383	1	1	0.00353675	0	0	0.00117892
808	816.462	830.76		0		4.81248	C38H74O14P2	ISDB	2	0.00807951	816.455		SVSNEKXENYDOOP	CCCCCCCCC=CCCCCCCCC(=O)OCC(COP(=O)(O)OCC(O)COP(=O)(O)O)OC(=O)CC(O)CCCCCCCCCCC									-0.00669369	1	1	0.00807951	0	0	0.00269317
812	220.11	839.1		0
833	414.225	892.82		0		4.58156	C21H34O8	ISDB	13	0.0986484	414.225		SZKGFBSXYOLTPK	CC(C=CC1(OC2OC(C)C(O)C(O)C2O)C(C)(C)CCCC1(C)O)=CC(=O)O									0.000614048	1	1	0.0986484	0	0	0.0328828
836	138.032	897.96		0	1	2.97329	C7H6O3	ISDB	1	0	138.032	0.458	ABNPYUDYGCGOTK	O=c1c(O)ccccc1O	1674	Organic compounds	Hydrocarbon derivatives	Tropones	Tropolones	Polyketides	notClassified	notClassified	9.0052e-05	1	1	0	0	0	0
836	138.032	897.96		0	1	2.99793	C7H6O3	ISDB	1	0	138.032		BMBZVGUSOUAIMK	CC1=CC(=O)C(O)=CC1=O									9.0052e-05	1	1	0	0	0	0
836	138.032	897.96		0	1	3.05692	C7H6O3	ISDB	1	0	138.032		CGINXMWZYDKDBX	CC1=C(O)C(=O)C=CC1=O									9.0052e-05	1	1	0	0	0	0
836	138.032	897.96		0	1	2.95311	C7H6O3	ISDB	1	0	138.032	0.9103	CLFRCXCBWIQVRN	O=Cc1cc(O)ccc1O	3978	Organic compounds	Organic oxygen compounds	Organooxygen compounds	Hydroxybenzaldehydes	Terpenoids	Meroterpenoids	Meromonoterpenoids	9.0052e-05	1	1	0	0	0	0
836	138.032	897.96		0	1	2.57398	C7H6O3	ISDB	1	0	138.032	1.2947	COGVGDXHVCDEAN	CC(=O)c1ccc(C=O)o1	3671	Organic compounds	Organic oxygen compounds	Organooxygen compounds	Aryl alkyl ketones	Polyketides	Cyclic polyketides	2-pyrone derivatives $ Furans	9.0052e-05	1	1	0	0	0	0
836	138.032	897.96		0	1	2.42658	C7H6O3	ISDB	1	0	138.032	1.0904	FJKROLUGYXJWQN	O=C(O)c1ccc(O)cc1	1248	Organic compounds	Benzenoids	Benzene and substituted derivatives	Hydroxybenzoic acid derivatives	Shikimates and Phenylpropanoids	Phenolic acids (C6-C1)	Simple phenolic acids	9.0052e-05	1	1	0	0	0	0
836	138.032	897.96		0	1	2.99449	C7H6O3	ISDB	1	0	138.032	0.9103	IBGBGRVKPALMCQ	O=Cc1ccc(O)c(O)c1	3978	Organic compounds	Organic oxygen compounds	Organooxygen compounds	Hydroxybenzaldehydes	Shikimates and Phenylpropanoids	Phenolic acids (C6-C1)	Shikimic acids and derivatives $ Simple phenolic acids	9.0052e-05	1	1	0	0	0	0
836	138.032	897.96		0	1	2.6516	C7H6O3	ISDB	1	0	138.032	1.0904	IJFXRHURBJZNAO	O=C(O)c1cccc(O)c1	1248	Organic compounds	Benzenoids	Benzene and substituted derivatives	Hydroxybenzoic acid derivatives	Shikimates and Phenylpropanoids	Phenolic acids (C6-C1)	Simple phenolic acids	9.0052e-05	1	1	0	0	0	0
836	138.032	897.96		0	1	3.05827	C7H6O3	ISDB	1	0	138.032	0.9103	IUNJCFABHJZSKB	O=Cc1ccc(O)cc1O	3978	Organic compounds	Organic oxygen compounds	Organooxygen compounds	Hydroxybenzaldehydes	Shikimates and Phenylpropanoids	Phenolic acids (C6-C1)	Simple phenolic acids	9.0052e-05	1	1	0	0	0	0
836	138.032	897.96		0	1	3.03261	C7H6O3	ISDB	1	0	138.032		IXWOUPGDGMCKGT	O=Cc1cccc(O)c1O									9.0052e-05	1	1	0	0	0	0
836	138.032	897.96		0	1	1.8181	C7H6O3	ISDB	1	0	138.032		JXZJRYDTSDCGLO	CC(=O)C(=O)c1ccco1									9.0052e-05	1	1	0	0	0	0
836	138.032	897.96		0	1	2.43494	C7H6O3	ISDB	1	0	138.032	1.1209	LUSZGTFNYDARNI	Oc1ccc2c(c1)OCO2	296	Organic compounds	Organoheterocyclic compounds	Benzodioxoles	Benzodioxoles	Shikimates and Phenylpropanoids	notClassified	notClassified	9.0052e-05	1	1	0	0	0	0
836	138.032	897.96		0	1	1.99456	C7H6O3	ISDB	1	0	138.032	-0.3869	MTRBCJLZPRDOGJ	O=C1C=CC(=O)C(CO)=C1	2494	Organic compounds	Organic oxygen compounds	Organooxygen compounds	P-benzoquinones	Polyketides	Aromatic polyketides	Benzoquinones	9.0052e-05	1	1	0	0	0	0
836	138.032	897.96		0	1	2.88408	C7H6O3	ISDB	1	0	138.032	0.5264	OUSQDTMHWCQLAU	CC1=CC(=O)C=C(O)C1=O	2494	Organic compounds	Organic oxygen compounds	Organooxygen compounds	P-benzoquinones	Polyketides	Aromatic polyketides	Benzoquinones	9.0052e-05	1	1	0	0	0	0
836	138.032	897.96		0	1	2.72752	C7H6O3	ISDB	1	0	138.032	-0.1481	QMPGHDQKVHABLV	CC1=CC(=O)C2OC2C1=O	4325	Organic compounds	Organic oxygen compounds	Organooxygen compounds	Cyclohexenones	Polyketides	notClassified	notClassified	9.0052e-05	1	1	0	0	0	0
836	138.032	897.96		0	1	3.07294	C7H6O3	ISDB	1	0	138.032		QZXOJNOLDJSAMX	CC1=CC(=O)OC1=CC=O									9.0052e-05	1	1	0	0	0	0
836	138.032	897.96		0	1	2.44039	C7H6O3	ISDB	1	0	138.032	1.0904	YGSDEFSMJLZEOE	O=C(O)c1ccccc1O	2514	Organic compounds	Benzenoids	Benzene and substituted derivatives	Salicylic acids	Shikimates and Phenylpropanoids	Phenolic acids (C6-C1)	Simple phenolic acids	9.0052e-05	1	1	0	0	0	0
836	138.032	897.96		0	1	2.59054	C7H6O3	ISDB	1	0	138.032		ZCJLOOJRNPHKAV	O=C(O)C=Cc1ccco1									9.0052e-05	1	1	0	0	0	0
836	138.032	897.96		0	1	2.6581	C7H6O3	ISDB	1	0	138.032		ZJKWJHONFFKJHG	COC1=CC(=O)C=CC1=O									9.0052e-05	1	1	0	0	0	0
836	138.032	897.96		0	1	2.52697	C4H10O3S	ISDB	1	0	138.035		QDHFHIQKOVNCNC	CCCCS(=O)(=O)O									0.00346118	1	1	0	0	0	0
836	138.032	897.96		0	1	0.265006	C8H10ClN	MassBank - 2023.09	1	0	155.05		SRXFXCKTIGELTI	C1=CC(=CC=C1CCN)Cl									-0.00797	1	1	0	0	0	0
838	204.063	897.99		0	1	3.53737	C8H12O6	ISDB	3	0.0282953	204.063	-1.5405	OPIUUJWCOWMEJN	COC1=C(O)CC(O)(CO)C(O)C1=O	4325	Organic compounds	Organic oxygen compounds	Organooxygen compounds	Cyclohexenones	Amino acids and Peptides $ Shikimates and Phenylpropanoids	Mycosporine derivatives	Mycosporine and Mycosporine-like amino acids	5.4104e-05	1	1	0.0282953	0	0	0.00943177
844	624.258	925.76		0		4.77827	C30H44N2O8S2	ISDB	0	0	624.254		FCMYPMGTCIMUMZ	CC(=CC(=O)OCCCCCCCC(=O)Nc1c2sscc-2[nH]c1=O)CC1CC(O)C(O)(CC=CC(C)C(C)O)CO1									-0.00432563	1	1	0	0	0	0
844	624.258	925.76		0		4.81601	C30H44N2O8S2	ISDB	0	0	624.254	3.3344	JEIVPNCTEHTHDM	CC(=CC(=O)OCCCCCCCC(=O)NC1C(=O)NC2=CSSC21)CC1OCC(CC=CC(C)C(C)O)C(=O)C1O						Alkaloids $ Polyketides	notClassified	notClassified	-0.00432563	1	1	0	0	0	0
844	624.258	925.76		0		4.67382	C30H44N2O8S2	ISDB	0	0	624.254	4.8737	KYCIRSXXQPEBCI	CC(=CC(=O)OCCCCCCCC(=O)Nc1c(O)nc2cssc1-2)CC1OCC(CC=CC(C)C(C)O)C(O)C1O	3282	Organic compounds	Organic nitrogen compounds	Organonitrogen compounds	N-arylamides	Polyketides	Linear polyketides	Open-chain polyketides	-0.00432563	1	1	0	0	0	0
844	624.258	925.76		0		4.21999	C34H40O11	ISDB	0	0	624.257	2.854	JIQPDHUZIJFMKO	C=C1C(OC(=O)C=Cc2ccccc2)CCC2(C)C(OC(C)=O)C(OC(C)=O)C34C(O)C(=O)CC(O)(C(OC(C)=O)C123)C4(C)C	2966	Organic compounds	Organic acids and derivatives	Carboxylic acids and derivatives	Tetracarboxylic acids and derivatives	Terpenoids	Diterpenoids	Taxane diterpenoids	-0.0011719	1	1	0	0	0	0
844	624.258	925.76		0		4.55604	C34H40O11	ISDB	0	0	624.257	4.1558	WCANMRDCBZNWSJ	CCC(C)C(=O)OC1C(OC(C)=O)C2C3(C)C=CC(=O)C(C)(C(=O)OC)C3=C(O)C(=O)C2(C)C23OC2CC(c2ccoc2)C13C	2380	Organic compounds	Lipids and lipid-like molecules	Prenol lipids	Limonoids	Terpenoids	Triterpenoids	Limonoids	-0.0011719	1	1	0	0	0	0
844	624.258	925.76		0		4.73776	C34H40O11	ISDB	0	0	624.257		BGKPGHYVPGLSQO	CC=C(C)C(=O)OC12CC3(C)C(OC(C)=O)C1(O)C(=O)C1=C4CC(=O)OC(c5ccoc5)C4(C)CCC1C2(C)C3CC(=O)OC									-0.0011719	1	1	0	0	0	0
844	624.258	925.76		0		4.72171	C34H40O11	ISDB	0	0	624.257		NMRLQSNCUUIOIU	COc1ccc(C2OC(c3c(OC)cc(C4OCC5C(c6cc(OC)c(O)c(OC)c6)OCC45)cc3OC)CC2CO)cc1O									-0.0011719	1	1	0	0	0	0
844	624.258	925.76		0		4.65699	C34H40O11	ISDB	0	0	624.257		YZPPRLAAMFBIIQ	CC=C(C)C(=O)OC1C2(C)CC3(O)C1(OC(C)=O)CC1=C(CCC4(C)C1=C(O)C(=O)OC4c1ccoc1)C3(C)C2CC(=O)OC									-0.0011719	1	1	0	0	0	0
844	624.258	925.76		0		4.59974	C34H40O11	ISDB	0	0	624.257		VCDCWOQDSWTODY	CC=C(C)C(=O)OC1C2(O)C=C3C4=CC(=O)OC(c5ccoc5)C4(C)CCC3C3(C)C(CC1(C)C3C(OC(C)=O)C(=O)OC)O2									-0.0011719	1	1	0	0	0	0
844	624.258	925.76		0		4.09259	C35H36N4O7	ISDB	0	0	624.258		ZZHTZLBMNAUOKJ	C=Cc1c(C)c2cc3nc(c4c5[nH]c(cc6nc(cc1[nH]2)C(C)=C6CC)c(C)c5C(=O)OC4(O)C(=O)OC)C(CCC(=O)O)C3C									0.000165492	1	1	0	0	0	0
844	624.258	925.76		0		3.79118	C34H41ClN2O7	ISDB	0	0	624.26	4.9172	OVOJAAKFACTXHX	COc1ccc(CC2NC(=O)C=CCC(C(C)C=Cc3ccccc3)OC(=O)C(C(C)C)OC(=O)C(C)CNC2=O)cc1Cl	2010	Organic compounds	Organic acids and derivatives	Peptidomimetics	Hybrid peptides	Amino acids and Peptides $ Polyketides	Oligopeptides	Cryptophycins $ Depsipeptides	0.00199533	1	1	0	0	0	0
844	624.258	925.76		0		3.72994	C34H41ClN2O7	ISDB	0	0	624.26	5.0613	XFXOMGLTDWTPTP	COc1ccc(CC2NC(=O)C=CCC(C(C)C=Cc3ccccc3)OC(=O)C(CC(C)C)OC(=O)CCNC2=O)cc1Cl	2010	Organic compounds	Organic acids and derivatives	Peptidomimetics	Hybrid peptides	Amino acids and Peptides $ Polyketides	Oligopeptides	Cryptophycins $ Depsipeptides	0.00199533	1	1	0	0	0	0
844	624.258	925.76		0		3.91705	C34H41ClN2O7	ISDB	0	0	624.26	5.0613	YMZVKVLSUBCSND	COc1ccc(CC2NC(=O)C=CCC(CC=Cc3ccccc3)OC(=O)C(CC(C)C)OC(=O)C(C)CNC2=O)cc1Cl	2010	Organic compounds	Organic acids and derivatives	Peptidomimetics	Hybrid peptides	Amino acids and Peptides $ Polyketides	Oligopeptides	Cryptophycins $ Depsipeptides	0.00199533	1	1	0	0	0	0
844	624.258	925.76		0		3.6452	C34H41ClN2O7	ISDB	0	0	624.26	5.0043	XUZKJXAKKMKMBV	CC(C)CC1OC(=O)C(C)CNC(=O)C(Cc2ccc(O)c(Cl)c2)NC(=O)C=CCC(C(C)C=Cc2ccccc2)OC1=O	2010	Organic compounds	Organic acids and derivatives	Peptidomimetics	Hybrid peptides	Amino acids and Peptides $ Polyketides	Oligopeptides	Cryptophycins $ Depsipeptides	0.00199533	1	1	0	0	0	0
844	624.258	925.76		0		3.58789	C34H41ClN2O7	ISDB	0	0	624.26	5.0613	YEERJYOOOZZKJG	CCCC1OC(=O)C(C)CNC(=O)C(Cc2ccc(OC)c(Cl)c2)NC(=O)C=CCC(C(C)C=Cc2ccccc2)OC1=O	2010	Organic compounds	Organic acids and derivatives	Peptidomimetics	Hybrid peptides	Amino acids and Peptides $ Polyketides	Oligopeptides	Cryptophycins $ Depsipeptides	0.00199533	1	1	0	0	0	0
844	624.258	925.76		0		4.77341	C27H44O16	ISDB	0	0	624.263	-3.9379	AKTRFOPOAKDICT	CC(C)CC(=O)OC1OC=C(COC2OC(COC3OC(CO)C(O)C(O)C3O)C(O)C(O)C2O)C2CC(O)C(CO)C12	2049	Organic compounds	Lipids and lipid-like molecules	Prenol lipids	Terpene glycosides	Terpenoids	Monoterpenoids	Iridoids monoterpenoids	0.00470133	1	1	0	0	0	0
844	624.258	925.76		0		4.55532	C28H48O11S2	ISDB	0	0	624.264		ODNAEMXHPXKRRS	CC(C)C(C=CC(COS(=O)(=O)O)C1CCC2C3CCC4C(O)C(OS(=O)(=O)O)C(O)CC4(C)C3CCC12C)CO									0.00557036	1	1	0	0	0	0
844	624.258	925.76		0		2.47382	C36H36N2O8	MassBank - 2023.09	0	0	624.247	4.7689	DROXVBRNXCRUHP	COc1cc(C2Oc3c(OC)cc(C=CC(=O)NCCc4ccc(O)cc4)cc3C2C(=O)NCCc2ccc(O)cc2)ccc1O	3405	Organic compounds	Phenylpropanoids and polyketides	2-arylbenzofuran flavonoids	2-arylbenzofuran flavonoids	Shikimates and Phenylpropanoids	Lignans	Neolignans	-0.00881	1	1	0	0	0	0
845	428.241	930.83		0
846	510.244	931.01		0
847	406.248	941.19		0
852	1102.06	945.93		0
853	1101.81	946.19		0
862	210.089	967.49		0
867	313.16	975.26		0
873	846.51	985.21		0
874	440.224	985.71		0
875	880.448	986.51		0
879	218.167	1000.1		0		3.48467	C15H22O	ISDB	8	0.531362	218.167	3.81732	FXCIQPDJVYFUQG	CC(=CCCC(C)c1ccc(C)cc1)CO	1550	Organic compounds	Lipids and lipid-like molecules	Prenol lipids	Sesquiterpenoids	Terpenoids	Sesquiterpenoids	Bisabolane sesquiterpenoids	0.000251324	1	1	0.531362	0	0	0.177121
885	408.266	1006.92		0		4.83538	C27H36O3	ISDB	29	0.341026	408.266	5.8135	AWKOIWWVZPOTLM	CC1=CC(C)(C=CC=CC=CC=CC=C(C)C2OC(C)C(C)(O)C=C2C)C(C)C1=O	1563	Organic compounds	Lipids and lipid-like molecules	Prenol lipids	Monocyclic monoterpenoids	Polyketides	Linear polyketides	Linear polyenes	0.000171012	1	1	0.341026	0	0	0.113675
892	938.416	1021.55		0		4.98587	C23H35NO7S	ISDB	4	0.0209184	469.213		HVLRBLGTGJGVCX	NC(CSC(C=CC=CC=CCC=CCCCCC(=O)O)C(O)CCCC(=O)O)C(=O)O									0.00554946	1	1	0.0209184	0	0	0.00697281
905	442.256	1042.91		0		4.30585	C23H38O8	ISDB	4	0.0842196	442.257	0.1	SLNLBOZMXSZRFL	CCC(=O)OC1C2CCC3C(C)(O)C4CC(O)C(C)(C)C4(O)C(O)C(O)C13CC2(C)O	2878	Organic compounds	Lipids and lipid-like molecules	Prenol lipids	Leucothol and grayanotoxane diterpenoids	Terpenoids	Diterpenoids	Grayanotoxane diterpenoids	0.000604176	1	1	0.0842196	0	0	0.0280732
913	748.332	1056.81		0
933	606.284	1102.07		0		4.02546	C36H38N4O5	ISDB	3	0.189053	606.284	6.1962	HUXSMOZWPXDRTN	C=CC1=C(C)C2=NC1=CC1=NC(=CC3=C(C)C4=C(O)C(C(=O)OC)C(=C5NC(=C2)C(C)C5CCC(=O)OC)C4=N3)C(CC)=C1C	1455	Organic compounds	Organoheterocyclic compounds	Tetrapyrroles and derivatives	Tetrapyrroles and derivatives	Alkaloids	notClassified	notClassified	0.000146316	1	1	0.189053	0	0	0.0630176
936	1234.84	1112.13		0		5.04813	C36H59NO7	ISDB	6	0.009973	617.429		HNNUICHYFDKZGP	C=C(C)C1CCC2(C(N)=O)CCC3(C)C(CCC4C5(C)CCC(OC6OC(CO)C(O)C(O)C6O)C(C)(C)C5CCC43C)C12									0.00878923	1	1	0.009973	0	0	0.00332433
937	224.105	1115.34		0		3.25467	C12H16O4	ISDB	3	0.416905	224.105		WUKRJVHUOJOGLZ	O=C(O)CCC(O)C(O)Cc1ccccc1									0.000174992	1	1	0.416905	0	0	0.138968
938	569.45	1118.81		0
940	525.423	1128.39		0		4.79867	C34H55NO3	ISDB	1	0	525.418	9.5556	HXFWYUHXECJSGF	CCCCCCCCCCCCCCCC(=O)OCC(c1c[nH]c2ccc(CC=C(C)C)cc12)C(C)(C)O	4196	Organic compounds	Organoheterocyclic compounds	Indoles and derivatives	3-alkylindoles				-0.00524938	1	1	0	0	0	0
940	525.423	1128.39		0		4.77045	C34H55NO3	ISDB	1	0	525.418	9.5556	WJKJRPLMXNXGSG	CCCCCCCCCCCCCCCC(=O)OCC(c1c[nH]c2cc(CC=C(C)C)ccc12)C(C)(C)O	4196	Organic compounds	Organoheterocyclic compounds	Indoles and derivatives	3-alkylindoles				-0.00524938	1	1	0	0	0	0
945	442.327	1145.48		0		4.87454	C27H42N2O3	ISDB	0	0	442.32		WCDSYPWJEBDYTA	CCOC(=O)CCCn1ccc(CCC2(O)C(C)CCC3C(C)(C)CCCC32C)c1C#N									-0.0070608	1	1	0	0	0	0
945	442.327	1145.48		0		3.97153	C27H42N2O3	ISDB	0	0	442.32	6.7611	YFPVRCYDDXYINM	CCCCCCCCCCCCCCCC(=O)NC(Cc1c[nH]c2ccccc12)C(=O)O	0004148 $ 0002402	Organic compounds	Organic acids and derivatives	Carboxylic acids and derivatives	N-acyl-L-alpha-amino acids $ N-acyl-alpha amino acids	Fatty acids	Fatty amides	N-acyl amines	-0.0070608	1	1	0	0	0	0
945	442.327	1145.48		0		5.07615	C32H42O	ISDB	0	0	442.324	9.4442	ZXEPHOYZDSLBJV	CC(C)=CCCC(C)=CC=CC(C)=CC=CC(C)=CC=CC=C(C)C=CC=C(C)C=CC=O	1553	Organic compounds	Lipids and lipid-like molecules	Prenol lipids	Triterpenoids	Terpenoids	Apocarotenoids	Apocarotenoids (唯-)	-0.00303804	1	1	0	0	0	0
945	442.327	1145.48		0		4.85458	C25H46O6	ISDB	0	0	442.329		JQBYGLLYFPDQJA	CC(CCCCCCCCCCCCCCC=CC(=O)O)OC1OC(C)C(O)CC1O									0.00283519	1	1	0	0	0	0
945	442.327	1145.48		0		4.9152	C25H46O6	ISDB	0	0	442.329		JXUDLBNWOUZIRD	CC1OC(OCCCCCCCCCCCCCCCCC=CC(=O)O)C(O)CC1O									0.00283519	1	1	0	0	0	0
945	442.327	1145.48		0		4.79532	C25H46O6	ISDB	0	0	442.329		KMNKSNRDACUXHY	CC(=CCCC(O)C(C)(O)CCC=C(C)CCC(O)C(C)(C)O)CCCC(C)C(=O)O									0.00283519	1	1	0	0	0	0
945	442.327	1145.48		0		4.79288	C25H46O6	ISDB	0	0	442.329	4.6288	XKGRANJMUQHPIW	COC(=O)C(C)C(O)CCC(C)(O)CCCC(C)CCC(=O)C(C)(C)CCCC(C)=O	1357	Organic compounds	Lipids and lipid-like molecules	Prenol lipids	Acyclic diterpenoids	Terpenoids	notClassified	notClassified	0.00283519	1	1	0	0	0	0
947	398.3	1152.75		0		3.52023	C25H38N2O2	ISDB	1	0	398.293		GTTZJRAWTCRMLB	OC1=CC2(O)CCC=CCCCCN3CCC1C1(CC4C=CCCCCN4C21)C3									-0.00706554	1	1	0	0	0	0
947	398.3	1152.75		0		3.46131	C25H38N2O2	ISDB	1	0	398.293	5.9286	OHYDYQKPXIXRBQ	CCCCCCCC(CC=CCCC(=O)NCCc1c[nH]c2ccccc12)OC	4196	Organic compounds	Organoheterocyclic compounds	Indoles and derivatives	3-alkylindoles	Fatty acids	Fatty amides	N-acyl amines	-0.00706554	1	1	0	0	0	0
947	398.3	1152.75		0		3.88625	C23H42O5	ISDB	1	0	398.303	3.9679	CZIGQAYCWFINIV	CCCCCCC=CCCCCCCCC1CC2(O)CC(O)C(O)CC2(O)O1	301	Organic compounds	Organoheterocyclic compounds	Benzofurans	Benzofurans				0.00283044	1	1	0	0	0	0
955	722.459	1172.19		0		4.94891	C40H66O11	ISDB	4	0.0218565	722.461	4.6776	VARDBQBWTSGXRK	CC(=O)OC1CC2C(C3(C)CCC(C(C)(C)O)O3)CCC2(C)C2(C)CCC3C(C)(C)C(OC4OC(CO)C(O)C(O)C4OC(C)=O)CCC3(C)C12	2358	Organic compounds	Lipids and lipid-like molecules	Prenol lipids	Triterpene saponins	Terpenoids	Triterpenoids	Dammarane and Protostane triterpenoids	0.00178893	1	1	0.0218565	0	0	0.00728551
957	258.198	1174.92		0		3.91888	C18H26O	ISDB	30	0.504176	258.198		YBLVFEZIDBFJET	Cc1ccc2c(c1)CCC1C(C)(CO)CCCC21C									1.1452e-05	1	1	0.504176	0	0	0.168059
971	776.363	1209.5		0		4.72892	C22H28O6	ISDB	8	0.198373	388.189		QALAZSDGGDKMKW	COC1(c2cc(O)ccc2O)C=C(CCC=C(C)CCC=C(C)CO)C(=O)O1									0.00708462	1	1	0.198373	0	0	0.0661242
973	1550.89	1211.55		0		4.91035	C42H65NO12	ISDB	27	0.0221538	775.451		RXXLPLFXWKAAHG	CC(=O)NC1C(OC2CCc3cc4c(c(C)c3C2)CCC2(C)C(C(C)=CC(OC3OC(CO)C(O)C(O)C3O)C(C)C(C)C)CCC42)OC(CO)C(O)C1O									0.00438252	1	1	0.0221538	0	0	0.00738458
978	830.446	1223.89		0		3.34071	C26H29N3O2	ISDB	3	0.0885011	415.226	3.7435	SNAKABCKSJEIFP	O=C(NCCc1ccccc1)NCCc1ccccc1C(=O)NCCc1ccccc1	178	Organic compounds	Benzenoids	Benzene and substituted derivatives	Benzamides	Alkaloids	Tyrosine alkaloids	Phenylethylamines	0.00289317	1	1	0.0885011	0	0	0.0295004
981	608.263	1238.77		0		3.89901	C35H36N4O6	ISDB	27	0.363136	608.263		GLMACBLMTPQUKQ	CCC1=C(C=O)c2cc3[nH]c(cc4nc(c5c6[nH]c(cc1n2)c(C)c6C(=O)C5C(=O)OC)C(CCC(=O)O)C4C)c(C)c3CC									0.000580872	1	1	0.363136	0	0	0.121045
984	718.336	1243.48		0		4.52632	C41H50O11	ISDB	3	0	718.335	7.5218	BHSIFEWQADUTCG	COc1ccc(C(O)C(C)Oc2ccc(C3OC(c4ccc(OC(C)C(O)c5ccc(OC)c(OC)c5)c(OC)c4)C(C)C3C)cc2O)cc1OC	3423	Organic compounds	Lignans, neolignans and related compounds	Furanoid lignans	7,7'-epoxylignans	Shikimates and Phenylpropanoids	Lignans	Neolignans	-0.00103158	1	1	0	0	0	0
984	718.336	1243.48		0		4.81934	C41H50O11	ISDB	2	0	718.335	7.5218	CPGFYBGUXQXJMQ	COc1cc(C(O)C(C)Oc2ccc(C3OC(c4ccc(OC(C)C(O)c5ccc(OC)c(OC)c5)c(OC)c4)C(C)C3C)cc2OC)ccc1O	3423	Organic compounds	Lignans, neolignans and related compounds	Furanoid lignans	7,7'-epoxylignans	Shikimates and Phenylpropanoids	Lignans	Neolignans	-0.00103158	1	1	0	0	0	0
984	718.336	1243.48		0		3.85839	C42H46N4O7	ISDB	2	0	718.337		IOTJYGJBQWLQGU	CCC12CC(C(=O)OC)=C3Nc4ccccc4C34CCN(C3c5cc6c(cc5OC3C1O)NC1=C(C(=O)OC)CC3(C(C)O)C=CCN5CCC16C53)C42									0.000305812	1	1	0	0	0	0
984	718.336	1243.48		0		4.03633	C42H46N4O7	ISDB	1	0	718.337		LYIGHNVZRJJMOV	CCC12C=CCN3CCC4(C(=C(C(=O)OC)C1)Nc1cc(O)c(C5C6OC6C6(CC)CC(C(=O)OC)=C7Nc8cc(O)ccc8C78CCN5C86)cc14)C32									0.000305812	1	1	0	0	0	0
984	718.336	1243.48		0		2.91369	C42H46N4O7	ISDB	2	0	718.337	4.7952	JCAKCTKCDWJFIM	COC(=O)N1c2cc(N3c4ccccc4C45CCN6CC=CC7(CCC(C(=O)OC)(C7)C34O)C65)ccc2C23CCNCC=CC4CCC12C(C4)C(=O)O3	210	Organic compounds	Organoheterocyclic compounds	Indoles and derivatives	Carbazoles	Alkaloids	Tryptophan alkaloids	Aspidosperma type	0.000305812	1	1	0	0	0	0
984	718.336	1243.48		0		2.58865	C42H46N4O7	ISDB	2	0	718.337		NARJCIHRMSDHQK	COC(=O)C1=C2Nc3ccccc3C23CCN2CC4(CC5CC67CC(=O)OC6CCN6CCC8(c9cccc(O)c9N(C4)C58O)C67)C4OCCC4(C1)C23									0.000305812	1	1	0	0	0	0
984	718.336	1243.48		0		4.87127	C34H54O16	ISDB	2	0	718.341		ZVPYLNIBQDHYJC	CC(C)CC(=O)OCC1(O)C2CC2C2C(COC3OC(COC4OC(CO)C(O)C(O)C4O)C(O)C(O)C3O)=CCC(OC(=O)CC(C)C)C21									0.00484165	1	1	0	0	0	0
984	718.336	1243.48		0		4.92292	C31H60O14P2	ISDB	2	0	718.346		FAQHCQCFKMBYCU	CCCCCCCC(O)CC(=O)OCC(COP(=O)(O)OCC(O)COP(=O)(O)O)OC(=O)CCCCCCCC1CC1CCCC									0.00948586	1	1	0	0	0	0
984	718.336	1243.48		0		4.92424	C31H60O14P2	ISDB	4	0	718.346		CHFARPUFXFULQH	CCCCCCCC(O)CC(=O)OC(COC(=O)CCCCCCCC1CC1CCCC)COP(=O)(O)OCC(O)COP(=O)(O)O									0.00948586	1	1	0	0	0	0
986	281.272	1244.48		0		4.06803	C18H35NO	ISDB	14	0.359779	281.272	5.5092	FATBGEAMYMYZAF	CCCCCCCCC=CCCCCCCCC(N)=O	331	Organic compounds	Lipids and lipid-like molecules	Fatty Acyls	Fatty amides	Fatty acids	Fatty amides	Primary amides	0.00023074	1	1	0.359779	0	0	0.119926
992	750.363	1250.38		0		4.64599	C42H54O12	ISDB	2	0.0172058	750.362	4.871	LYQKLKNQIDEUTR	COC1=C(C)C2(C)CC(OC(C)=O)C3C(C)(CC(C)C34C(C)(O)C(O)C(OC(=O)c3ccccc3)C3(C)C(OC(C)=O)CC5(C)CC34OC5=O)C2CC1=O	1538	Organic compounds	Lipids and lipid-like molecules	Prenol lipids	Diterpene lactones	Terpenoids	Triterpenoids	notClassified	-0.00115683	1	1	0.0172058	0	0	0.00573526
994	652.29	1254.17		0		4.19524	C37H40N4O7	ISDB	5	0.145275	652.29	6.89814	CCVDEFXTCMRJQH	C=Cc1c(C)c2cc3nc(c(C(=O)C(=O)OC)c4[nH]c(cc5nc(cc1[nH]2)C(C)=C5CC)c(C)c4C(=O)OC)C(CCC(=O)OC)C3C	716	Organic compounds	Organoheterocyclic compounds	Tetrapyrroles and derivatives	Chlorins	Alkaloids	Tryptophan alkaloids	Carboline alkaloids	-0.00026438	1	1	0.145275	0	0	0.0484251
995	742.472	1256.17		0		4.3511	C40H71O10P	ISDB	10	0.192118	742.478		DSOFJFHIQQEFSK	CCC=CCC=CCC=CCCCCCCCC(=O)OCC(COP(=O)(O)OCC(O)CO)OC(=O)CC=CCCCCCCCCCCCC									0.0060911	1	1	0.192118	0	0	0.0640393
999	708.47	1262.88		0
1000	800.4	1262.88		0
1005	1006.48	1269.17		0
1008	698.296	1273.99		0		4.11666	C37H46O13	ISDB	3	0.074177	698.294		BFLOIRXWKQQOAJ	COC(=O)CC1C2(C)CC34OC5(C)OC67C(CC(=O)OC6C3(OC(=O)C(C)C)C2OC(=O)C(C)C)C(C)(C(=O)c2ccoc2)CCC7(O5)C14C									-0.00173247	1	1	0.074177	0	0	0.0247257
1010	862.435	1278.13		0		4.28954	C27H29NO4	ISDB	3	0.0500055	431.21	5.6783	GEYGPUPQINIUPM	CC=CC1C2CC(C)CCC2C(C)=CC12Oc1c(-c3ccc(O)cc3)cnc(O)c1C2=O	2317	Organic compounds	Organoheterocyclic compounds	Pyridines and derivatives	Phenylpyridines	Alkaloids	Nicotinic acid alkaloids	Pyridine alkaloids	-0.00791559	1	1	0.0500055	0	0	0.0166685
1012	622.278	1283.26		0		4.20519	C36H38N4O6	ISDB	3	0.108807	622.279	6.31274	DOFYAVLOCYRMIV	C=Cc1c(C)c2cc3nc(c4c5[nH]c(cc6nc(cc1[nH]2)C(C)=C6CC)c(C)c5C(=O)C4(O)C(=O)OC)C(CCC(=O)OC)C3C	716	Organic compounds	Organoheterocyclic compounds	Tetrapyrroles and derivatives	Chlorins	Alkaloids	Tryptophan alkaloids	Carbazole alkaloids	0.00152094	1	1	0.108807	0	0	0.036269
1013	356.235	1284.09		0
1014	608.263	1286.69		0		3.89901	C35H36N4O6	ISDB	20	0.381335	608.263		GLMACBLMTPQUKQ	CCC1=C(C=O)c2cc3[nH]c(cc4nc(c5c6[nH]c(cc1n2)c(C)c6C(=O)C5C(=O)OC)C(CCC(=O)O)C4C)c(C)c3CC									0.000780872	1	1	0.381335	0	0	0.127112
1021	284.214	1306		0			C20H28O	lib-00037.mgf	7	0.823892	284.214	5.7169	NCYCYZXNIZJOKI	CC(C=CC=C(C)C=CC1=C(C)CCCC1(C)C)=CC=O	1606	Organic compounds	Lipids and lipid-like molecules	Prenol lipids	Retinoids	Terpenoids	Apocarotenoids $ Diterpenoids $ Meroterpenoids	Apocarotenoids (尾-) $ Cyclophytane diterpenoids $ Prenyl quinone meroterpenoids	0.000335693	1	1	0.823892	0	0	0.274631
1022	838.49	1312.17		0		4.95938	C45H74O12S	ISDB	4	0.0835591	838.49		LCFUHZTZHHVDNX	CCC=CCC=CCC=CCCCCCCCC(=O)OCC(COC1OC(CS(=O)(=O)O)C(O)C(O)C1O)OC(=O)CCCCCCCC=CCC=CCC=CCC									5.4808e-05	1	1	0.0835591	0	0	0.027853
1047	506.397	1352.74		0		4.2183	C31H54O5	ISDB	2	0.0353774	506.397		DPQVMBHAKHXBNA	COC1(OC)CCC2(C)C(CC(O)C3C2CC(O)C2(C)C3CCC2C(C)(O)CCC(C)C2CC2C)C1									0.000250828	1	1	0.0353774	0	0	0.0117925
1049	544.247	1354.25		0
1050	272.123	1354.33		0
1054	666.269	1380.52		0		4.6843	C36H42O12	ISDB	2	0.0467446	666.268	5.281	HYBVUMXOGTUDNH	CC=C(C)C(=O)OC1C2(C)CC3(OC(C)=O)C1(OC(C)=O)CC1=C(CCC4(C)C1=C(O)C(=O)OC4c1ccoc1)C3(C)C2CC(=O)OC	2380	Organic compounds	Lipids and lipid-like molecules	Prenol lipids	Limonoids	Terpenoids	Triterpenoids	Limonoids	-0.000877216	1	1	0.0467446	0	0	0.0155815
1060	864.605	1390.11		0		3.93412	C30H40O2	ISDB	4	0.155067	432.303		GHHNJBMFMKFTAA	CC1CCC(C)(C2=CC(=O)C3=CCCC(C)C3(C)C2)C2=C1CC1(C)C(=CCCC1C)C2=O									0.00035652	1	1	0.155067	0	0	0.051689
1061	432.303	1390.28		0		5.05328	C30H40O2	ISDB	29	0.315696	432.303		SPBPMWXNKPPVSX	CC(C=O)=CC=CC(C)=CC=CC=C(C)C=CC=C(C)C=CC1C(C)=CC(O)CC1(C)C									0.00024652	1	1	0.315696	0	0	0.105232
1063	323.318	1401.11		0		2.85515	C21H41NO	ISDB	4	0.0263405	323.319	6.3361	VRAFLAJRBDTYBS	CCC(C)CCCCCCCCCCCCC(=O)N1CCCC1	3023	Organic compounds	Organoheterocyclic compounds	Pyrrolidines	N-acylpyrrolidines				0.000440932	1	1	0.0263405	0	0	0.00878016
1070	670.475	1419.26		0		3.99071	C20H33NO3	ISDB	8	0.147692	335.246		MZUTXNYGWVEQSH	CCCCCCC=CCCCCCC=CC(=O)NC1CCOC1=O									0.00863992	1	1	0.147692	0	0	0.0492307
1075	1196.8	1437.68		0		4.96919	C40H54O4	ISDB	9	0.0522117	598.402	8.8633	KNOCSVIWFHUSCQ	CC(C=CC=C(C)C=CC=C(C)C=CC(O)C(C)(C)O)=CC=CC=C(C)C=CC=C(C)C=CC1=C(C)C(=O)C(O)CC1(C)C	1410	Organic compounds	Lipids and lipid-like molecules	Prenol lipids	Xanthophylls	Terpenoids	Carotenoids (C40)	Carotenoids (C40, 尾-唯)	0.000556208	1	1	0.0522117	0	0	0.0174039
1080	1567.07	1445.86		0
1082	702.342	1461.46		0		4.47543	C36H50N2O12	ISDB	1	0	702.336		QJUCHVCAXIUDTE	OCC1OC(OCCc2ccc(N3CCC4C5CCCN5c5ccc(CCOC6OC(CO)C(O)C(O)C6O)cc5C43)cc2)C(O)C(O)C1O									-0.00516896	1	1	0	0	0	0
1082	702.342	1461.46		0		4.57739	C36H50N2O12	ISDB	1	0	702.336		AMYADHNSZJJVST	CCCCCCCC(=O)OCCC=CC1OC2C3OC3CCC(C)=CC(=O)NC(OC)(C(C)=O)C=CC=CC(=O)OC2C1OC(=O)NC(C)=O									-0.00516896	1	1	0	0	0	0
1082	702.342	1461.46		0		4.84862	C36H50N2O12	ISDB	1	0	702.336		CRTOGYGLYDJSGY	CCCCCCCC(=O)OCCC=CC1OC1C1OC(=O)C=CC=CC(OC)(C(C)=O)NC(=O)C=C(C)CCC2OC2C1OC(=O)NC(C)=O									-0.00516896	1	1	0	0	0	0
1082	702.342	1461.46		0		4.49801	C41H50O10	ISDB	1	0	702.34		IGVWSYLRMZEBES	CC=C(C)C(=O)OC1CC(OC(C)=O)C2(C)COC3C(OC(=O)c4ccccc4)C4(C)C5=C(C)C(c6ccoc6)CC5OC(OC)CC4C1(C)C32									-0.0011462	1	1	0	0	0	0
1082	702.342	1461.46		0		3.96141	C42H46N4O6	ISDB	1	0	702.342		YQIMTIRTIOECPN	CCC12C=CCN3CCC4(C(=C(C(=O)OC)C1)Nc1cc5c(cc14)C1C(O5)C(O)C4(CC)CC(C(=O)OC)=C5Nc6ccccc6C56CCN1C64)C32									0.000191192	1	1	0	0	0	0
1082	702.342	1461.46		0		4.12881	C42H46N4O6	ISDB	1	0	702.342		PXSZDFVNDBJNJT	CCC12C=CCN3CCC4(C(=C(C(=O)OC)C1)Nc1cc(O)c(C5C=CC6(CC)CC(C(=O)OC)=C7Nc8cc(O)ccc8C78CCN5C68)cc14)C32									0.000191192	1	1	0	0	0	0
1082	702.342	1461.46		0		3.93218	C42H46N4O6	ISDB	1	0	702.342		OXDKAWCAZOXLTR	CCC12C=CCN3CCC4(C(=C(C(=O)OC)C1)Nc1cc(O)c(C5C6OC6C67CCC8(Nc9ccccc9C89CCN5C69)C(C(=O)OC)C7)cc14)C32									0.000191192	1	1	0	0	0	0
1082	702.342	1461.46		0		2.66869	C42H46N4O6	ISDB	1	0	702.342		PWOSFTBRTSGIBB	COC(=O)C1=C2Nc3ccccc3C23CCN2CC4(CC5CC67CC(=O)OC6CCN6CCC8(c9ccccc9N(C4)C58O)C67)C4OCCC4(C1)C23									0.000191192	1	1	0	0	0	0
1082	702.342	1461.46		0		3.56574	C42H46N4O6	ISDB	1	0	702.342		YXDCKRQOMLXYAV	CCC12CC(C(=O)OC)=C3Nc4ccccc4C34CCN(C(c3ccc5c(c3)C36CCN7CC=CC8(CC3(C(=O)OC)C(O)(N5)C8C)C76)C3OC31)C42									0.000191192	1	1	0	0	0	0
1082	702.342	1461.46		0		4.56828	C34H54O15	ISDB	1	0	702.346		LZYUISFONDEXED	C=C(CCC1(OC)OC2CC3C4C(O)C(=O)C5(O)C(O)C(O)C(O)C(O)C5(C)C4CCC3(C)C2C1C)COC1OC(CO)C(O)C(O)C1O									0.00472703	1	1	0	0	0	0
1093	150.089	1481.14		0		0.841096	C8H10N2O	MassBank - 2023.09	6	0.240683	150.079		CMEWLCATCRTSGF	CN(C)C1=CC=C(C=C1)N=O									-0.00986	1	1	0.240683	0	0	0.0802276
1098	146.084	1491.65		0		1.8595	C9H10N2	MassBank - 2023.09	11	0.304333	146.084	2.17974	LJUQGASMPRMWIW	Cc1cc2nc[nH]c2cc1C	294	Organic compounds	Organoheterocyclic compounds	Benzimidazoles	Benzimidazoles	Alkaloids	notClassified	notClassified	0.00034	1	1	0.304333	0	0	0.101444
1104	149.12	1496.58		0		2.17995	C10H15N	MassBank - 2023.09	14	0.322187	149.12		FOYHNROGBXVLLX	CCC1=CC=CC(CC)=C1N									4.59376e-05	1	1	0.322187	0	0	0.107396
1106	442.327	1497.8		0
1132	225.944	19.03		0		3.24839	C7H5Cl3O2	ISDB	1	0	225.936	3.361	CKMBXEUDRVYVLB	COc1c(Cl)cc(Cl)c(O)c1Cl	190	Organic compounds	Benzenoids	Phenols	Methoxyphenols	Shikimates and Phenylpropanoids	Phenolic acids (C6-C1)	Simple phenolic acids	-0.00871156	1	1	0	0	0	0
1132	225.944	19.03		0		2.62888	C5H7IO2	ISDB	1	0	225.949		AELYFQSZXFFNGP	CCOC(=O)C=CI									0.00485346	1	1	0	0	0	0
1132	225.944	19.03		0		0.407594	C15H23N6O5S+	MassBank - 2023.09	1	0	399.145	-1.9222	MEFKEPWMEQBLKI	C[S+](CCC(N)C(=O)O)CC1OC(n2cnc3c(N)ncnc32)C(O)C1O	4503	Organic compounds	Nucleosides, nucleotides, and analogues	5'-deoxyribonucleosides	5'-deoxy-5'-thionucleosides	Carbohydrates	Nucleosides	Purine nucleos(t)ides	-0.0015	1	1	0	0	0	0
1157	185.948	23.51		0
1158	144.921	21.96		0
1162	140.951	22.51		0
1166	185.949	35.5		0
1167	162.116	35.94		0		1.73319	C10H14N2	MassBank - 2023.09	13	0.79051	162.116	1.8483	SNICXCGAKADSCV	CN1CCCC1c1cccnc1	1975	Organic compounds	Organoheterocyclic compounds	Pyridines and derivatives	Pyrrolidinylpyridines	Alkaloids	Nicotinic acid alkaloids	Pyridine alkaloids	0.00019	1	1	0.79051	0	0	0.263503
1187	181.955	44.11		0		3.02701	C4H6O2S3	ISDB	1	0	181.953	1.7304	STCROAQXEXRGDO	O=C(O)C1CSSSC1	1862	Organic compounds	Organoheterocyclic compounds	Trithianes	Trithianes	Amino acids and Peptides	notClassified	notClassified	-0.00195157	1	1	0	0	0	0
1192	127.012	44.23		0
1216	168.039	44.33		0		3.17604	C8H8O4	ISDB	6	0.00961673	168.042	0.9004	MLQUXOCAFOIUKM	CCc1cc(C(=O)O)oc(=O)c1	481	Organic compounds	Organoheterocyclic compounds	Pyrans	Pyranones and derivatives	Polyketides	Cyclic polyketides	2-pyrone derivatives	0.00374474	1	1	0.00961673	0	0	0.00320558
1272	612.15	46.49		0		3.93386	C10H18N4O3S2	ISDB	11	0.0287342	306.082		RITXHUYDBJGUSD	N=C(N)NCCCC(NC(=O)C1CSSC1)C(=O)O									0.00689844	1	1	0.0287342	0	0	0.00957808
1369	380.072	49.08		0		4.12916	C17H16O10	ISDB	7	0.055294	380.074	2.1848	WOSPOYQELBCKSX	CCOC(=O)c1cc(OC)c(O)c(O)c1Oc1c(O)cc(C(=O)O)cc1O	4155	Organic compounds	Benzenoids	Benzene and substituted derivatives	Diphenylethers	Shikimates and Phenylpropanoids	Phenolic acids (C6-C1)	Simple phenolic acids	0.00272271	1	1	0.055294	0	0	0.0184313
1370	342.115	49.92		0		2.66971	C8H6N2O2	ISDB	2	0.0498736	162.043		KDGNDVIFEUMRNO	O=C(O)c1nccc2[nH]ccc12									-0.00964657	1	1	0.0498736	0	0	0.0166245
1379	144.042	50.92		0
1484	83.0746	51.18		0		2.44885	C7H7N	ISDB	5	0.425204	105.058	1.7246	DPZYLEIWHTWHCU	C=Cc1cccnc1	89	Organic compounds	Organoheterocyclic compounds	Pyridines and derivatives	Pyridines and derivatives	Alkaloids	Nicotinic acid alkaloids	Pyridine alkaloids	0.000175224	1	1	0.425204	0	0	0.141735
1486	134.06	51.29		0		2.40261	C5H8O3	ISDB	1	0	116.047	0.0096	BAOHMJZBCIUQEO	CC=C(CO)C(=O)O	341	Organic compounds	Lipids and lipid-like molecules	Fatty Acyls	Hydroxy fatty acids	Fatty acids	Fatty Acids and Conjugates	Branched fatty acids	-0.00229988	1	1	0	0	0	0
1486	134.06	51.29		0		2.30146	C5H8O3	ISDB	1	0	116.047		BERUOTKXCOOJJM	CC(=CC(=O)O)CO									-0.00229988	1	1	0	0	0	0
1486	134.06	51.29		0		1.65434	C5H8O3	ISDB	1	0	116.047	0.1385	DBERHVIZRVGDFO	CC(=O)COC(C)=O	3420	Organic compounds	Organic oxygen compounds	Organooxygen compounds	Alpha-acyloxy ketones	Fatty acids	Fatty acyls	Oxygenated hydrocarbons	-0.00229988	1	1	0	0	0	0
1486	134.06	51.29		0		2.23591	C5H8O3	ISDB	1	0	116.047		DDQIGAOHYCZMEQ	C=C(C(=O)O)C(C)O									-0.00229988	1	1	0	0	0	0
1486	134.06	51.29		0		2.4365	C5H8O3	ISDB	1	0	116.047	0.4402	FHSUFDYFOHSYHI	CCC(=O)CC(=O)O	1416	Organic compounds	Organic acids and derivatives	Keto acids and derivatives	Short-chain keto acids and derivatives	Fatty acids	Fatty Acids and Conjugates	Oxo fatty acids	-0.00229988	1	1	0	0	0	0
1486	134.06	51.29		0		2.34349	C5H8O3	ISDB	1	0	116.047		FXPPNKAYSGWCQG	CC(=O)OC(C)C=O									-0.00229988	1	1	0	0	0	0
1486	134.06	51.29		0		2.04948	C5H8O3	ISDB	1	0	116.047		GCXJINGJZAOJHR	CC(=O)C(C)C(=O)O									-0.00229988	1	1	0	0	0	0
1486	134.06	51.29		0		2.68789	C5H8O3	ISDB	1	0	116.047	-0.4598	GFPAFTLIWBGZMF	CC1COC(=O)C1O	1245	Organic compounds	Organoheterocyclic compounds	Lactones	Gamma butyrolactones	Terpenoids	Monoterpenoids	Iridoids monoterpenoids	-0.00229988	1	1	0	0	0	0
1486	134.06	51.29		0		2.31904	C5H8O3	ISDB	1	0	116.047	0.4402	JOOXCMJARBKPKM	CC(=O)CCC(=O)O	1115	Organic compounds	Organic acids and derivatives	Keto acids and derivatives	Gamma-keto acids and derivatives	Fatty acids	Fatty Acids and Conjugates	Oxo fatty acids	-0.00229988	1	1	0	0	0	0
1486	134.06	51.29		0		2.64235	C5H8O3	ISDB	2	0	116.047	-1.3611	KBWMTQSUESXJSN	OC1C=CC(O)C1O	1661	Organic compounds	Organic oxygen compounds	Organooxygen compounds	Secondary alcohols	Carbohydrates	Polyols	Cyclitols	-0.00229988	1	1	0	0	0	0
1486	134.06	51.29		0		2.04498	C5H8O3	ISDB	1	0	116.047	0.4402	KDVFRMMRZOCFLS	CCCC(=O)C(=O)O	1416	Organic compounds	Organic acids and derivatives	Keto acids and derivatives	Short-chain keto acids and derivatives	Fatty acids	Fatty Acids and Conjugates	Oxo fatty acids	-0.00229988	1	1	0	0	0	0
1486	134.06	51.29		0		1.91612	C5H8O3	ISDB	1	0	116.047		LKLKMCUVBQDYFU	CC(=O)C(=O)CCO									-0.00229988	1	1	0	0	0	0
1486	134.06	51.29		0		2.06914	C5H8O3	ISDB	1	0	116.047		LWLOKSXSAUHTJO	CC1OC(=O)OC1C									-0.00229988	1	1	0	0	0	0
1486	134.06	51.29		0		2.75434	C5H8O3	ISDB	1	0	116.047	0.0096	NCQCQZXQBYAHBZ	CC(=CCO)C(=O)O	341	Organic compounds	Lipids and lipid-like molecules	Fatty Acyls	Hydroxy fatty acids	Fatty acids	Fatty Acids and Conjugates	Branched fatty acids	-0.00229988	1	1	0	0	0	0
1486	134.06	51.29		0		2.84913	C5H8O3	ISDB	1	0	116.047		NSISJFFVIMQBRN	O=C1CCC(CO)O1									-0.00229988	1	1	0	0	0	0
1486	134.06	51.29		0		1.46949	C5H8O3	ISDB	1	0	116.047	0.2961	QHKABHOOEWYVLI	CC(C)C(=O)C(=O)O	1416	Organic compounds	Organic acids and derivatives	Keto acids and derivatives	Short-chain keto acids and derivatives	Fatty acids	Fatty Acids and Conjugates	Branched fatty acids	-0.00229988	1	1	0	0	0	0
1486	134.06	51.29		0		2.52974	C5H8O3	ISDB	1	0	116.047	-0.3157	SDZFQGFPZSKQIA	CC1(O)OCCC1=O	1982	Organic compounds	Organoheterocyclic compounds	Dihydrofurans	Furanones				-0.00229988	1	1	0	0	0	0
1486	134.06	51.29		0		2.89529	C5H8O3	ISDB	1	0	116.047	0.4402	VBKPPDYGFUZOAJ	O=CCCCC(=O)O	333	Organic compounds	Lipids and lipid-like molecules	Fatty Acyls	Straight chain fatty acids	Fatty acids	Fatty Acids and Conjugates	Oxo fatty acids	-0.00229988	1	1	0	0	0	0
1486	134.06	51.29		0		2.94454	C5H8O3	ISDB	1	0	116.047	-0.4598	WMWULFWRZYXSIW	CC1C(=O)OCC1O	1245	Organic compounds	Organoheterocyclic compounds	Lactones	Gamma butyrolactones	Terpenoids	Monoterpenoids	Iridoids monoterpenoids	-0.00229988	1	1	0	0	0	0
1486	134.06	51.29		0		1.79889	C5H8O3	ISDB	1	0	116.047		WRQNANDWMGAFTP	COC(=O)CC(C)=O									-0.00229988	1	1	0	0	0	0
1486	134.06	51.29		0		2.68804	C5H8O3	ISDB	1	0	116.047		XHMUCGPKDKCFHL	CC1CC(O)C(=O)O1									-0.00229988	1	1	0	0	0	0
1486	134.06	51.29		0		1.92206	C5H8O3	ISDB	1	0	116.047	0.1385	XXRCUYVCPSWGCC	CCOC(=O)C(C)=O	1113	Organic compounds	Organic acids and derivatives	Keto acids and derivatives	Alpha-keto acids and derivatives	Fatty acids	Fatty esters	Wax monoesters	-0.00229988	1	1	0	0	0	0
1486	134.06	51.29		0		1.67225	C5H8O3	ISDB	1	0	116.047		YXHQZJPTLDUABH	CC(C)=C(O)C(=O)O									-0.00229988	1	1	0	0	0	0
1486	134.06	51.29		0		2.52921	C4H8N2O2	ISDB	1	0	116.059		GBGBFESMVVCWBU	NC(O)=CC=C(N)O									0.0089335	1	1	0	0	0	0
1486	134.06	51.29		0		2.19041	C4H8N2O2	ISDB	1	0	116.059		JGUQDUKBUKFFRO	CC(=NO)C(C)=NO									0.0089335	1	1	0	0	0	0
1486	134.06	51.29		0		2.55634	C4H8N2O2	ISDB	2	0	116.059		SNCZNSNPXMPCGN	NC(=O)CCC(N)=O									0.0089335	1	1	0	0	0	0
1486	134.06	51.29		0		3.0716	C4H8N2O2	ISDB	3	0	116.059		ZKXDGKXYMTYWTB	O=NN1CCOCC1	392	Organic compounds	Organoheterocyclic compounds	Oxazinanes	Morpholines				0.0089335	1	1	0	0	0	0
1497	119.073	51.09		0		1.6484	C8H9N	MassBank - 2023.09	5	0.398211	119.073		LPAGFVYQRIESJQ	C1CC2=CC=CC=C2N1									0.00011	1	1	0.398211	0	0	0.132737
1500	160.1	51.32		0		2.51653	C10H12N2	ISDB	7	0.35838	160.1	1.8873	BIFJNBXQXNWYOL	CNCc1c[nH]c2ccccc12	4196	Organic compounds	Organoheterocyclic compounds	Indoles and derivatives	3-alkylindoles	Alkaloids	Tryptophan alkaloids	Simple indole alkaloids	0.000314384	1	1	0.35838	0	0	0.11946
1501	129.058	51.24		0		0.515836	C9H7N	MassBank - 2023.09	4	0.357144	129.058	2.2348	SMWDFEZZVXVKRB	c1ccc2ncccc2c1	1253	Organic compounds	Organoheterocyclic compounds	Quinolines and derivatives	Quinolines and derivatives	Alkaloids	Tryptophan alkaloids $ Anthranilic acid alkaloids	Quinoline alkaloids	0.0002	1	1	0.357144	0	0	0.119048
1505	131.073	51.29		0		0.535641	C9H9N	MassBank - 2023.09	7	0.542893	131.073		BHNHHSOHWZKFOX	CC1=CC2=CC=CC=C2N1									0.00026	1	1	0.542893	0	0	0.180964
1507	162.115	51.18		0		2.00767	C10H14N2	MassBank - 2023.09	40	0.87984	162.116	1.8483	SNICXCGAKADSCV	CN1CCCC1c1cccnc1	1975	Organic compounds	Organoheterocyclic compounds	Pyridines and derivatives	Pyrrolidinylpyridines	Alkaloids	Nicotinic acid alkaloids	Pyridine alkaloids	0.00024	1	1	0.87984	0	0	0.29328
1525	178.11	52.01		0		1.5116	C10H14N2O	MassBank - 2023.09	5	0.31824	178.111		ABBKOIZWGCVCKE	N(C(=O)N)c1ccc(cc1)C(C)C									0.0003	1	1	0.31824	0	0	0.10608
1533	219.056	55.35		0		3.52775	C8H13NO4S	ISDB	4	0.0822117	219.057		UNPPCRSNUGHFCH	CC(=O)OCCNC(=O)C=C[S+](C)[O-]									-2.5104e-05	1	1	0.0822117	0	0	0.0274039
1537	106.028	54.32		0	2	2.92739	C6H5ClO	ISDB	1	0	128.003		ISPYQTSUDJAMAB	Oc1ccccc1Cl									-0.00805154	1	1	0	0	0	0
1537	106.028	54.32		0	2	1.41968	C2H6FO3P	ISDB	1	0	128.004	1.3568	XCTATYNREGBPBO	COP(=O)(F)OC	408	Organic compounds	Organic acids and derivatives	Organic phosphoric acids and derivatives	Phosphate esters				-0.0070851	1	1	0	0	0	0
1537	106.028	54.32		0	2	2.68878	C4H4N2OS	ISDB	2	0	128.004		OVONXEQGWXGFJD	O=c1[nH]ccc(=S)[nH]1									-0.00651025	1	1	0	0	0	0
1537	106.028	54.32		0	2	2.7581	C4H4N2OS	ISDB	1	0	128.004	0.4709	ZEMGGZBWXRYJHK	Oc1ccnc(S)n1	291	Organic compounds	Organoheterocyclic compounds	Diazines	Pyrimidones	Alkaloids	Nicotinic acid alkaloids	Pyridine alkaloids	-0.00651025	1	1	0	0	0	0
1537	106.028	54.32		0	2	2.5165	C5H4O4	ISDB	2	0	128.011		IGFDAUIQLNDPME	O=c1c(O)cocc1O									1.4608e-05	1	1	0	0	0	0
1537	106.028	54.32		0	2	2.50167	C5H4O4	ISDB	1	0	128.011	0.6834	JVUTYZQGCHCOPB	O=C(O)c1ccc(O)o1	1448	Organic compounds	Organoheterocyclic compounds	Furans	Furoic acids	Shikimates and Phenylpropanoids	notClassified	notClassified	1.4608e-05	1	1	0	0	0	0
1537	106.028	54.32		0	2	2.34215	C6H5ClO	MassBank - 2023.09	1	0	128.003		WXNZTHHGJRFXKQ	Oc1ccc(Cl)cc1									-0.00802	1	1	0	0	0	0
1538	238.069	54.34		0	2	3.84191	C11H13ClO5	ISDB	2	0.0441992	260.045	2.1	IVMDBXGELGZZFZ	COc1cc(C(=O)Cl)c(OC)c(OC)c1OC	176	Organic compounds	Benzenoids	Benzene and substituted derivatives	Benzoic acids and derivatives	Polyketides	notClassified	notClassified	-0.0057028	1	1	0.0441992	0	0	0.0147331
1540	164.047	53.6		0		2.3156	C9H11NO3	MassBank - 2023.09	12	0.480506	181.074	0.3466	OUYCCCASQSFEME	NC(Cc1ccc(O)cc1)C(=O)O	4319	Organic compounds	Organic acids and derivatives	Carboxylic acids and derivatives	Tyrosine and derivatives	Amino acids and Peptides $ Shikimates and Phenylpropanoids	Small peptides	Aminoacids	0.00018	1	1	0.480506	0	0	0.160169
1541	150.068	55.15		0		1.79395	C9H10O2	ISDB	2	0.236533	150.068	1.4021	CRZQGDNQQAALAY	COC(=O)Cc1ccccc1	2279	Organic compounds	Benzenoids	Benzene and substituted derivatives	Benzene and substituted derivatives	Shikimates and Phenylpropanoids	notClassified	notClassified	6.556e-05	1	1	0.236533	0	0	0.0788445
1552	129.043	55.04		0		2.85981	C4H4FN3O	ISDB	4	0.0329847	129.034	-0.26613	XRECTZIEBJDKEO	N=c1[nH]c(O)ncc1F	1893	Organic compounds	Organoheterocyclic compounds	Diazines	Halopyrimidines	Alkaloids $ Terpenoids	Pseudoalkaloids	notClassified	-0.00886403	1	1	0.0329847	0	0	0.0109949
1560	194.115	55.51		0		3.76021	C10H14N2O2	ISDB	3	0.11209	194.106	1.0993	GSXMRZNVDIMTTQ	C[N+]1([O-])CCCC1c1ccc[n+]([O-])c1	1975	Organic compounds	Organoheterocyclic compounds	Pyridines and derivatives	Pyrrolidinylpyridines	Alkaloids	Nicotinic acid alkaloids	Pyridine alkaloids	-0.00922631	1	1	0.11209	0	0	0.0373633
1561	131.095	54.84		0		2.38085	C6H13NO2	ISDB	4	0	131.095	0.4444	AGPKZVBTJJNPAG	CCC(C)C(N)C(=O)O	4330	Organic compounds	Organic acids and derivatives	Carboxylic acids and derivatives	Isoleucine and derivatives	Amino acids and Peptides $ Shikimates and Phenylpropanoids	Small peptides	Aminoacids	5.4656e-05	1	1	0	0	0	0
1561	131.095	54.84		0		2.25308	C6H13NO2	ISDB	2	0	131.095		AKCRVYNORCOYQT	CNC(C(=O)O)C(C)C									5.4656e-05	1	1	0	0	0	0
1561	131.095	54.84		0		1.45767	C6H13NO2	ISDB	2	0	131.095		CEMZBWPSKYISTN	COC(=O)C(N)C(C)C									5.4656e-05	1	1	0	0	0	0
1561	131.095	54.84		0		1.74504	C6H13NO2	ISDB	1	0	131.095	-1.169	CJKONRHMUGBAQI	CC(C(=O)[O-])[N+](C)(C)C	4314	Organic compounds	Organic acids and derivatives	Carboxylic acids and derivatives	Alanine and derivatives	Amino acids and Peptides $ Shikimates and Phenylpropanoids	Small peptides	Aminoacids	5.4656e-05	1	1	0	0	0	0
1561	131.095	54.84		0		3.23669	C6H13NO2	ISDB	5	0	131.095	1.8434	FEYJIFXFOHFGCC	CCCCCC[N+](=O)[O-]	4117	Organic compounds	Organic 1,3-dipolar compounds	Allyl-type 1,3-dipolar organic compounds	C-nitro compounds	Fatty acids	Fatty acyls	Hydrocarbons	5.4656e-05	1	1	0	0	0	0
1561	131.095	54.84		0		2.48926	C6H13NO2	ISDB	4	0	131.095	0.4444	GLUJNGJDHCTUJY	CC(C)C(N)CC(=O)O	1878	Organic compounds	Organic acids and derivatives	Carboxylic acids and derivatives	Beta amino acids and derivatives	Amino acids and Peptides $ Shikimates and Phenylpropanoids	Small peptides	Aminoacids	5.4656e-05	1	1	0	0	0	0
1561	131.095	54.84		0		2.60113	C6H13NO2	ISDB	2	0	131.095		HHYPRPNZBGFQPK	CCC(N)C(C)C(=O)O									5.4656e-05	1	1	0	0	0	0
1561	131.095	54.84		0		2.57024	C6H13NO2	ISDB	3	0	131.095	0.5885	LRQKBLKVPFOOQJ	CCCCC(N)C(=O)O	0002404 $ 0004146	Organic compounds	Organic acids and derivatives	Carboxylic acids and derivatives	Alpha amino acids $ L-alpha-amino acids	Fatty acids $ Amino acids and Peptides $ Shikimates and Phenylpropanoids	Fatty Acids and Conjugates $ Small peptides	Amino fatty acids $ Aminoacids	5.4656e-05	1	1	0	0	0	0
1561	131.095	54.84		0		1.9974	C6H13NO2	ISDB	3	0	131.095		NPDBDJFLKKQMCM	CC(C)(C)C(N)C(=O)O									5.4656e-05	1	1	0	0	0	0
1561	131.095	54.84		0		3.03402	C6H13NO2	ISDB	2	0	131.095	-0.91	RMJCALHKIHCSMY	CC1NCCC(O)C1O	195	Organic compounds	Organoheterocyclic compounds	Piperidines	Piperidines	Alkaloids	Lysine alkaloids	notClassified	5.4656e-05	1	1	0	0	0	0
1561	131.095	54.84		0		2.1351	C6H13NO2	ISDB	3	0	131.095	0.4444	ROHFNLRQFUQHCH	CC(C)CC(N)C(=O)O	4329	Organic compounds	Organic acids and derivatives	Carboxylic acids and derivatives	Leucine and derivatives	Amino acids and Peptides $ Shikimates and Phenylpropanoids	Small peptides	Aminoacids	5.4656e-05	1	1	0	0	0	0
1561	131.095	54.84		0		3.21849	C6H13NO2	ISDB	3	0	131.095	0.5901	SLXKOJJOQWFEFD	NCCCCCC(=O)O	3086	Organic compounds	Lipids and lipid-like molecules	Fatty Acyls	Medium-chain fatty acids	Fatty acids $ Amino acids and Peptides $ Shikimates and Phenylpropanoids	Fatty Acids and Conjugates $ Small peptides	Amino fatty acids $ Aminoacids	5.4656e-05	1	1	0	0	0	0
1561	131.095	54.84		0		3.03829	C6H13NO2	ISDB	3	0	131.095	-0.9084	VLMAABJNFNPYCK	OCC1CCC(O)CN1	195	Organic compounds	Organoheterocyclic compounds	Piperidines	Piperidines	Alkaloids	Lysine alkaloids	notClassified	5.4656e-05	1	1	0	0	0	0
1561	131.095	54.84		0		0.541349	C5H9NO3	MassBank - 2023.09	1	0	131.058	-1.2062	PMMYEEVYMWASQN	O=C(O)C1CC(O)CN1	4322	Organic compounds	Organic acids and derivatives	Carboxylic acids and derivatives	Proline and derivatives	Amino acids and Peptides $ Shikimates and Phenylpropanoids	Small peptides	Aminoacids	-0.00185	1	1	0	0	0	0
1561	131.095	54.84		0		0.485915	C4H9N3O2	MassBank - 2023.09	1	0	131.069	-1.10373	CVSVTCORWBXHQV	CN(CC(=O)O)C(=N)N	60	Organic compounds	Organic acids and derivatives	Carboxylic acids and derivatives	Alpha amino acids and derivatives	Amino acids and Peptides $ Shikimates and Phenylpropanoids	Small peptides	Aminoacids	-0.00185	1	1	0	0	0	0
1561	131.095	54.84		0		2.10505	C5H9NO3	MassBank - 2023.09	1	0	131.058	-0.621	ZGXJTSGNIOSYLO	NCC(=O)CCC(=O)O	1879	Organic compounds	Organic acids and derivatives	Carboxylic acids and derivatives	Delta amino acids and derivatives	Amino acids and Peptides $ Shikimates and Phenylpropanoids	Small peptides	Aminoacids	-0.00185	1	1	0	0	0	0
1564	149.049	54.45		0		3.00733	C8H7NO2	ISDB	2	0.136366	149.048	0.8868	ZGTUSQAQXWSMDW	O=C1Cc2cc(O)ccc2N1	1146	Organic compounds	Organoheterocyclic compounds	Indoles and derivatives	Indolines	Alkaloids	Tryptophan alkaloids	Simple oxindole alkaloids	-0.000855536	1	1	0.136366	0	0	0.0454553
1569	276.025	54.2		0		3.17486	C14H9ClO4	ISDB	1	0	276.019	3.31922	POPWESKDPILWQT	Cc1cc(O)cc2oc3cc(Cl)cc(O)c3c(=O)c12	204	Organic compounds	Organoheterocyclic compounds	Benzopyrans	Xanthones	Polyketides	Xanthones	Methyl xanthones	-0.00564755	1	1	0	0	0	0
1569	276.025	54.2		0		3.02764	C6H13O10P	ISDB	1	0	276.025	-3.3761	BIRSGZKFKXLSJQ	O=C(O)C(O)C(O)C(O)C(O)COP(=O)(O)O	1541	Organic compounds	Organic oxygen compounds	Organooxygen compounds	Monosaccharide phosphates	Carbohydrates	Saccharides	notClassified	4.9246e-05	1	1	0	0	0	0
1569	276.025	54.2		0		3.1137	C6H13O10P	ISDB	1	0	276.025		FCQQRWFREZXSMK	O=C(O)C(O)(CO)C(O)C(O)COP(=O)(O)O									4.9246e-05	1	1	0	0	0	0
1569	276.025	54.2		0		3.09009	C6H13O10P	ISDB	1	0	276.025	-3.9418	IMLGFCBIORERST	O=C(OP(=O)(O)O)C(O)C(O)C(O)C(O)CO	215	Organic compounds	Organic oxygen compounds	Organooxygen compounds	Sugar acids and derivatives	Carbohydrates	Saccharides	Monosaccharides	4.9246e-05	1	1	0	0	0	0
1569	276.025	54.2		0		2.99405	C6H13O10P	ISDB	1	0	276.025		UJTMIRNFEXKGMS	O=C(O)C(O)(COP(=O)(O)O)C(O)C(O)CO									4.9246e-05	1	1	0	0	0	0
1569	276.025	54.2		0		3.40162	C13H8O7	ISDB	1	0	276.027	1.4742	CPYMCPUQYWENOG	O=c1c2c(O)cc(O)cc2oc2cc(O)c(O)c(O)c12	204	Organic compounds	Organoheterocyclic compounds	Benzopyrans	Xanthones	Polyketides	Xanthones	Methyl xanthones	0.0024186	1	1	0	0	0	0
1569	276.025	54.2		0		3.48551	C13H8O7	ISDB	1	0	276.027	1.4742	ICIIODYTNZDXRN	O=c1c2cc(O)c(O)c(O)c2oc2cc(O)cc(O)c12	204	Organic compounds	Organoheterocyclic compounds	Benzopyrans	Xanthones	Polyketides $ Shikimates and Phenylpropanoids	Xanthones	Methyl xanthones $ Plant xanthones	0.0024186	1	1	0	0	0	0
1569	276.025	54.2		0		3.55269	C13H8O7	ISDB	1	0	276.027		IMYINQBEMBUUMN	O=c1c2cc(O)ccc2oc2c(O)c(O)c(O)c(O)c12									0.0024186	1	1	0	0	0	0
1569	276.025	54.2		0		3.50379	C13H8O7	ISDB	1	0	276.027		PGWRPLZTFKRTCV	O=c1oc2c(O)c(O)c(O)cc2c2c(O)c(O)ccc12									0.0024186	1	1	0	0	0	0
1569	276.025	54.2		0		3.60519	C13H8O7	ISDB	1	0	276.027	1.4742	ZELMDXUEWHBWPN	O=c1oc2c(O)c(O)ccc2c2c(O)c(O)c(O)cc12	1710	Organic compounds	Phenylpropanoids and polyketides	Tannins	Hydrolyzable tannins	Shikimates and Phenylpropanoids	notClassified	notClassified	0.0024186	1	1	0	0	0	0
1569	276.025	54.2		0		3.64256	C13H8O7	ISDB	1	0	276.027		ZLASBDHJWKFIPX	O=c1c2cc(O)c(O)cc2oc2cc(O)c(O)c(O)c12									0.0024186	1	1	0	0	0	0
1569	276.025	54.2		0		3.6524	C14H12O2S2	ISDB	2	0	276.028	3.7813	KHPAKGUGOFYJNA	CC(=O)OCCC#Cc1ccc(-c2cccs2)s1	2021	Organic compounds	Organoheterocyclic compounds	Bi- and oligothiophenes	Bi- and oligothiophenes	Fatty acids	Fatty acyls	Oxygenated hydrocarbons	0.00328762	1	1	0	0	0	0
1569	276.025	54.2		0		3.50154	C14H12O2S2	ISDB	2	0	276.028		NNAZXKNFSMKXLQ	CC(=O)OC(C)c1ccc(C#Cc2cccs2)s1									0.00328762	1	1	0	0	0	0
1569	276.025	54.2		0		3.49658	C13H9ClN2O3	ISDB	1	0	276.03		DNTSIBUQMRRYIU	O=C(Nc1ccccc1)c1cc([N+](=O)[O-])ccc1Cl									0.00558583	1	1	0	0	0	0
1569	276.025	54.2		0		2.93974	C13H9ClN2O3	ISDB	1	0	276.03		NFAZQDQNOPUWCO	[C-]#[N+]C(Cl)=CC1(OC(C)=O)C(=O)Nc2ccccc21									0.00558583	1	1	0	0	0	0
1569	276.025	54.2		0		2.99085	C10H12O7S	ISDB	1	0	276.03		KVOBBYZLFUUNBL	CC(=O)OCCc1ccc(OS(=O)(=O)O)c(O)c1									0.00578972	1	1	0	0	0	0
1569	276.025	54.2		0		3.66666	C10H12O7S	ISDB	2	0	276.03		QZIYZVFIROFZCV	COc1ccc(CCC(=O)O)cc1OS(=O)(=O)O									0.00578972	1	1	0	0	0	0
1569	276.025	54.2		0		3.6175	C12H14Cl2O3	ISDB	1	0	276.032		UQMRAFJOBWOFNS	CCCCOC(=O)COc1ccc(Cl)cc1Cl									0.00741567	1	1	0	0	0	0
1589	114.032	53.81		0		2.77168	C5H6O3	ISDB	1	0	114.032	-0.5397	AWNLUIGMHSSXHB	O=C1C=CC(CO)O1	2223	Organic compounds	Organoheterocyclic compounds	Dihydrofurans	Butenolides				0.000120052	1	1	0	0	0	0
1589	114.032	53.81		0		2.79244	C5H6O3	ISDB	1	0	114.032	-0.5397	BFLSLERVRLOFCX	C=C1C(=O)OCC1O	1245	Organic compounds	Organoheterocyclic compounds	Lactones	Gamma butyrolactones	Terpenoids	notClassified	notClassified	0.000120052	1	1	0	0	0	0
1589	114.032	53.81		0		2.56058	C5H6O3	ISDB	1	0	114.032	-0.5381	CHSMEYAHRFTDFX	O=C1C=C(CO)CO1	2223	Organic compounds	Organoheterocyclic compounds	Dihydrofurans	Butenolides	Polyketides	notClassified	notClassified	0.000120052	1	1	0	0	0	0
1589	114.032	53.81		0		2.60066	C5H6O3	ISDB	1	0	114.032		DFATXMYLKPCSCX	CC1CC(=O)OC1=O									0.000120052	1	1	0	0	0	0
1589	114.032	53.81		0		2.20929	C5H6O3	ISDB	1	0	114.032	0.3752	DLVYTANECMRFGX	CC1=C(O)C(=O)CO1	1982	Organic compounds	Organoheterocyclic compounds	Dihydrofurans	Furanones	Polyketides	notClassified	notClassified	0.000120052	1	1	0	0	0	0
1589	114.032	53.81		0		2.64866	C5H6O3	ISDB	1	0	114.032	-0.1075	GYHJUGYOSOGTKF	O=C1CCC(=O)OC1	1244	Organic compounds	Organoheterocyclic compounds	Lactones	Delta valerolactones				0.000120052	1	1	0	0	0	0
1589	114.032	53.81		0		2.60043	C5H6O3	ISDB	1	0	114.032	-0.1921	HQIZYPQNJWENRT	CC1=CC(O)OC1=O	2223	Organic compounds	Organoheterocyclic compounds	Dihydrofurans	Butenolides				0.000120052	1	1	0	0	0	0
1589	114.032	53.81		0		2.61172	C5H6O3	ISDB	1	0	114.032	0.3736	JCGQVJRAKXPFNF	CC1C=C(O)C(=O)O1	2223	Organic compounds	Organoheterocyclic compounds	Dihydrofurans	Butenolides	Polyketides	notClassified	notClassified	0.000120052	1	1	0	0	0	0
1589	114.032	53.81		0		2.675	C5H6O3	ISDB	1	0	114.032		JGAAAWQBYJNOIW	CC1OC(=O)C=C1O									0.000120052	1	1	0	0	0	0
1589	114.032	53.81		0		2.47158	C5H6O3	ISDB	1	0	114.032		KJYSOCFIGCKZPT	C=C1OC(=O)CC1O									0.000120052	1	1	0	0	0	0
1589	114.032	53.81		0		2.55983	C5H6O3	ISDB	1	0	114.032	0.0735	LAPHJRDBCSBIPY	COC1=CCOC1=O	2223	Organic compounds	Organoheterocyclic compounds	Dihydrofurans	Butenolides				0.000120052	1	1	0	0	0	0
1589	114.032	53.81		0		2.85414	C5H6O3	ISDB	1	0	114.032	0.3752	NJGFHHXZSDLYQJ	O=C1C=C(O)CCO1	1211	Organic compounds	Organoheterocyclic compounds	Pyrans	Dihydropyranones	Shikimates and Phenylpropanoids	Coumarins	Isocoumarins	0.000120052	1	1	0	0	0	0
1589	114.032	53.81		0		2.62906	C5H6O3	ISDB	1	0	114.032	0.2401	VANNPISTIUFMLH	O=C1CCCC(=O)O1	1244	Organic compounds	Organoheterocyclic compounds	Lactones	Delta valerolactones				0.000120052	1	1	0	0	0	0
1589	114.032	53.81		0		1.79686	C5H6O3	ISDB	1	0	114.032	0.6989	VHTQQDXPNUTMNB	C=CC=C(O)C(=O)O	341	Organic compounds	Lipids and lipid-like molecules	Fatty Acyls	Hydroxy fatty acids	Fatty acids	Fatty Acids and Conjugates	Unsaturated fatty acids	0.000120052	1	1	0	0	0	0
1589	114.032	53.81		0		2.6273	C5H6O3	ISDB	1	0	114.032	0.0735	VOYDEHILKLSVNN	COC1=CC(=O)OC1	2223	Organic compounds	Organoheterocyclic compounds	Dihydrofurans	Butenolides	Polyketides	Cyclic polyketides	2-pyrone derivatives	0.000120052	1	1	0	0	0	0
1589	114.032	53.81		0		2.77187	C5H6O3	ISDB	1	0	114.032	-0.5381	XFPIXDKTZHFDLO	O=C1OCC=C1CO	2223	Organic compounds	Organoheterocyclic compounds	Dihydrofurans	Butenolides	Polyketides	notClassified	notClassified	0.000120052	1	1	0	0	0	0
1589	114.032	53.81		0		2.60514	C5H6O3	ISDB	1	0	114.032		ZIQFRNVCLDSOAB	CC1OC(=O)CC1=O									0.000120052	1	1	0	0	0	0
1589	114.032	53.81		0		0	C4H6N2S	MassBank - 2023.09	0	0	114.025		PMRYVIKBURPHAH	Cn1ccnc1S									-0.00645	1	1	0	0	0	0
1594	612.151	53.69		0		3.36117	C14H14N2O6	ISDB	2	0.0293603	306.085		SDOOMIWSQMGJCL	O=C(O)CC(NC(=O)CC1C(=O)Nc2ccccc21)C(=O)O									0.00984217	1	1	0.0293603	0	0	0.00978678
1645	274.009	56.73		0
1652	119.073	59.29		0		1.6484	C8H9N	MassBank - 2023.09	5	0.524706	119.073		LPAGFVYQRIESJQ	C1CC2=CC=CC=C2N1									0.0001	1	1	0.524706	0	0	0.174902
1656	149.048	65.91		0		3.00733	C8H7NO2	ISDB	2	0.148587	149.048	0.8868	ZGTUSQAQXWSMDW	O=C1Cc2cc(O)ccc2N1	1146	Organic compounds	Organoheterocyclic compounds	Indoles and derivatives	Indolines	Alkaloids	Tryptophan alkaloids	Simple oxindole alkaloids	-0.000585536	1	1	0.148587	0	0	0.0495289
1661	148.052	68.71		0		1.26966	C9H11NO2	MassBank - 2023.09	19	0.671242	165.079	0.641	COLNVLDHVKWLRT	NC(Cc1ccccc1)C(=O)O	4321	Organic compounds	Organic acids and derivatives	Carboxylic acids and derivatives	Phenylalanine and derivatives	Amino acids and Peptides $ Shikimates and Phenylpropanoids	Small peptides	Aminoacids	0.00019	1	1	0.671242	0	0	0.223747
1671	772.272	68.56		0		3.73169	C21H22O7	ISDB	5	0.151896	386.137	3.4462	LYUZYPKZQDYMEE	CC=C(C)C(=O)OC1c2c(ccc3ccc(=O)oc23)OC(C)(C)C1OC(C)=O	3485	Organic compounds	Phenylpropanoids and polyketides	Coumarins and derivatives	Angular pyranocoumarins	Shikimates and Phenylpropanoids	Coumarins	Pyranocoumarins $ Simple coumarins	0.000519044	1	1	0.151896	0	0	0.050632
1677	386.136	68.43		0		3.73169	C21H22O7	ISDB	58	0.15982	386.137	3.4462	LYUZYPKZQDYMEE	CC=C(C)C(=O)OC1c2c(ccc3ccc(=O)oc23)OC(C)(C)C1OC(C)=O	3485	Organic compounds	Phenylpropanoids and polyketides	Coumarins and derivatives	Angular pyranocoumarins	Shikimates and Phenylpropanoids	Coumarins	Pyranocoumarins $ Simple coumarins	0.000709044	1	1	0.15982	0	0	0.0532735
1683	119.073	68.58		0		1.6484	C8H9N	MassBank - 2023.09	6	0.545388	119.073		LPAGFVYQRIESJQ	C1CC2=CC=CC=C2N1									0.00017	1	1	0.545388	0	0	0.181796
1692	232.144	68.87		0
1693	437.132	68.82		0		4.61295	C20H23NO10	ISDB	4	0.0538997	437.132	-0.81882	DKQMEWWZMHRGFF	COc1cc(C=CC(=O)OC(C#N)=CCOC2OC(CO)C(O)C(O)C2O)ccc1O	3861	Organic compounds	Lipids and lipid-like molecules	Fatty Acyls	Fatty acyl glycosides of mono- and disaccharides	Shikimates and Phenylpropanoids	Phenylpropanoids (C6-C3)	Cinnamic acids and derivatives	-0.000298064	1	1	0.0538997	0	0	0.0179666
1698	467.205	69.11		0		4.42175	C21H25N9O4	ISDB	2	0	467.203		LZLSEBOKXHPYOM	Cn1cc(NC(=O)c2cc(NC(=O)c3cc(NC=O)c[nH]3)cn2C)cc1C(=O)NCCC(=N)N									-0.00188372	1	1	0	0	0	0
1700	219.11	68.64		0		3.56334	C9H17NO5	ISDB	3	0.158439	219.111	-3.1212	FKQQQROPNALGDM	OCC1CC(O)C2C(O)C(O)C(CO)N12	220	Organic compounds	Organoheterocyclic compounds	Pyrrolizidines	Pyrrolizidines	Alkaloids	Lysine alkaloids	Indolizidine alkaloids	0.000208644	1	1	0.158439	0	0	0.0528131
1735	162.032	71.31		0		2.11557	C9H6O3	MassBank - 2023.09	6	0.0915844	162.032	1.4986	VXIXUWQIVKSKSA	O=c1cc(O)c2ccccc2o1	2907	Organic compounds	Phenylpropanoids and polyketides	Coumarins and derivatives	4-hydroxycoumarins	Shikimates and Phenylpropanoids	Coumarins	Simple coumarins	0.00014	1	1	0.0915844	0	0	0.0305281
1756	236.053	77.23		0
1757	158.021	76.17		0		2.79031	C5H6N2O2S	ISDB	3	0.012423	158.015		DOIRUXCDSGNCMX	NCc1nc(C(=O)O)cs1									-0.00643557	1	1	0.012423	0	0	0.00414099
1769	136.052	78.99		0		3.16677	C8H8O2	ISDB	4	0.167098	136.052	1.3271	JNYKOGUXPNAUIB	Oc1ccc2c(c1)CCO2	4189	Organic compounds	Organoheterocyclic compounds	Coumarans	Coumarans	Shikimates and Phenylpropanoids	Isoflavonoids	Pterocarpan	6.5496e-05	1	1	0.167098	0	0	0.0556994
1770	187.063	81.09		0		2.03238	C11H12N2O2	MassBank - 2023.09	5	0.777372	204.09	1.1223	QIVBCDIJIAJPQS	NC(Cc1c[nH]c2ccccc12)C(=O)O	1290	Organic compounds	Organoheterocyclic compounds	Indoles and derivatives	Indolyl carboxylic acids and derivatives	Amino acids and Peptides $ Shikimates and Phenylpropanoids	Small peptides	Aminoacids	0.00021	1	1	0.777372	0	0	0.259124
1791	162.031	85.81		0	3	1.85038	C18H16O8	MassBank - 2023.09	7	0.273865	360.085	1.7613	DOUMFZQKYFQNTF	O=C(C=Cc1ccc(O)c(O)c1)OC(Cc1ccc(O)c(O)c1)C(=O)O	59	Organic compounds	Phenylpropanoids and polyketides	Cinnamic acids and derivatives	Coumaric acids and derivatives	Shikimates and Phenylpropanoids	Phenylpropanoids (C6-C3)	Cinnamic acids and derivatives	0.00098	1	1	0.273865	0	0	0.0912883
1792	354.095	85.13		0		3.84758	C18H16O8S	ISDB	2	0.00642716	392.057		FIKKMGZKWLFZSZ	COc1ccc(C2=CC(=O)c3c(O)cc(OC)c(OS(=O)(=O)O)c3C2)cc1									0.00603447	1	1	0.00642716	0	0	0.00214239
1795	134.037	85.86		0	3	2.93195	C8H6O2	ISDB	2	0.0626675	134.037	2.1384	CFBCZETZIPZOGW	Oc1cccc2occc12	301	Organic compounds	Organoheterocyclic compounds	Benzofurans	Benzofurans	Polyketides	notClassified	notClassified	6.5432e-05	1	1	0.0626675	0	0	0.0208892
1803	192.042	86.27		0			C10H8O4	lib-00042.mgf	7	0.973576	192.042	1.5072	SYTYLPHCLSSCOJ	COc1cc2oc(=O)ccc2cc1O	2908	Organic compounds	Phenylpropanoids and polyketides	Coumarins and derivatives	Hydroxycoumarins	Shikimates and Phenylpropanoids	Coumarins	Simple coumarins	0.000686646	1	1	0.973576	0	0	0.324525
1808	328.116	87.52		0		3.09102	C10H11Cl	ISDB	8	0.110397	166.055		XOINERJRMIFSIP	Cc1ccc(C=CCl)c(C)c1									-0.00786597	1	1	0.110397	0	0	0.0367991
1811	144.042	89.26		0
1828	405.156	92.69		0		4.38018	C16H27N3O7S	ISDB	9	0.185406	405.157		MFHCYGBCTOROEX	CC(=O)CC(C)(C)SCC(NC(=O)CCC(N)C(=O)O)C(=O)NCC(=O)O									0.000487204	1	1	0.185406	0	0	0.061802
1829	218.167	92.98		0		3.67833	C15H22O	ISDB	4	0.350954	218.167	3.94892	WQIRCLDVWQIBLO	CC(C)=CCCC(C)(O)c1ccc(C)cc1	1550	Organic compounds	Lipids and lipid-like molecules	Prenol lipids	Sesquiterpenoids	Terpenoids	Sesquiterpenoids	Bisabolane sesquiterpenoids	0.000231324	1	1	0.350954	0	0	0.116985
1836	198.141	94.6		0
1843	216.15	98.1		0
1844	224.141	101.31		0		3.57771	C13H18O2	ISDB	9	0.488642	206.131		PFNVYYPGRXRVNO	C=C1CCC(C(=O)O)C2C=C(C)CCC12									6.5816e-05	1	1	0.488642	0	0	0.162881
1849	469.221	102.59		0		4.49878	C25H31N3O6	ISDB	30	0.323199	469.221	2.3094	NWNGYJFQCYGXHO	NCCCCN(CCCNC(=O)C=Cc1ccc(O)c(O)c1)C(=O)C=Cc1ccc(O)c(O)c1	1391	Organic compounds	Phenylpropanoids and polyketides	Cinnamic acids and derivatives	Hydroxycinnamic acids and derivatives	Alkaloids	Ornithine alkaloids	Polyamines	0.000511712	1	1	0.323199	0	0	0.107733
1857	185.949	108.31		0
1859	196.073	110.1		0
1862	157.954	112.28		0		2.19587	C2H4ClO4P	ISDB	1	0	157.954	-0.0705	WNRQTPHCNDLIOO	O=C(CCl)P(=O)(O)O	1302	Organic compounds	Organic acids and derivatives	Organic phosphonic acids and derivatives	Organic phosphonic acids				-0.000171082	1	1	0	0	0	0
1862	157.954	112.28		0		2.22111	C2H4ClO4P	ISDB	2	0	157.954		ATQLVAYGGDBGBS	O=P(O)(O)C(O)=CCl									-0.000171082	1	1	0	0	0	0
1865	216.151	114.03		0		3.49121	C15H20O	ISDB	11	0.303317	216.151	3.35372	UHJIWFBFNKJFEK	C=C1C(C)(O)CCC1(C)c1ccc(C)cc1	1091	Organic compounds	Benzenoids	Benzene and substituted derivatives	Toluenes	Terpenoids	Sesquiterpenoids	Laurane sesquiterpenoids	9.126e-05	1	1	0.303317	0	0	0.101106
1878	146.037	121.16		0		0.836587	C9H6O2	MassBank - 2023.09	3	0.575727	146.037	1.793	ZYGHJZDHTFUPRJ	O=c1ccc2ccccc2o1	145	Organic compounds	Phenylpropanoids and polyketides	Coumarins and derivatives	Coumarins and derivatives	Shikimates and Phenylpropanoids	Coumarins	Simple coumarins	4e-05	1	1	0.575727	0	0	0.191909
1882	185.949	127.73		0
1883	157.954	128.25		0		2.19587	C2H4ClO4P	ISDB	1	0	157.954	-0.0705	WNRQTPHCNDLIOO	O=C(CCl)P(=O)(O)O	1302	Organic compounds	Organic acids and derivatives	Organic phosphonic acids and derivatives	Organic phosphonic acids				-0.000301082	1	1	0	0	0	0
1883	157.954	128.25		0		2.22111	C2H4ClO4P	ISDB	1	0	157.954		ATQLVAYGGDBGBS	O=P(O)(O)C(O)=CCl									-0.000301082	1	1	0	0	0	0
1887	162.053	131.37		0		3.11513	C10H10S	ISDB	9	0.114489	162.05		BORXODZIQVCONU	Cc1ccc(C)c2sccc12									-0.00247268	1	1	0.114489	0	0	0.038163
1893	368.111	136.47		0			C17H20O9	lib-00051.mgf	7	0.933753	368.111	-0.3429	VTMFDSJJVNQXLT	COc1cc(C=CC(=O)OC2C(O)CC(O)(C(=O)O)CC2O)ccc1O	2512	Organic compounds	Organic oxygen compounds	Organooxygen compounds	Quinic acids and derivatives	Shikimates and Phenylpropanoids	Phenylpropanoids (C6-C3)	Cinnamic acids and derivatives	0	1	1	0.933753	0	0	0.311251
1895	268.167	135.84		0		3.71252	C15H24O4	ISDB	8	0.366918	268.167		IWSFCPGVRQUTNQ	CC1CCC=C2CCC(C(=O)C(O)(CO)CO)C21C									0.000245248	1	1	0.366918	0	0	0.122306
1898	176.047	136.08		0
1901	185.949	141.03		0
1904	250.157	141.43		0		3.8148	C15H22O3	ISDB	4	0.296142	250.157	1.9915	GGGYNDMJSLHHEM	CC1=CC(O)C(C)(C2(C)CC(=O)C=C2CO)CC1	1661	Organic compounds	Organic oxygen compounds	Organooxygen compounds	Secondary alcohols	Terpenoids	Sesquiterpenoids	Trichothecane sesquiterpenoids	0.000170564	1	1	0.296142	0	0	0.0987139
1907	124.089	142.21		0		2.71121	C8H12O	ISDB	1	0	124.089		AVXVDNJFGZNVAB	CC1=CC(=O)C(C)(C)C1									0.000111004	1	1	0	0	0	0
1907	124.089	142.21		0		2.9647	C8H12O	ISDB	1	0	124.089	1.9317	BDINBSUUIUWFNH	CC1=CC(=O)CC1(C)C	3487	Organic compounds	Organic oxygen compounds	Organooxygen compounds	Cyclic ketones	Terpenoids	Apocarotenoids	Apocarotenoids(蔚-)	0.000111004	1	1	0	0	0	0
1907	124.089	142.21		0		3.2448	C8H12O	ISDB	1	0	124.089	1.9317	BXRHTYIYAZHIHF	CCC1CCC=C1C=O	3940	Organic compounds	Organic oxygen compounds	Organic oxides	Organic oxides				0.000111004	1	1	0	0	0	0
1907	124.089	142.21		0		2.94115	C8H12O	ISDB	1	0	124.089		CBXNRMOWVZUZQA	CC=CCCC=CC=O									0.000111004	1	1	0	0	0	0
1907	124.089	142.21		0		2.97812	C8H12O	ISDB	1	0	124.089	2.0978	DVVATNQISMINCX	CCCC=CC=CC=O	2229	Organic compounds	Organic oxygen compounds	Organooxygen compounds	Medium-chain aldehydes	Fatty acids	Fatty acyls	Fatty aldehydes	0.000111004	1	1	0	0	0	0
1907	124.089	142.21		0		2.97836	C8H12O	ISDB	1	0	124.089		FQPWZNFAKNQLON	CC(=O)C1=CCCC1C									0.000111004	1	1	0	0	0	0
1907	124.089	142.21		0		2.94465	C8H12O	ISDB	1	0	124.089	2.0978	GUUFTBQLGJOXEM	CC=CCC=CC(C)=O	1363	Organic compounds	Organic oxygen compounds	Organooxygen compounds	Enones	Fatty acids	Fatty acyls	Oxygenated hydrocarbons	0.000111004	1	1	0	0	0	0
1907	124.089	142.21		0		2.92206	C8H12O	ISDB	1	0	124.089		HDURLXYBKGWETC	CC(=O)C1=C(C)CCC1									0.000111004	1	1	0	0	0	0
1907	124.089	142.21		0		2.9485	C8H12O	ISDB	1	0	124.089		HNZWNWPTJZTRTK	CC1=C(C)C(=O)C(C)C1									0.000111004	1	1	0	0	0	0
1907	124.089	142.21		0		3.0373	C8H12O	ISDB	1	0	124.089		HOKFXXZNPUNXQI	C1=C2OCCC2CCC1									0.000111004	1	1	0	0	0	0
1907	124.089	142.21		0		2.39909	C8H12O	ISDB	1	0	124.089		HXKVDJIESURQMK	CC1(C=O)CC=CCC1									0.000111004	1	1	0	0	0	0
1907	124.089	142.21		0		2.91733	C8H12O	ISDB	1	0	124.089		JLRXGFYYIORWGF	CC=C(C)C=C(C)C=O									0.000111004	1	1	0	0	0	0
1907	124.089	142.21		0		2.83913	C8H12O	ISDB	1	0	124.089		JYOVNNBTWWYRGU	Cc1ccc(C(C)C)o1									0.000111004	1	1	0	0	0	0
1907	124.089	142.21		0		2.70659	C8H12O	ISDB	1	0	124.089	2.0978	KSKXSFZGARKWOW	CC(=O)C=CC=C(C)C	1363	Organic compounds	Organic oxygen compounds	Organooxygen compounds	Enones	Fatty acids	Fatty acyls	Oxygenated hydrocarbons	0.000111004	1	1	0	0	0	0
1907	124.089	142.21		0		2.55742	C8H12O	ISDB	1	0	124.089		KSZZNVMRUFCPQA	CC1C=CC=CC1(C)O									0.000111004	1	1	0	0	0	0
1907	124.089	142.21		0		3.04858	C8H12O	ISDB	1	0	124.089	2.0978	LBHNHQDSGSTDCL	C=CC(C=O)=CCCC	2229	Organic compounds	Organic oxygen compounds	Organooxygen compounds	Medium-chain aldehydes	Fatty acids	Fatty acyls	Fatty aldehydes	0.000111004	1	1	0	0	0	0
1907	124.089	142.21		0		3.11734	C8H12O	ISDB	1	0	124.089		LPBXNOSWWUFYQN	CC1=CC(=O)C(C)C1C									0.000111004	1	1	0	0	0	0
1907	124.089	142.21		0		2.90043	C8H12O	ISDB	1	0	124.089	2.0758	LTYLUDGDHUEBGX	CC(=O)C1=CCCCC1	118	Organic compounds	Organic oxygen compounds	Organooxygen compounds	Ketones				0.000111004	1	1	0	0	0	0
1907	124.089	142.21		0		2.96419	C8H12O	ISDB	2	0	124.089	2.0978	LWRKMRFJEUFXIB	CCC=CC=CC(C)=O	1363	Organic compounds	Organic oxygen compounds	Organooxygen compounds	Enones	Fatty acids	Fatty acyls	Oxygenated hydrocarbons	0.000111004	1	1	0	0	0	0
1907	124.089	142.21		0		2.89483	C8H12O	ISDB	1	0	124.089		NOQKKFBBAODEHN	CC1=CC(=O)CC(C)C1									0.000111004	1	1	0	0	0	0
1907	124.089	142.21		0		2.94962	C8H12O	ISDB	1	0	124.089	2.6222	NWZIYQNUCXUJJJ	CCCCc1ccco1	4144	Organic compounds	Organoheterocyclic compounds	Heteroaromatic compounds	Heteroaromatic compounds	Polyketides	Cyclic polyketides	Furans	0.000111004	1	1	0	0	0	0
1907	124.089	142.21		0		2.51976	C8H12O	ISDB	1	0	124.089		PCNMALATRPXTKX	CC1=CCC(C)(O)C=C1									0.000111004	1	1	0	0	0	0
1907	124.089	142.21		0		3.01383	C8H12O	ISDB	1	0	124.089		PCPJXSJZQTYXTL	CC1=CCC(=O)C(C)C1									0.000111004	1	1	0	0	0	0
1907	124.089	142.21		0		0.81315	C8H12O	ISDB	1	0	124.089	1.3334	QMYYAKQQWCBEJW	CC1=CC(O)C2CC1C2	1661	Organic compounds	Organic oxygen compounds	Organooxygen compounds	Secondary alcohols	Terpenoids	Monoterpenoids	Pinane monoterpenoids	0.000111004	1	1	0	0	0	0
1907	124.089	142.21		0		2.84859	C8H12O	ISDB	1	0	124.089		QYLFHLNFIHBCPR	C#CC1(O)CCCCC1									0.000111004	1	1	0	0	0	0
1907	124.089	142.21		0		2.72299	C8H12O	ISDB	1	0	124.089	1.9317	SEHHTJURFQTXSZ	CC(=O)C1CCC=C1C	118	Organic compounds	Organic oxygen compounds	Organooxygen compounds	Ketones	Terpenoids	Monoterpenoids	Monocyclic monoterpenoids	0.000111004	1	1	0	0	0	0
1907	124.089	142.21		0		2.88954	C8H12O	ISDB	1	0	124.089		SLJFKNONPLNAPF	C=CC1CCC2OC2C1									0.000111004	1	1	0	0	0	0
1907	124.089	142.21		0		0.370362	C8H12O	ISDB	1	0	124.089		VEPYQCZRVLNDBC	O=C1CC2CCC1CC2									0.000111004	1	1	0	0	0	0
1907	124.089	142.21		0		3.0878	C8H12O	ISDB	1	0	124.089		VWYBQOFZVSNDAW	C=CC(=O)CC=CCC									0.000111004	1	1	0	0	0	0
1907	124.089	142.21		0		3.01409	C8H12O	ISDB	1	0	124.089		WDIFTBWPYIVZNY	C=CCCC=CC(C)=O									0.000111004	1	1	0	0	0	0
1907	124.089	142.21		0		3.27761	C8H12O	ISDB	1	0	124.089	1.7876	XADBPCVQACZOEL	CC1C=CC(=O)CC1C	4325	Organic compounds	Organic oxygen compounds	Organooxygen compounds	Cyclohexenones				0.000111004	1	1	0	0	0	0
1907	124.089	142.21		0		2.87591	C8H12O	ISDB	1	0	124.089	1.9317	YPHGCKOZJCGDTF	CC1=CCC(C=O)CC1	3940	Organic compounds	Organic oxygen compounds	Organic oxides	Organic oxides	Terpenoids	Monoterpenoids	Monocyclic monoterpenoids	0.000111004	1	1	0	0	0	0
1912	162.053	145.49		0		3.11513	C10H10S	ISDB	11	0.113813	162.05		BORXODZIQVCONU	Cc1ccc(C)c2sccc12									-0.00243268	1	1	0.113813	0	0	0.0379376
1913	346.103	145.42		0
1917	196.073	146.96		0		2.85931	C10H12O4	ISDB	4	0.440149	196.074		FYDVPEVHFUBOJG	OCC(O)Cc1ccc2c(c1)OCO2									0.000164864	1	1	0.440149	0	0	0.146716
1920	171.089	146.48		0
1921	414.225	146.33		0		4.24849	C21H34O8	ISDB	8	0.218811	414.225		UMSILWVMZPTKHE	CC1=C2CC(C(C)(C)OC3OC(CO)C(O)C(O)C3O)C(O)CC(C)C2CC1=O									0.000714048	1	1	0.218811	0	0	0.0729371
1922	136.089	146.86		0		3.24874	C9H12O	ISDB	1	0	136.089		AVVVXUXMKWPKAJ	CCc1cc(C)ccc1O									-1.8996e-05	1	1	0	0	0	0
1922	136.089	146.86		0		0.938162	C9H12O	ISDB	1	0	136.089	2.2231	AXPZDYVDTMMLNB	CCOCc1ccccc1	2542	Organic compounds	Benzenoids	Benzene and substituted derivatives	Benzylethers				-1.8996e-05	1	1	0	0	0	0
1922	136.089	146.86		0		3.20051	C9H12O	ISDB	1	0	136.089		AYGDIAGADYTJRY	CCc1ccc(C)c(O)c1									-1.8996e-05	1	1	0	0	0	0
1922	136.089	146.86		0		2.59066	C9H12O	ISDB	1	0	136.089	1.914	BDCFWIDZNLCTMF	CC(C)(O)c1ccccc1	2811	Organic compounds	Benzenoids	Benzene and substituted derivatives	Phenylpropanes				-1.8996e-05	1	1	0	0	0	0
1922	136.089	146.86		0		3.09235	C9H12O	ISDB	1	0	136.089		BLMBNEVGYRXFNA	COc1cccc(C)c1C									-1.8996e-05	1	1	0	0	0	0
1922	136.089	146.86		0		3.01341	C9H12O	ISDB	1	0	136.089		BPRYUXCVCCNUFE	Cc1cc(C)c(O)c(C)c1									-1.8996e-05	1	1	0	0	0	0
1922	136.089	146.86		0		3.09211	C9H12O	ISDB	1	0	136.089		BTRPJOHXPQOVLS	CCc1cc(O)ccc1C									-1.8996e-05	1	1	0	0	0	0
1922	136.089	146.86		0		1.98446	C9H12O	ISDB	1	0	136.089		CQLYXIUHVFRXLT	COCCc1ccccc1									-1.8996e-05	1	1	0	0	0	0
1922	136.089	146.86		0		3.20947	C9H12O	ISDB	1	0	136.089	2.5156	CRBJBYGJVIBWIY	CC(C)c1ccccc1O	355	Organic compounds	Benzenoids	Benzene and substituted derivatives	Cumenes	Terpenoids	Monoterpenoids	Menthane monoterpenoids	-1.8996e-05	1	1	0	0	0	0
1922	136.089	146.86		0		2.97537	C9H12O	ISDB	1	0	136.089	2.2419	DAQHQPFFHUIASX	CC(=O)C1=CC=C(C)CC1	118	Organic compounds	Organic oxygen compounds	Organooxygen compounds	Ketones	Terpenoids	notClassified	notClassified	-1.8996e-05	1	1	0	0	0	0
1922	136.089	146.86		0		2.30454	C9H12O	ISDB	1	0	136.089	2.13	DYUQAZSOFZSPHD	CCC(O)c1ccccc1	2811	Organic compounds	Benzenoids	Benzene and substituted derivatives	Phenylpropanes	Shikimates and Phenylpropanoids	notClassified	notClassified	-1.8996e-05	1	1	0	0	0	0
1922	136.089	146.86		0		3.102	C9H12O	ISDB	1	0	136.089		FDQQNNZKEJIHMS	Cc1cc(O)cc(C)c1C									-1.8996e-05	1	1	0	0	0	0
1922	136.089	146.86		0		3.12996	C9H12O	ISDB	1	0	136.089		FPPYDYAQKZHWRA	CC1=CC(=O)C2CCC1C2									-1.8996e-05	1	1	0	0	0	0
1922	136.089	146.86		0		2.88911	C9H12O	ISDB	1	0	136.089		GFNZJAUVJCGWLW	COc1c(C)cccc1C									-1.8996e-05	1	1	0	0	0	0
1922	136.089	146.86		0		3.18937	C9H12O	ISDB	1	0	136.089	2.2576	HDNRAPAFJLXKBV	CCc1ccc(OC)cc1	138	Organic compounds	Benzenoids	Phenol ethers	Anisoles				-1.8996e-05	1	1	0	0	0	0
1922	136.089	146.86		0		2.68175	C9H12O	ISDB	1	0	136.089		HFSRNETVTKARMM	CCCC#CC#CC(C)O									-1.8996e-05	1	1	0	0	0	0
1922	136.089	146.86		0		2.99815	C9H12O	ISDB	1	0	136.089	1.7876	IBMZINAPWMATGM	CC(C)C12C=CC(=O)C1C2	4325	Organic compounds	Organic oxygen compounds	Organooxygen compounds	Cyclohexenones	Terpenoids	Monoterpenoids	Thujane monoterpenoids	-1.8996e-05	1	1	0	0	0	0
1922	136.089	146.86		0		2.52129	C9H12O	ISDB	1	0	136.089		IQWWTJDRVBWBEL	Cc1cc(C)cc(CO)c1									-1.8996e-05	1	1	0	0	0	0
1922	136.089	146.86		0		2.37417	C9H12O	ISDB	1	0	136.089	2.04832	JESIHYIJKKUWIS	Cc1ccc(C(C)O)cc1	1091	Organic compounds	Benzenoids	Benzene and substituted derivatives	Toluenes				-1.8996e-05	1	1	0	0	0	0
1922	136.089	146.86		0		3.13522	C9H12O	ISDB	1	0	136.089	2.3447	KLSLBUSXWBJMEC	CCCc1ccc(O)cc1	2811	Organic compounds	Benzenoids	Benzene and substituted derivatives	Phenylpropanes	Shikimates and Phenylpropanoids	notClassified	notClassified	-1.8996e-05	1	1	0	0	0	0
1922	136.089	146.86		0		3.17	C9H12O	ISDB	1	0	136.089		KQMWMXVDLIDHGY	CCC=CCc1ccco1									-1.8996e-05	1	1	0	0	0	0
1922	136.089	146.86		0		3.02812	C9H12O	ISDB	1	0	136.089		LCHYEKKJCUJAKN	CCCc1ccccc1O									-1.8996e-05	1	1	0	0	0	0
1922	136.089	146.86		0		3.36168	C9H12O	ISDB	1	0	136.089		LKSYSJTUBQSZBS	CCCC=Cc1ccco1									-1.8996e-05	1	1	0	0	0	0
1922	136.089	146.86		0		3.22272	C9H12O	ISDB	1	0	136.089		LTRVUFFOMIUCPJ	CCc1ccc(C)cc1O									-1.8996e-05	1	1	0	0	0	0
1922	136.089	146.86		0		3.06474	C9H12O	ISDB	1	0	136.089		MPWGZBWDLMDIHO	CCCc1cccc(O)c1									-1.8996e-05	1	1	0	0	0	0
1922	136.089	146.86		0		3.16384	C9H12O	ISDB	1	0	136.089	1.7876	NREINIKOQZTJNA	CC=CC1C2CCC(=O)C12	118	Organic compounds	Organic oxygen compounds	Organooxygen compounds	Ketones				-1.8996e-05	1	1	0	0	0	0
1922	136.089	146.86		0		3.15578	C9H12O	ISDB	1	0	136.089	2.31746	OGRAOKJKVGDSFR	Cc1cc(C)c(C)c(O)c1	1274	Organic compounds	Benzenoids	Phenols	Ortho cresols				-1.8996e-05	1	1	0	0	0	0
1922	136.089	146.86		0		2.95246	C9H12O	ISDB	1	0	136.089	1.79574	OKGZCXPDJKKZAP	Cc1ccc(CO)cc1C	33	Organic compounds	Benzenoids	Benzene and substituted derivatives	Benzyl alcohols				-1.8996e-05	1	1	0	0	0	0
1922	136.089	146.86		0		2.0375	C9H12O	ISDB	1	0	136.089		PLKSMSKTENNPEJ	COC(C)c1ccccc1									-1.8996e-05	1	1	0	0	0	0
1922	136.089	146.86		0		2.86933	C9H12O	ISDB	1	0	136.089		PQJPHPBFNHTWFO	CC(=O)C1=CCC(C)=CC1									-1.8996e-05	1	1	0	0	0	0
1922	136.089	146.86		0		3.23849	C9H12O	ISDB	1	0	136.089		QDQMEHXIUFCIGR	CCc1ccc(O)c(C)c1									-1.8996e-05	1	1	0	0	0	0
1922	136.089	146.86		0		2.61804	C9H12O	ISDB	1	0	136.089		QUIMJTKRVOBTQN	Cc1ccc(CO)c(C)c1									-1.8996e-05	1	1	0	0	0	0
1922	136.089	146.86		0		2.83869	C9H12O	ISDB	1	0	136.089		RNDNSYIPLPAXAZ	CC(CO)c1ccccc1									-1.8996e-05	1	1	0	0	0	0
1922	136.089	146.86		0		2.91862	C9H12O	ISDB	1	0	136.089	1.7413	SBUIQTMDIOLKAL	CCc1ccccc1CO	33	Organic compounds	Benzenoids	Benzene and substituted derivatives	Benzyl alcohols	Polyketides	notClassified	notClassified	-1.8996e-05	1	1	0	0	0	0
1922	136.089	146.86		0		2.59669	C9H12O	ISDB	1	0	136.089		SDCBYRLJYGORNK	Cc1ccccc1C(C)O									-1.8996e-05	1	1	0	0	0	0
1922	136.089	146.86		0		3.1611	C9H12O	ISDB	1	0	136.089		UJCFZCTTZWHRNL	COc1ccc(C)cc1C									-1.8996e-05	1	1	0	0	0	0
1922	136.089	146.86		0		2.24608	C9H12O	ISDB	1	0	136.089	1.6115	VAJVDSVGBWFCLW	OCCCc1ccccc1	2279	Organic compounds	Benzenoids	Benzene and substituted derivatives	Benzene and substituted derivatives	Shikimates and Phenylpropanoids	notClassified	notClassified	-1.8996e-05	1	1	0	0	0	0
1922	136.089	146.86		0		3.18079	C9H12O	ISDB	1	0	136.089	2.0758	VHVLBZCVJBGAGR	O=C1CCCC2CCC=C12	118	Organic compounds	Organic oxygen compounds	Organooxygen compounds	Ketones				-1.8996e-05	1	1	0	0	0	0
1922	136.089	146.86		0		3.16627	C9H12O	ISDB	1	0	136.089	2.5156	VLJSLTNSFSOYQR	CC(C)c1cccc(O)c1	355	Organic compounds	Benzenoids	Benzene and substituted derivatives	Cumenes	Terpenoids	Monoterpenoids	Menthane monoterpenoids $ Monocyclic monoterpenoids	-1.8996e-05	1	1	0	0	0	0
1922	136.089	146.86		0		2.88354	C9H12O	ISDB	1	0	136.089		WQQJLSMOXSZPDQ	CCC#CC#CC(O)CC									-1.8996e-05	1	1	0	0	0	0
1922	136.089	146.86		0		1.72342	C9H12O	ISDB	1	0	136.089		WYTRYIUQUDTGSX	CC(O)Cc1ccccc1									-1.8996e-05	1	1	0	0	0	0
1922	136.089	146.86		0		3.06803	C9H12O	ISDB	1	0	136.089		XHDSWFFUGPJMMN	CCC=CC=CC=CC=O									-1.8996e-05	1	1	0	0	0	0
1922	136.089	146.86		0		3.26839	C9H12O	ISDB	1	0	136.089		XTCHLXABLZQNNN	CCc1cc(C)cc(O)c1									-1.8996e-05	1	1	0	0	0	0
1922	136.089	146.86		0		3.09176	C9H12O	ISDB	1	0	136.089	2.5156	YQUQWHNMBPIWGK	CC(C)c1ccc(O)cc1	355	Organic compounds	Benzenoids	Benzene and substituted derivatives	Cumenes	Terpenoids	Monoterpenoids	Menthane monoterpenoids $ Monocyclic monoterpenoids	-1.8996e-05	1	1	0	0	0	0
1922	136.089	146.86		0		2.92254	C9H12O	ISDB	1	0	136.089	1.4995	YZIBFCLJXJRCHE	C=CC1(O)CC2C=CC1C2	1670	Organic compounds	Organic oxygen compounds	Organooxygen compounds	Tertiary alcohols				-1.8996e-05	1	1	0	0	0	0
1922	136.089	146.86		0		3.04424	C9H12O	ISDB	1	0	136.089	2.0978	ZSEVBQPHUVQVFD	C=C1CC(C)(C)C=CC1=O	2122	Organic compounds	Organic oxygen compounds	Organooxygen compounds	O-quinomethanes	Terpenoids	Monoterpenoids	Monocyclic monoterpenoids	-1.8996e-05	1	1	0	0	0	0
1922	136.089	146.86		0		2.67256	C5H4N4O	MassBank - 2023.09	1	0	136.039	0.0585	FDGQSTZJBFJUBT	Oc1ncnc2[nH]cnc12	246	Organic compounds	Organoheterocyclic compounds	Imidazopyrimidines	Hypoxanthines	Alkaloids	Pseudoalkaloids	pteridine alkaloids	0.00389	1	1	0	0	0	0
1925	157.954	149.34		0		2.19587	C2H4ClO4P	ISDB	1	0	157.954	-0.0705	WNRQTPHCNDLIOO	O=C(CCl)P(=O)(O)O	1302	Organic compounds	Organic acids and derivatives	Organic phosphonic acids and derivatives	Organic phosphonic acids				4.8918e-05	1	1	0	0	0	0
1925	157.954	149.34		0		2.22111	C2H4ClO4P	ISDB	1	0	157.954		ATQLVAYGGDBGBS	O=P(O)(O)C(O)=CCl									4.8918e-05	1	1	0	0	0	0
1934	518.236	154.78		0		4.57653	C24H36O11	ISDB	6	0.0671531	500.226	1.7496	DYBLOTHNULGHDA	C=CC(C)(O)CCC=C(C)COC1OC(COC(C)=O)C(OC(C)=O)C(OC(C)=O)C1OC(C)=O	3861	Organic compounds	Lipids and lipid-like molecules	Fatty Acyls	Fatty acyl glycosides of mono- and disaccharides	Terpenoids	Monoterpenoids	notClassified	0.000357972	1	1	0.0671531	0	0	0.0223844
1941	206.131	156.36		0		1.31214	C13H18O2	MassBank - 2023.09	3	0.611537	206.131	3.0732	HEFNNWSXXWATRW	CC(C)Cc1ccc(C(C)C(=O)O)cc1	2551	Organic compounds	Phenylpropanoids and polyketides	Phenylpropanoic acids	Phenylpropanoic acids				0.00014	1	1	0.611537	0	0	0.203846
1942	610.153	157.81		0			C27H30O16	lib-00050.mgf	7	0.987614	610.153	-1.6871	IKGXIBQEEMLURG	CC1OC(OCC2OC(Oc3c(-c4ccc(O)c(O)c4)oc4cc(O)cc(O)c4c3=O)C(O)C(O)C2O)C(O)C(O)C1O	3531	Organic compounds	Phenylpropanoids and polyketides	Flavonoids	Flavonoid-3-O-glycosides	Shikimates and Phenylpropanoids	Flavonoids	Flavonols	0.00115967	1	1	0.987614	0	0	0.329205
1943	464.095	157.66		0		1.08654	C15H10O7	MassBank - 2023.09	3	0.707855	302.043	1.988	REFJWTPEDVJJIY	O=c1c(O)c(-c2ccc(O)c(O)c2)oc2cc(O)cc(O)c12	1136	Organic compounds	Phenylpropanoids and polyketides	Flavonoids	Flavonols	Shikimates and Phenylpropanoids	Flavonoids	Flavonols	0.00073	1	1	0.707855	0	0	0.235952
1948	756.319	160.22		0		4.63358	C36H52O17	ISDB	1	0	756.32	-2.0065	RCUHGCBEZZBPLV	CC(=O)OCC12CCC(OC3OC(O)C(OC4(O)OC(CO)C(O)C(O)C4O)C(O)C3O)CC1CC=C1C2CCC2(C)C(C3=CC(=O)OC3)CCC12O	1013	Organic compounds	Lipids and lipid-like molecules	Steroids and steroid derivatives	Steroidal glycosides	Terpenoids	Steroids	Cardenolides	0.0012962	1	1	0	0	0	0
1948	756.319	160.22		0		3.01776	C35H48N8O9S	ISDB	1	0	756.327	-1.6889	VXROMVCOGJAUJL	CC1NC(=O)C(CC(C)(C)O)NC(=O)C2Cc3c([nH]c4ccccc34)SCC(NC(=O)C(C(C)O)NC1=O)C(=O)N1CCCC1C(=O)NC(C)C(=O)N2	1995	Organic compounds	Organic acids and derivatives	Carboxylic acids and derivatives	Cyclic peptides	Amino acids and Peptides	Oligopeptides	Cyclic peptides $ RiPPs-Amatoxins and Phallotoxins	0.00734212	1	1	0	0	0	0
1959	290.115	167.92		0
1960	414.225	170.06		0		2.41895	C17H20N2	ISDB	4	0.419571	252.163		GWUULIATRPRDHP	C(=NCCc1ccccc1)NCCc1ccccc1									-0.00978536	1	1	0.419571	0	0	0.139857
1969	300.209	172.99		0		3.87291	C20H28O2	ISDB	3	0.189515	300.209		FLRPFCJRVOJXCJ	CCc1c(C)ccc2c1C(=O)C(O)C1C(C)(C)CCCC21C									0.000316136	1	1	0.189515	0	0	0.0631716
1971	318.219	173.08		0
1981	597.305	175.74		0
1989	518.236	179.41		0		4.57653	C24H36O11	ISDB	103	0.12098	500.226	1.7496	DYBLOTHNULGHDA	C=CC(C)(O)CCC=C(C)COC1OC(COC(C)=O)C(OC(C)=O)C(OC(C)=O)C1OC(C)=O	3861	Organic compounds	Lipids and lipid-like molecules	Fatty Acyls	Fatty acyl glycosides of mono- and disaccharides	Terpenoids	Monoterpenoids	notClassified	0.000537972	1	1	0.12098	0	0	0.0403267
1990	192.151	179.35		0
1991	234.162	179.44		0		3.38066	C15H22O2	ISDB	9	0.490926	234.162	2.78652	CIGQSFSQDIHCFO	CC(C)=CC(O)C(O)C(C)c1ccc(C)cc1	1550	Organic compounds	Lipids and lipid-like molecules	Prenol lipids	Sesquiterpenoids	Terpenoids	Sesquiterpenoids	Bisabolane sesquiterpenoids	0.000215944	1	1	0.490926	0	0	0.163642
1992	456.199	179.47		0
1998	190.136	182.54		0		3.54434	C13H18O	ISDB	4	0.370447	190.136		GHCQMGVIUTVVME	CC(C)=CCCC=C1CC=CC(=O)C1									4.1196e-05	1	1	0.370447	0	0	0.123482
1999	370.199	182.84		0
2001	132.094	182.69		0		2.09239	C10H12	ISDB	2	0.106024	132.094		CXWXQJXEFPUFDZ	c1ccc2c(c1)CCCC2									1.6384e-05	1	1	0.106024	0	0	0.0353414
2005	276.1	187.52		0		3.52471	C15H14O4	ISDB	3	0.227581	258.089	2.1131	PKVIZAJGBQSDSX	CC(=O)OC1C=CC(=O)OC1C=Cc1ccccc1	37	Organic compounds	Benzenoids	Benzene and substituted derivatives	Styrenes	Shikimates and Phenylpropanoids	Styrylpyrones	Kavalactones and derivatives	7.4928e-05	1	1	0.227581	0	0	0.0758602
2008	450.153	187.63		0		4.39731	C22H26O10	ISDB	22	0.212431	450.153		URRBAJAJJJDAGE	CC(=O)OCC1OC(OC(C)(C)C2Cc3cc4ccc(=O)oc4cc3O2)C(O)C(O)C1O									3.3032e-05	1	1	0.212431	0	0	0.0708102
2016	378.216	192.78		0		4.33264	C25H30O3	ISDB	6	0.108753	378.219		JDIZOPSECQWFRM	O=c1oc(CCCCCCCCCCc2ccccc2)cc2cccc(O)c12									0.00396082	1	1	0.108753	0	0	0.0362508
2017	290.09	195.48		0		3.22714	C14H14N2O5	ISDB	34	0.575146	290.09	0.7545	OVEAWSPZRGBTSS	O=C(O)CC(=O)NC(Cc1c[nH]c2ccccc12)C(=O)O	0004148 $ 0002402	Organic compounds	Organic acids and derivatives	Carboxylic acids and derivatives	N-acyl-L-alpha-amino acids $ N-acyl-alpha amino acids	Amino acids and Peptides	Small peptides	Dipeptides	0.000257548	1	1	0.575146	0	0	0.191715
2020	208.146	196.84		0		3.66245	C13H20O2	ISDB	15	0.459204	208.146	2.6143	KYAXSLCXEJFPBA	CCC(C)c1ccc(C(O)C(C)O)cc1	51	Organic compounds	Lipids and lipid-like molecules	Prenol lipids	Aromatic monoterpenoids				0.00030588	1	1	0.459204	0	0	0.153068
2023	258.089	195.82		0		4.14888	C15H14O4	ISDB	5	0.2226	258.089	2.0106	HMYHQSWJLABPMD	COC1=CC(=O)CC12CCc1cccc(O)c1C2=O	48	Organic compounds	Benzenoids	Tetralins	Tetralins				0.000534928	1	1	0.2226	0	0	0.0742002
2025	132.094	196.99		0		1.46007	C10H12	ISDB	3	0.147092	132.094	2.8052	MXTNFIYGTWARIN	C=C(C)Cc1ccccc1	2811	Organic compounds	Benzenoids	Benzene and substituted derivatives	Phenylpropanes	Shikimates and Phenylpropanoids	Phenylpropanoids (C6-C3)	Cinnamic acids and derivatives	9.6384e-05	1	1	0.147092	0	0	0.0490308
2027	450.152	195.98		0		4.39731	C22H26O10	ISDB	12	0.196267	450.153		URRBAJAJJJDAGE	CC(=O)OCC1OC(OC(C)(C)C2Cc3cc4ccc(=O)oc4cc3O2)C(O)C(O)C1O									0.000793032	1	1	0.196267	0	0	0.0654224
2028	136.089	197.05		0		1.72342	C9H12O	ISDB	3	0.136433	136.089		WYTRYIUQUDTGSX	CC(O)Cc1ccccc1									3.1004e-05	1	1	0.136433	0	0	0.0454776
2030	192.042	197.81		0			C10H8O4	lib-00050.mgf	6	0.944072	192.042	1.5072	RODXRVNMMDRFIK	COc1cc2ccc(=O)oc2cc1O	2909	Organic compounds	Phenylpropanoids and polyketides	Coumarins and derivatives	7-hydroxycoumarins	Shikimates and Phenylpropanoids	Coumarins	Simple coumarins	0.000488281	1	1	0.944072	0	0	0.314691
2034	354.24	200.06		0		4.24022	C25H28O4	ISDB	2	0.082993	392.199	5.5524	RYQAFUJKFLAMKN	CC(C)=CCc1cc2c(cc1O)OC1c3ccc(O)c(CC=C(C)C)c3OC1C2	3410	Organic compounds	Organoheterocyclic compounds	Benzopyrans	1-benzopyrans	Shikimates and Phenylpropanoids	Isoflavonoids	Pterocarpan	0.00258538	1	1	0.082993	0	0	0.0276643
2039	432.2	206.47		0
2043	174.104	206.74		0		3.12952	C12H14O	ISDB	5	0.39693	174.104	3.07502	SQESYXTWWGWCFK	Cc1ccc2c(c1)C(=O)CCC2C	48	Organic compounds	Benzenoids	Tetralins	Tetralins	Terpenoids	Sesquiterpenoids	Cadinane sesquiterpenoids	5.1068e-05	1	1	0.39693	0	0	0.13231
2054	250.157	210.64		0
2056	579.294	212.79		0		4.98275	C30H45NO10	ISDB	6	0.0395367	579.304	1.86392	QLZVQOIKVLKDDU	COc1nc(CC=C(C)CC=CC=CC(C)C(OC2OC(CO)C(O)C(O)C2O)C(C)=CCO)c(C)c(O)c1OC	3861	Organic compounds	Lipids and lipid-like molecules	Fatty Acyls	Fatty acyl glycosides of mono- and disaccharides	Polyketides	notClassified	notClassified	0.00987264	1	1	0.0395367	0	0	0.0131789
2058	378.216	212.82		0		4.33264	C25H30O3	ISDB	4	0.102811	378.219		JDIZOPSECQWFRM	O=c1oc(CCCCCCCCCCc2ccccc2)cc2cccc(O)c12									0.00393082	1	1	0.102811	0	0	0.0342703
2061	456.199	214.54		0
2068	206.131	223.54		0
2069	552.293	224.67		0		4.14994	C29H44O10	ISDB	31	0.120791	552.293		IUJWXPVDZQGUQU	CC12CCC(OC3OC(CO)C(O)C(O)C3O)CC1CCC1C2CCC2(C)C(C3=CC(=O)OC3)C(O)CC12O									0.000403608	1	1	0.120791	0	0	0.0402637
2072	456.199	226.39		0	4	4.51765	C29H28O5	ISDB	9	0.0975738	456.194	6.1747	UASXPCJAMGECKO	COc1cccc(CCc2ccc(O)c(Oc3ccc(CCc4cc(O)ccc4O)cc3)c2)c1	1392	Organic compounds	Lignans, neolignans and related compounds	notClassified	Lignans, neolignans and related compounds	Shikimates and Phenylpropanoids	Stilbenoids	Monomeric stilbenes	-0.00555	1	1	0.0975738	0	0	0.0325246
2073	208.146	226.39		0
2077	597.305	227.69		0		4.17123	C37H43NO6	ISDB	11	0.0663881	597.309	6.2497	CFYOQICWDLJMBZ	CC1(C)CC2=C(C(=O)c3cc4c5c([nH]c4cc32)C2(C)C(CCC3(O)C4=CC(=O)C6OC4(CCC32C)OC6(C)C)C5)C(C)(C)O1	1640	Organic compounds	Organoheterocyclic compounds	Naphthopyrans	Naphthopyrans	Alkaloids $ Terpenoids	Tryptophan alkaloids	Indole-Diterpenoid alkaloids (Penitrems)	0.0045041	1	1	0.0663881	0	0	0.0221294
2089	290.115	239.57		0		3.81153	C16H18O5	ISDB	5	0.148797	290.115		NZCJKSYDXGNDOZ	COC(=O)C1(O)c2ccccc2C(=O)C1(O)CC=C(C)C									0.000239676	1	1	0.148797	0	0	0.0495989
2090	482.179	239.98		0		3.82786	C30H26O6	ISDB	3	0.115491	482.173	6.1441	VAKBXAFILRMUCN	COc1cc(O)c2c(c1)CCc1cc(Oc3c(O)cc(OC)c4c3CCc3cc(O)ccc3-4)ccc1-2	223	Organic compounds	Benzenoids	Phenanthrenes and derivatives	Hydrophenanthrenes	Shikimates and Phenylpropanoids	Phenanthrenoids	Phenanthrenes	-0.00571545	1	1	0.115491	0	0	0.0384969
2104	482.214	246.12		0		4.36223	C24H34O10	ISDB	13	0.0693758	482.215	0.6728	DJFCONHTXULHOP	CC(=CCO)CCC=C(C)C(=O)OCC1OC(OCCc2ccc(O)c(O)c2)C(O)C(O)C1O	3918	Organic compounds	Lipids and lipid-like molecules	Saccharolipids	Saccharolipids	Terpenoids	Monoterpenoids	Acyclic monoterpenoids	0.000833288	1	1	0.0693758	0	0	0.0231253
2107	124.089	247.39		0		2.90043	C8H12O	ISDB	3	0.169232	124.089	2.0758	LTYLUDGDHUEBGX	CC(=O)C1=CCCCC1	118	Organic compounds	Organic oxygen compounds	Organooxygen compounds	Ketones				1.004e-06	1	1	0.169232	0	0	0.0564107
2111	286.229	248.2		0		4.039	C20H30O	ISDB	9	0.276773	286.23	6.54972	QKNDGSUIPYIJGH	CC(C)=CCCC(C)=CCCC(C)=CCc1occc1C	1550	Organic compounds	Lipids and lipid-like molecules	Prenol lipids	Sesquiterpenoids	Terpenoids	notClassified	notClassified	0.00036158	1	1	0.276773	0	0	0.0922576
2113	486.158	249.48		0		4.19036	C29H26O7	MassBank - 2023.09	12	0.12228	486.168	6.1224	OTBAZAYHHTYKFG	COC1Cc2cccc(c2)Oc2c(ccc(O)c2O)CCc2ccc(cc2)Oc2cc1cc(O)c2O	1392	Organic compounds	Lignans, neolignans and related compounds	notClassified	Lignans, neolignans and related compounds	Shikimates and Phenylpropanoids	Flavonoids	notClassified	0.00964	1	1	0.12228	0	0	0.0407599
2114	534.282	250.24		0		4.36741	C29H42O9	ISDB	4	0.0666255	534.283		QXTZSBRXPGSJDZ	CC=C(C)C(=O)OC1C(OC(=O)C(C)C)C2(C)OC3(CCC2(C)C2CCCC4(CO4)C12CO)COC(=O)C3									0.000818924	1	1	0.0666255	0	0	0.0222085
2115	268.219	249.41		0		3.92281	C20H28	ISDB	31	0.520555	268.219		FWNRILWHNGFAIN	C=CC(C)=CC=CC(C)=CC=C1C(C)=CCCC1(C)C									0.000416896	1	1	0.520555	0	0	0.173518
2125	192.151	253.1		0
2127	250.157	253.14		0		3.35139	C15H22O3	ISDB	6	0.47307	250.157	2.80272	YZUKJJBWZXYQRZ	Cc1ccc(C(C)CCOC(=O)C(C)(C)O)cc1	51	Organic compounds	Lipids and lipid-like molecules	Prenol lipids	Aromatic monoterpenoids	Terpenoids	Sesquiterpenoids	Bisabolane sesquiterpenoids	0.000150564	1	1	0.47307	0	0	0.15769
2136	200.156	255.86		0		3.29432	C15H20	ISDB	21	0.671354	200.156		YAZBKDRDYPAXAO	C=C(CCC=C(C)C)c1ccc(C)cc1									1.664e-05	1	1	0.671354	0	0	0.223785
2140	206.058	257.38		0		3.31187	C11H10O4	MassBank - 2023.09	6	0.692593	206.058	1.8102	GUAFOGOEJLSQBT	COc1cc2ccc(=O)oc2cc1OC	145	Organic compounds	Phenylpropanoids and polyketides	Coumarins and derivatives	Coumarins and derivatives	Shikimates and Phenylpropanoids	Coumarins	Simple coumarins	3.53e-05	1	1	0.692593	0	0	0.230864
2145	680.34	260.09		0		4.95743	C35H52O13	ISDB	13	0.126964	680.341		UXNYHAXMHIQVBX	COC(=O)C(C)=C1C(=O)CC2C3CC=C4CC(OC5OC(CO)C(O)C(O)C5OC5OC(C)C(O)C(O)C5O)CCC4(C)C3CCC12C									0.00109772	1	1	0.126964	0	0	0.0423213
2146	268.219	260.12		0		3.86676	C20H28	ISDB	17	0.44283	268.219		IEYBSGDVFXPYDV	C=C1CCC2C(C)CCC(C(=C)C)C2C2=C(C)C=CC12									0.000286896	1	1	0.44283	0	0	0.14761
2148	534.282	259.98		0		4.71787	C29H42O9	ISDB	169	0.237775	534.283		USBIGJMWUQFZKZ	CCC=CCC=CCC=CCCCCCCCC(=O)OCC1OC(Oc2coccc2=O)C(O)C(O)C1O									0.000848924	1	1	0.237775	0	0	0.0792584
2150	286.229	260.52		0		3.93273	C20H30O	ISDB	7	0.252257	286.23		BCFODZHEQCPQHV	CC(C=O)=CCCC(C)=CCC=C(C)C1C=CC(C)CC1									0.00055158	1	1	0.252257	0	0	0.0840857
2154	552.293	258.61		0		4.89321	C29H44O10	ISDB	14	0.254748	552.293		ITTTXQFWCIKZCH	COC(=O)CC(C)CCC=C(C)CCC=C(C)C(CC1C(C)(C)OC23OCC(O)C2OC(=O)C13O)OC(C)=O									0.000753608	1	1	0.254748	0	0	0.0849159
2171	550.277	262.79		0		4.46694	C31H38N2O7	ISDB	15	0.170924	550.268	3.7039	TWWQHCKLTXDWBD	CCCCC(C)C=C(C)C=C(C)C(=O)NC1=CC(O)(C=CC=CC=CC(=O)NC2=C(O)CCC2=O)C2OC2C1=O	4325	Organic compounds	Organic oxygen compounds	Organooxygen compounds	Cyclohexenones	Polyketides $ Fatty acids	Linear polyketides $ Fatty amides	Linear polyenes $ N-acyl amines	-0.00894244	1	1	0.170924	0	0	0.0569746
2185	284.214	269.12		0		2.86605	C20H28O	MassBank - 2023.09	2	0.168705	284.214	5.7169	NCYCYZXNIZJOKI	CC(C=CC=C(C)C=CC1=C(C)CCCC1(C)C)=CC=O	1606	Organic compounds	Lipids and lipid-like molecules	Prenol lipids	Retinoids	Terpenoids	Apocarotenoids $ Diterpenoids $ Meroterpenoids	Apocarotenoids (尾-) $ Cyclophytane diterpenoids $ Prenyl quinone meroterpenoids	0.00019	1	1	0.168705	0	0	0.0562351
2186	460.232	270.33		0		4.36223	C24H34O10	ISDB	6	0.0880744	482.215	0.6728	DJFCONHTXULHOP	CC(=CCO)CCC=C(C)C(=O)OCC1OC(OCCc2ccc(O)c(O)c2)C(O)C(O)C1O	3918	Organic compounds	Lipids and lipid-like molecules	Saccharolipids	Saccharolipids	Terpenoids	Monoterpenoids	Acyclic monoterpenoids	0.00192329	1	1	0.0880744	0	0	0.0293581
2188	442.22	270.44		0		1.07065	C16H24O4	MassBank - 2023.09	2	0.263744	280.167	1.9624	KQNZDYYTLMIZCT	CC1CCCC=CC2CC(O)CC2C(O)C=CC(=O)O1	147	Organic compounds	Phenylpropanoids and polyketides	Macrolides and analogues	Macrolides and analogues	Polyketides	Macrolides	Macrolide lactones	4e-05	1	1	0.263744	0	0	0.0879146
2190	308.111	273.04		0
2191	758.409	273.1		0		4.87124	C38H62O15	ISDB	24	0.308394	758.409		PZAFLKZZZDWTKC	C=CC1(C)C=C2C(OC3OC(C)C(O)C(O)C3O)CC3C(C)(C)C(OC4OC(C)C(O)C(O)C4OC4OC(CO)C(O)C(O)C4O)CCC3(C)C2CC1									0.000327284	1	1	0.308394	0	0	0.102798
2196	324.105	273.12		0		2.98318	C6H8O4	ISDB	1	0	144.042		BWEICTHJUIJQPH	O=C(O)CC1CCC(=O)O1									3.4736e-05	1	1	0	0	0	0
2196	324.105	273.12		0		2.37003	C6H8O4	ISDB	2	0	144.042	0.9747	CCJDHGRMLFOVNS	CC(=O)C=C(O)C=C(O)O	1363	Organic compounds	Organic oxygen compounds	Organooxygen compounds	Enones	Fatty acids	Fatty Acids and Conjugates	Unsaturated fatty acids	3.4736e-05	1	1	0	0	0	0
2196	324.105	273.12		0		2.67947	C6H8O4	ISDB	1	0	144.042	0.492	CWNNYYIZGGDCHS	C=C(CCC(=O)O)C(=O)O	338	Organic compounds	Lipids and lipid-like molecules	Fatty Acyls	Branched fatty acids	Fatty acids	Fatty Acids and Conjugates	Branched fatty acids	3.4736e-05	1	1	0	0	0	0
2196	324.105	273.12		0		3.2341	C6H8O4	ISDB	2	0	144.042	-1.1772	FUJVJJBVXLPRQJ	O=C1C=CCOC1(O)CO	1211	Organic compounds	Organoheterocyclic compounds	Pyrans	Dihydropyranones				3.4736e-05	1	1	0	0	0	0
2196	324.105	273.12		0		2.3098	C6H8O4	ISDB	1	0	144.042		GMQUMWVEWMCMOQ	CC1=C(O)C(=O)C(C)(O)O1									3.4736e-05	1	1	0	0	0	0
2196	324.105	273.12		0		2.97599	C6H8O4	ISDB	1	0	144.042	0.492	HSBSUGYTMJWPAX	O=C(O)C=CCCC(=O)O	3086	Organic compounds	Lipids and lipid-like molecules	Fatty Acyls	Medium-chain fatty acids	Fatty acids	Fatty Acids and Conjugates	Dicarboxylic acids	3.4736e-05	1	1	0	0	0	0
2196	324.105	273.12		0		2.45532	C6H8O4	ISDB	1	0	144.042		IDRUFHLMTBZQBT	CC=CC(C(=O)O)C(=O)O									3.4736e-05	1	1	0	0	0	0
2196	324.105	273.12		0		3.26279	C6H8O4	ISDB	2	0	144.042		IZJGBZPUQIRBSK	CC1OC(O)=CC(=O)C1O									3.4736e-05	1	1	0	0	0	0
2196	324.105	273.12		0		2.62819	C6H8O4	ISDB	1	0	144.042	-0.1114	LDCRTTXIJACKKU	COC(=O)C=CC(=O)OC	324	Organic compounds	Lipids and lipid-like molecules	Fatty Acyls	Fatty acid esters	Fatty acids	Fatty esters	Wax monoesters	3.4736e-05	1	1	0	0	0	0
2196	324.105	273.12		0		3.11204	C6H8O4	ISDB	2	0	144.042	-1.7904	NCKMZWFKQTWDTD	O=C1C=CC(O)C1(O)CO	2088	Organic compounds	Organic oxygen compounds	Organooxygen compounds	Acyloins				3.4736e-05	1	1	0	0	0	0
2196	324.105	273.12		0		2.89658	C6H8O4	ISDB	2	0	144.042		NDMFFFIEEMTJKS	O=CC=CC(O)C(O)=CO									3.4736e-05	1	1	0	0	0	0
2196	324.105	273.12		0		3.18032	C6H8O4	ISDB	1	0	144.042	0.1903	OIYTYGOUZOARSH	C=C(CC(=O)OC)C(=O)O	338	Organic compounds	Lipids and lipid-like molecules	Fatty Acyls	Branched fatty acids	Fatty acids	Fatty Acids and Conjugates	Branched fatty acids	3.4736e-05	1	1	0	0	0	0
2196	324.105	273.12		0		2.71788	C6H8O4	ISDB	1	0	144.042		OLUFKMOMLQRPFO	O=C(O)CC1COC(=O)C1									3.4736e-05	1	1	0	0	0	0
2196	324.105	273.12		0		3.07507	C6H8O4	ISDB	2	0	144.042	-0.5656	PBEXSRJMCVDBFK	COC1=CC(=O)OCC1O	1211	Organic compounds	Organoheterocyclic compounds	Pyrans	Dihydropyranones	Polyketides	Cyclic polyketides	2-pyrone derivatives	3.4736e-05	1	1	0	0	0	0
2196	324.105	273.12		0		2.62301	C6H8O4	ISDB	2	0	144.042	-0.2639	VOLMSPGWNYJHQQ	CC1=C(O)C(=O)C(O)CO1	1211	Organic compounds	Organoheterocyclic compounds	Pyrans	Dihydropyranones	Polyketides	notClassified	notClassified	3.4736e-05	1	1	0	0	0	0
2196	324.105	273.12		0		2.94393	C6H8O4	ISDB	2	0	144.042	0.0837	WIURKZVZWYELHL	CC1=C(O)C(=O)CC(O)O1	1211	Organic compounds	Organoheterocyclic compounds	Pyrans	Dihydropyranones	Polyketides $ Shikimates and Phenylpropanoids	notClassified	notClassified	3.4736e-05	1	1	0	0	0	0
2196	324.105	273.12		0		2.44218	C6H8O4	ISDB	1	0	144.042	0.492	WKRBKYFIJPGYQC	CC(=CC(=O)O)CC(=O)O	3544	Organic compounds	Lipids and lipid-like molecules	Fatty Acyls	Methyl-branched fatty acids	Fatty acids	Fatty Acids and Conjugates	Dicarboxylic acids	3.4736e-05	1	1	0	0	0	0
2196	324.105	273.12		0		3.28922	C6H8O4	ISDB	2	0	144.042	-0.2655	WVBINZLSBQRJFB	CC1OC=C(O)C(=O)C1O	1211	Organic compounds	Organoheterocyclic compounds	Pyrans	Dihydropyranones	Polyketides	notClassified	notClassified	3.4736e-05	1	1	0	0	0	0
2196	324.105	273.12		0		3.111	C6H8O4	ISDB	2	0	144.042		WXUISPWOIMGQAO	CC1C(=O)OCC1C(=O)O									3.4736e-05	1	1	0	0	0	0
2196	324.105	273.12		0		3.08113	C6H8O4	ISDB	2	0	144.042	0.1903	XLYMOEINVGRTEX	CCOC(=O)C=CC(=O)O	324	Organic compounds	Lipids and lipid-like molecules	Fatty Acyls	Fatty acid esters	Fatty acids	Fatty esters	Wax monoesters	3.4736e-05	1	1	0	0	0	0
2196	324.105	273.12		0		1.72244	C6H8O4	ISDB	1	0	144.042	-1.1302	XOTJGHCMZOLIPX	OC1C2OC3COC1C3O2	1987	Organic compounds	Organoheterocyclic compounds	Furofurans	Isosorbides	Carbohydrates	Saccharides	Monosaccharides	3.4736e-05	1	1	0	0	0	0
2196	324.105	273.12		0		3.03628	C6H8O4	ISDB	2	0	144.042		XSYMIGQPHRRODH	OCC1=CC(O)C(O)=CO1									3.4736e-05	1	1	0	0	0	0
2196	324.105	273.12		0		2.43597	C6H8O4	ISDB	1	0	144.042		ZDZVKPXKLLLOOA	C=CCC(C(=O)O)C(=O)O									3.4736e-05	1	1	0	0	0	0
2196	324.105	273.12		0		3.13699	C6H8O4	ISDB	2	0	144.042		ZXCYXCIWKAILMP	O=C1CC(CO)OC=C1O									3.4736e-05	1	1	0	0	0	0
2199	272.09	273.08		0	5	3.71821	C14H12N2O4	ISDB	13	0.0511893	272.08		DMYQJTAVDSDDCV	O=C(O)c1ccc(N=[N+]([O-])c2ccc(CO)cc2)cc1									-0.00959714	1	1	0.0511893	0	0	0.0170631
2216	192.151	275.92		0
2217	624.247	276.4		0			C36H36N2O8	lib-00050.mgf	8	0.712091	624.247	4.7689	DROXVBRNXCRUHP	COc1cc(C2Oc3c(OC)cc(C=CC(=O)NCCc4ccc(O)cc4)cc3C2C(=O)NCCc2ccc(O)cc2)ccc1O	3405	Organic compounds	Phenylpropanoids and polyketides	2-arylbenzofuran flavonoids	2-arylbenzofuran flavonoids	Shikimates and Phenylpropanoids	Lignans	Neolignans	0.000305176	1	1	0.712091	0	0	0.237364
2220	642.256	277.06		0		4.54728	C36H38N2O9	ISDB	7	0.10596	642.258		IIXVPTUAJVHQCM	COc1cc(C=CC(=O)NCCc2ccc(O)cc2)cc(OC(C(=O)NCCc2ccc(O)cc2)C(O)c2ccc(O)c(OC)c2)c1									0.0017668	1	1	0.10596	0	0	0.0353201
2224	302.224	277.95		0		4.48591	C20H30O2	ISDB	3	0.138231	302.225	5.51	HZGINAUBYAMOBF	CC(C)=CCCC(C)=CCCC(C)=CCCC(C=O)=CC=O	1357	Organic compounds	Lipids and lipid-like molecules	Prenol lipids	Acyclic diterpenoids	Fatty acids	Fatty acyls	Fatty aldehydes	0.0001962	1	1	0.138231	0	0	0.0460769
2229	556.164	280.93		0		4.33097	C20H23ClO6	ISDB	18	0.210863	394.118		JQQQLMJLFLVKRF	Cc1oc(=O)c(Cc2c(C)c(Cl)c3c(c2O)CC(C(C)(C)O)O3)c(O)c1C									0.00767214	1	1	0.210863	0	0	0.0702877
2230	1024.47	280.94		0	6	4.68348	C41H64O18	ISDB	56	0.135954	844.409	-1.8955	JOOZJWAXWOXNAS	CC1OC(OC2CCC3(C)C(CCC4C3CCC3(C)C(C5=CC(=O)OC5)C(O)CC43O)C2)CC(O)C1OC1OC(CO)C(OC2OC(CO)C(O)C(O)C2O)C(O)C1O	1559	Organic compounds	Lipids and lipid-like molecules	Steroids and steroid derivatives	Cardenolide glycosides and derivatives	Terpenoids	Steroids	Cardenolides	5.1208e-05	1	1	0.135954	0	0	0.0453181
2231	410.106	280.77		0		3.96237	C20H21ClO6	ISDB	13	0.117331	392.103		RRLBJDXMEHIJNG	C=C1C(=O)OC2C3C(C)=C(Cl)C(=O)C3=C(C)CC(OC(=O)C3(C)OC3C)C12									0.00756207	1	1	0.117331	0	0	0.0391104
2232	844.409	280.9		0	6	5.07194	C41H62O17	ISDB	5	0.0556684	826.399		GKQNFEONUBLBTH	CC(C)CC(=O)CC(C)C1CCC2C3=C(CCC21C)C1(C)CCC(OC2OC(C(=O)O)C(O)C(O)C2OC2OC(CO)C(O)C(O)C2O)C(C(=O)O)(C(=O)O)C1CC3									0.000286524	1	1	0.0556684	0	0	0.0185561
2234	698.351	280.84		0		4.76218	C35H54O14	ISDB	4	0.0719769	698.351	-0.7489	GXOHGBLOKBZHQO	CC1OC(OC2C(CO)OC(OC3CCC4(C)C(CCC5C4C(O)CC4(C)C(C6=CC(=O)OC6)CCC54O)C3)C(O)C2O)C(O)C(O)C1O	1559	Organic compounds	Lipids and lipid-like molecules	Steroids and steroid derivatives	Cardenolide glycosides and derivatives	Terpenoids	Steroids	Cardenolides	0.000912408	1	1	0.0719769	0	0	0.0239923
2238	272.09	281.11		0		3.95966	C13H17ClO4	ISDB	9	0.090474	272.082		JWBMZIJMSBFBIY	CCCCCC(=O)c1c(O)cc(OC)c(Cl)c1O									-0.0080273	1	1	0.090474	0	0	0.030158
2255	270.235	281.06		0
2260	162.053	281.52		0		3.11513	C10H10S	ISDB	7	0.112589	162.05		BORXODZIQVCONU	Cc1ccc(C)c2sccc12									-0.00241268	1	1	0.112589	0	0	0.0375295
2267	470.163	284.49		0
2276	202.172	284.32		0
2285	496.106	289.86		0		4.51686	C25H20O11	ISDB	28	0.110674	496.101	0.75332	RWBBKZZLQYYQTA	COC1=CC(=O)C2=C(C1=O)C(O)C1OC3(CCc4cc5cc(C)oc(=O)c5c(O)c4O3)C(O)C1=C2O	3543	Organic compounds	Organoheterocyclic compounds	Benzopyrans	Pyranochromenes	Shikimates and Phenylpropanoids	Coumarins	Isocoumarins	-0.00478254	1	1	0.110674	0	0	0.0368913
2287	272.053	289.89		0		2.78724	C15H12O3S	ISDB	4	0.0313192	272.051	2.8569	KPWYLVJFIPLFCW	O=C(C=CS(=O)(=O)c1ccccc1)c1ccccc1	4233	Organic compounds	Benzenoids	Benzene and substituted derivatives	Benzenesulfonyl compounds	Shikimates and Phenylpropanoids	Flavonoids	Chalcones	-0.00221876	1	1	0.0313192	0	0	0.0104397
2289	1092.46	292.06		0		5.25307	C45H66N13O19+	ISDB	1	0	1092.46		UOJLOLMTEYEUBR	CC(O)C(NC(=O)CNC(=O)C(CCCN)NC(=O)C(CCCN(O)C=O)NC(=O)C(CO)NC(=O)C1CCNc2c(NC(=O)CCC(=O)O)cc3cc(O)c(O)cc3[n+]21)C(=O)NC(CO)C(=O)NC1CCCN(O)C1=O									-0.00353069	1	1	0	0	0	0
2302	394.11	293.46		0	7	4.33097	C20H23ClO6	ISDB	38	0.247818	394.118		JQQQLMJLFLVKRF	Cc1oc(=O)c(Cc2c(C)c(Cl)c3c(c2O)CC(C(C)(C)O)O3)c(O)c1C									0.00789214	1	1	0.247818	0	0	0.0826059
2303	410.106	293.45		0	7	2.75128	C12H10N2OS	ISDB	3	0.0298001	230.051		LLGGGPPKCGFGSG	O=C(C1=NCCS1)c1c[nH]c2ccccc12									0.00907994	1	1	0.0298001	0	0	0.00993337
2304	556.163	293.51		0	7	4.18641	C32H26O8	ISDB	8	0.0695113	538.163	5.8819	OACOFTWOXMNEJW	COc1cc(O)c(C2CC(c3ccccc3)Oc3c(C=O)c(O)cc(O)c32)c(O)c1C(=O)C=Cc1ccccc1	2993	Organic compounds	Phenylpropanoids and polyketides	Flavonoids	7-hydroxyflavonoids	Shikimates and Phenylpropanoids	Flavonoids	Chalcones	0.00979379	1	1	0.0695113	0	0	0.0231704
2305	1110.47	292.82		0		5.07491	C50H78O27	ISDB	18	0.0295296	1110.47	-6.8337	AZDNJBBUCLAIIW	CC(=O)C1=CCC2C3CC=C4CC(OC5OC(CO)C(OC6OC(CO)C(O)C(OC7OCC(O)C(O)C7O)C6OC6OC(CO)C(O)C(OC7OC(CO)C(O)C(O)C7O)C6O)C(O)C5O)C(O)CC4(C)C3CCC12C	1013	Organic compounds	Lipids and lipid-like molecules	Steroids and steroid derivatives	Steroidal glycosides	Terpenoids	Steroids	Cholestane steroids	-0.000326764	1	1	0.0295296	0	0	0.00984318
2307	126.032	293.49		0
2308	844.409	293.49		0		4.83117	C41H62O17	ISDB	5	0.0698418	826.399	-1.67118	ZVSBALVVWVDLLO	Cc1c(O)c(OC2OC(COC3OC(CO)C(O)C(O)C3O)C(O)C(O)C2O)cc2c1CCC1C2(C)C(=O)CC2(C)C(C(C)(O)C(O)C=CC(C)(C)O)C(O)CC12C	1013	Organic compounds	Lipids and lipid-like molecules	Steroids and steroid derivatives	Steroidal glycosides	Terpenoids	Triterpenoids	Cucurbitane triterpenoids	0.000686524	1	1	0.0698418	0	0	0.0232806
2309	698.35	293.39		0		4.91555	C35H54O14	ISDB	23	0.118679	698.351	-0.7489	LFZIFLPBRTXBQA	CC1OC(OC2CCC3(C)C(CCC4C3CCC3(C)C(C5=CC(=O)OC5)C(O)CC43O)C2)C(O)C(O)C1OC1OC(CO)C(O)C(O)C1O	1559	Organic compounds	Lipids and lipid-like molecules	Steroids and steroid derivatives	Cardenolide glycosides and derivatives	Terpenoids	Steroids	Cardenolides	0.00195241	1	1	0.118679	0	0	0.0395597
2310	254.079	293.46		0	8	3.80571	C12H12O5	ISDB	4	0.217122	236.068		VACJGPCTYXJNRA	C=C(C)C#CC1=CC(O)C(O)C2OC(=O)OC12									0.000259484	1	1	0.217122	0	0	0.0723741
2311	272.09	293.51		0.0867968	8	3.71678	C12H16O7	ISDB	2	0	272.09	-0.7168	LXXNOOUDPRVEFK	C=C(OC1C=C(C(=O)OC)CC(O)C1O)C(=O)OC	346	Organic compounds	Organic acids and derivatives	Carboxylic acids and derivatives	Dicarboxylic acids and derivatives	Shikimates and Phenylpropanoids	Phenolic acids (C6-C1)	Shikimic acids and derivatives	0.000568852	13	1	0	0	0.75	0.124625
2311	272.09	293.51		0.0867968	8	1.07348	C6H8O7	MassBank - 2023.09	1	0	192.027	-1.2485	KRKNYBCHXYNGOX	O=C(O)CC(O)(CC(=O)O)C(=O)O	1986	Organic compounds	Organic acids and derivatives	Carboxylic acids and derivatives	Tricarboxylic acids and derivatives	Fatty acids	Fatty Acids and Conjugates	Hydroxy fatty acids	0.00098	13	1	0	0	0.75	0.124625
2311	272.09	293.51		0.0867968	8		C21H23NO8	[1M+(H)1]1+ - C6H10O4 (methylpentose/desoxyhexose-H2O)			417.142	1.7929	WVVJWXDENDJFEC	CC=CC=CC(O)=C1C(=O)C(C)=C(O)C2(C)OC(=O)C(C)(NC(=O)C=CC(=O)O)C12	1189	Organic compounds	Organic acids and derivatives	Carboxylic acids and derivatives	N-acyl-alpha amino acids and derivatives	Polyketides	Aromatic polyketides	Sorbicilinoids	0.00217	13	1	0	0	0.75	0.124625
2311	272.09	293.51		0.0867968	8		C16H26N2O10	[2M+(Mg)1]2+ - C6H10O4 (methylpentose/desoxyhexose-H2O)			406.159	-4.2399	PYEDMQSECHECBB	C=CC(=CNC(=O)C(O)CC(NCC1(O)OCC(O)C(O)C1O)C(=O)O)CO	4315	Organic compounds	Organic acids and derivatives	Carboxylic acids and derivatives	Glutamine and derivatives				0.003515	13	1	0	0	0.75	0.124625
2311	272.09	293.51		0.0867968	8		C16H26N2O10	[2M+(Mg)1]2+ - C6H10O4 (methylpentose/desoxyhexose-H2O)			406.159	-4.2399	APAYRHXLWFHMHN	C=CC(=CNC(=O)C(O)CC(NC1(CO)OCC(O)C(O)C1O)C(=O)O)CO	4315	Organic compounds	Organic acids and derivatives	Carboxylic acids and derivatives	Glutamine and derivatives				0.003515	13	1	0	0	0.75	0.124625
2311	272.09	293.51		0.0867968	8		C21H20O8	[1M+(H)1]1+ + (NH3)1 - C6H10O4 (methylpentose/desoxyhexose-H2O)			400.116	2.1229	UVUNPNWYUZWJSR	COc1cc2c(c(OC)c1OC)C13C=C(O)C(=O)C=C1OC2C1C(=O)OCC1C3	3411	Organic compounds	Organoheterocyclic compounds	Benzopyrans	2-benzopyrans	Shikimates and Phenylpropanoids	Lignans	Dibenzocyclooctadienes lignans	0.00217	13	1	0	0	0.75	0.124625
2311	272.09	293.51		0.0867968	8		C21H20O8	[1M+(H)1]1+ + (NH3)1 - C6H10O4 (methylpentose/desoxyhexose-H2O)			400.116	1.8189	GYHQGFLONZNARQ	CC1(O)OC2c3c(ccc(O)c(O)c3=O)C1C1(C)OCc3c(ccc(O)c3O)C21	3411	Organic compounds	Organoheterocyclic compounds	Benzopyrans	2-benzopyrans	Polyketides	Tropolones	Tropolones and derivatives (PKS)	0.00217	13	1	0	0	0.75	0.124625
2311	272.09	293.51		0.0867968	8		C21H20O8	[1M+(H)1]1+ + (NH3)1 - C6H10O4 (methylpentose/desoxyhexose-H2O)			400.116	2.278	TWYDJBNJGIIVDL	COc1cc2c(c3oc4c(O)cccc4c(=O)c13)CC(C(C)(O)COC(C)=O)O2	204	Organic compounds	Organoheterocyclic compounds	Benzopyrans	Xanthones	Shikimates and Phenylpropanoids	Xanthones	Plant xanthones	0.00217	13	1	0	0	0.75	0.124625
2311	272.09	293.51		0.0867968	8		C21H20O8	[1M+(H)1]1+ + (NH3)1 - C6H10O4 (methylpentose/desoxyhexose-H2O)			400.116	3.41442	OUTWDDOLLXVXMF	COc1c(OC)c(O)c2c(=O)c(C)c(C=Cc3cc(O)cc(O)c3)oc2c1OC	144	Organic compounds	Organoheterocyclic compounds	Benzopyrans	Chromones	Shikimates and Phenylpropanoids	Stilbenoids	notClassified	0.00217	13	1	0	0	0.75	0.124625
2311	272.09	293.51		0.0867968	8		C16H20N2O10	[1M+(H)1]1+ + (NH3)1 - C6H10O4 (methylpentose/desoxyhexose-H2O)			400.112	-2.5454	VWULKWWBQVWDNQ	COC(=O)C1(O)C(OC)=C(C2=C(OC)C(O)(C(=O)OC)N(C)C2=O)C(=O)N1C	60	Organic compounds	Organic acids and derivatives	Carboxylic acids and derivatives	Alpha amino acids and derivatives	Alkaloids	notClassified	notClassified	-0.00186	13	1	0	0	0.75	0.124625
2311	272.09	293.51		0.0867968	8		C19H22O8	[1M+(Na)1]1+ + (NH3)1 - C6H10O4 (methylpentose/desoxyhexose-H2O)			378.131	0.141	VPZCNCFYAPSUAL	C=C(CO)C(=O)OC1CC23OC2CCC(=CC2OC(=O)C(=C)C21)COC3O	1713	Organic compounds	Organic acids and derivatives	Hydroxy acids and derivatives	Beta hydroxy acids and derivatives	Terpenoids	Sesquiterpenoids	Germacrane sesquiterpenoids	-0.00024	13	1	0	0	0.75	0.124625
2311	272.09	293.51		0.0867968	8		C19H22O8	[1M+(Na)1]1+ + (NH3)1 - C6H10O4 (methylpentose/desoxyhexose-H2O)			378.131	1.4361	HHZSMTRQDSZCQU	CC(=O)OCC1=C2C(=CC3(C)CC=C(O3)C(C)(O)CC2OC(C)=O)OC1=O	1986	Organic compounds	Organic acids and derivatives	Carboxylic acids and derivatives	Tricarboxylic acids and derivatives	Terpenoids	Sesquiterpenoids	Germacrane sesquiterpenoids	-0.00024	13	1	0	0	0.75	0.124625
2311	272.09	293.51		0.0867968	8		C16H26O9	[1M+(K)1]1+ + (NH3)1 - C6H10O4 (methylpentose/desoxyhexose-H2O)			362.158	0.8073	KKXWXOTXCXUUCX	CC(O)CC(=O)OC(C)CC(=O)OC(C)CC(=O)OC(C)CC(=O)O	2966	Organic compounds	Organic acids and derivatives	Carboxylic acids and derivatives	Tetracarboxylic acids and derivatives	Fatty acids	Fatty esters	Wax monoesters	-9e-05	13	1	0	0	0.75	0.124625
2311	272.09	293.51		0.0867968	8		C22H26O3	[1M+(Cu)1]1+ + (NH3)1 - C6H10O4 (methylpentose/desoxyhexose-H2O)			338.188	5.73554	VSUOGDPUZWQBKJ	CC(=CCCC1(C)C=Cc2cc(O)c(C)cc2O1)Cc1cc(C)co1	3410	Organic compounds	Organoheterocyclic compounds	Benzopyrans	1-benzopyrans	Terpenoids	Meroterpenoids	Miscellaneous meroterpenoids	-0.00369	13	1	0	0	0.75	0.124625
2311	272.09	293.51		0.0867968	8		C22H26O3	[1M+(Cu)1]1+ + (NH3)1 - C6H10O4 (methylpentose/desoxyhexose-H2O)			338.188	5.5887	KUXTYWCKIQNOGF	CC1=CCCC2(C)C=Cc3c(cc4c(c3CC(C)=CCC1)OCO4)O2	3410	Organic compounds	Organoheterocyclic compounds	Benzopyrans	1-benzopyrans				-0.00369	13	1	0	0	0.75	0.124625
2311	272.09	293.51		0.0867968	8		C22H26O3	[1M+(Cu)1]1+ + (NH3)1 - C6H10O4 (methylpentose/desoxyhexose-H2O)			338.188	5.73022	JRWAIXUDZFTMKR	COc1cc2c(cc1O)-c1cc(C)ccc1C(C)(CCC=C(C)C)O2	2817	Organic compounds	Organoheterocyclic compounds	Benzopyrans	Dibenzopyrans	Terpenoids	Meroterpenoids	Meroterpenoids with bridged ring	-0.00369	13	1	0	0	0.75	0.124625
2311	272.09	293.51		0.0867968	8		C18H23BN4O2	[1M+(Cu)1]1+ + (NH3)1 - C6H10O4 (methylpentose/desoxyhexose-H2O)			338.191	-0.07393	ZOEWETMVPWYKGS	N=C(N)NCCCC(N)C(=O)OB(c1ccccc1)c1ccccc1	60	Organic compounds	Organic acids and derivatives	Carboxylic acids and derivatives	Alpha amino acids and derivatives	Alkaloids	Ornithine alkaloids	Polyamines	-0.00047	13	1	0	0	0.75	0.124625
2311	272.09	293.51		0.0867968	8		C17H22O8	[1M+(Na)1]1+ + (C2H3N)1 - C6H10O4 (methylpentose/desoxyhexose-H2O)			354.131	0.0364	HQXQQGRHEUSOLN	CC(=O)OC1C2(C)C(=O)OC(O)C2(C)C2(O)CCC3(C)OC(=O)CC132	1986	Organic compounds	Organic acids and derivatives	Carboxylic acids and derivatives	Tricarboxylic acids and derivatives	Terpenoids	Sesquiterpenoids	Prezizaane sesquiterpenoids	-0.00024	13	1	0	0	0.75	0.124625
2311	272.09	293.51		0.0867968	8		C20H26O3	[1M+(Cu)1]1+ + (C2H3N)1 - C6H10O4 (methylpentose/desoxyhexose-H2O)			314.188	4.7239	VXUXNHPMVRNGFN	CC(C)c1cc2c(c(O)c1O)CC13CCCC(C)(C)C1=CC2O3	3411	Organic compounds	Organoheterocyclic compounds	Benzopyrans	2-benzopyrans	Terpenoids	Diterpenoids	Abietane diterpenoids	-0.00369	13	1	0	0	0.75	0.124625
2311	272.09	293.51		0.0867968	8		C26H36O13	[1M+(Mg)1]2+ - H2O (water)			556.216	1.6809	KITCHLOXBHJMPZ	CC(=O)OCC1OC(OC(=O)C2=C(C)CC(OC(C)=O)CC2(C)C)C(OC(C)=O)C(OC(C)=O)C1OC(C)=O	2967	Organic compounds	Organic acids and derivatives	Carboxylic acids and derivatives	Hexacarboxylic acids and derivatives	Terpenoids	notClassified	notClassified	-9e-05	13	1	0	0	0.75	0.124625
2311	272.09	293.51		0.0867968	8		C30H36O9	[1M+(Ca)1]2+ - H2O (water)			540.236	4.17544	XJSZZGGNICLMGO	Cc1c(O)cc(CC23CC(CC(C)O2)c2c4c(c(O)c(C)c2O3)COC2(C4)CC(O)CC(C)O2)c(C=O)c1O	3411	Organic compounds	Organoheterocyclic compounds	Benzopyrans	2-benzopyrans	Polyketides	Chromanes	Azaphilones	-0.001145	13	1	0	0	0.75	0.124625
2311	272.09	293.51		0.0867968	8		C30H36O9	[1M+(Ca)1]2+ - H2O (water)			540.236	3.9208	NAEHAMFTAYZGHA	C=C1C(C2C=CC(=O)C(C)(C)C2CC(=O)OC)C(OC(C)=O)C(OC(C)=O)C2(C)C(c3ccoc3)CC3OC132	1986	Organic compounds	Organic acids and derivatives	Carboxylic acids and derivatives	Tricarboxylic acids and derivatives	Terpenoids	Triterpenoids	Limonoids	-0.001145	13	1	0	0	0.75	0.124625
2311	272.09	293.51		0.0867968	8		C30H36O9	[1M+(Ca)1]2+ - H2O (water)			540.236	3.2856	FTSWGUUXZGNMSV	CC(=O)OC1C(OC(C)=O)C2(C)C(=CCC2c2ccoc2)C2(C)C(=O)CC3C(C)(C)OC4CC(O)C(=O)C43C12	346	Organic compounds	Organic acids and derivatives	Carboxylic acids and derivatives	Dicarboxylic acids and derivatives	Terpenoids	Triterpenoids	Limonoids	-0.001145	13	1	0	0	0.75	0.124625
2311	272.09	293.51		0.0867968	8		C31H34O8	[1M+(Na)2]2+ - H2O (water)			534.225	5.1088	VDCUEILRTFTERJ	CC(=O)CC1(O)C(=O)c2oc3cc4c(c(O)c3c(=O)c2C(CC=C(C)C)(CC=C(C)C)C1=O)C=CC(C)(C)O4	3521	Organic compounds	Organoheterocyclic compounds	Benzopyrans	Pyranoxanthones	Shikimates and Phenylpropanoids	Xanthones	Plant xanthones	0.001775	13	1	0	0	0.75	0.124625
2311	272.09	293.51		0.0867968	8		C24H34N6O6S	[1M+(Na)2]2+ - H2O (water)			534.226	1.4591	QZBXXIUSHVFCNF	CCC(C)C1NC(=O)c2coc(n2)C(C(C)C)NC(=O)C(C(C)O)NC(=O)C(C)NC(=O)c2csc1n2	1995	Organic compounds	Organic acids and derivatives	Carboxylic acids and derivatives	Cyclic peptides	Amino acids and Peptides	Oligopeptides	Cyclic peptides	0.002115	13	1	0	0	0.75	0.124625
2311	272.09	293.51		0.0867968	8		C27H40O10	[1M+(Fe)1]2+ - H2O (water)			524.262	1.4289	CASHICPLRUEDOE	CCC(C)C(=O)OC1C(O)C2(CO)C(CCCC23CO3)C(C)(C(CC2=CC(=O)OC2)OC(C)=O)C1(C)O	1986	Organic compounds	Organic acids and derivatives	Carboxylic acids and derivatives	Tricarboxylic acids and derivatives	Terpenoids	Diterpenoids	Labdane diterpenoids	-0.00186	13	1	0	0	0.75	0.124625
2311	272.09	293.51		0.0867968	8		C27H40O10	[1M+(Fe)1]2+ - H2O (water)			524.262	1.4289	MRDDGKKTFVCTJI	CCC(C)C(=O)OC1C(O)C(C)(O)C(C)(C(CC2=CC(=O)OC2)OC(C)=O)C2CCCC3(CO3)C12CO	1986	Organic compounds	Organic acids and derivatives	Carboxylic acids and derivatives	Tricarboxylic acids and derivatives	Terpenoids	Diterpenoids	Labdane diterpenoids	-0.00186	13	1	0	0	0.75	0.124625
2311	272.09	293.51		0.0867968	8		C27H40O10	[1M+(Fe)1]2+ - H2O (water)			524.262	2.7484	VNCZVETTXZLOLS	COC1CC2CC(C3(C)C(C)CC(OC(C)=O)C4(COC(C)=O)C3CCC(OC(C)=O)C43CO3)OC2O1	1986	Organic compounds	Organic acids and derivatives	Carboxylic acids and derivatives	Tricarboxylic acids and derivatives	Terpenoids	Diterpenoids	Colensane and Clerodane diterpenoids	-0.00186	13	1	0	0	0.75	0.124625
2311	272.09	293.51		0.0867968	8		C27H40O10	[1M+(Fe)1]2+ - H2O (water)			524.262	2.7484	JXFGBIHSAQWMCE	COC1CC2CC(C3(C)CC(C)C(OC(C)=O)C4(COC(C)=O)C3CCC(OC(C)=O)C43CO3)OC2O1	1986	Organic compounds	Organic acids and derivatives	Carboxylic acids and derivatives	Tricarboxylic acids and derivatives	Terpenoids	Diterpenoids	Colensane and Clerodane diterpenoids	-0.00186	13	1	0	0	0.75	0.124625
2311	272.09	293.51		0.0867968	8		C27H40O10	[1M+(Fe)1]2+ - H2O (water)			524.262	3.2135	NDHTVWHEZTVRJI	CC(=O)OCC1=COC(OC(=O)CC(C)C)C2C1=CC(OC(=O)CC(C)C)C2(O)COC(=O)CC(C)C	2966	Organic compounds	Organic acids and derivatives	Carboxylic acids and derivatives	Tetracarboxylic acids and derivatives	Terpenoids	Monoterpenoids	Iridoids monoterpenoids	-0.00186	13	1	0	0	0.75	0.124625
2311	272.09	293.51		0.0867968	8		C27H40O10	[1M+(Fe)1]2+ - H2O (water)			524.262	3.2135	YPWCGDRLINNRAD	CC(=O)OC1C=C2C(COC(=O)CC(C)C)=COC(OC(=O)CC(C)C)C2C1(O)COC(=O)CC(C)C	2966	Organic compounds	Organic acids and derivatives	Carboxylic acids and derivatives	Tetracarboxylic acids and derivatives	Terpenoids	Monoterpenoids	Iridoids monoterpenoids	-0.00186	13	1	0	0	0.75	0.124625
2311	272.09	293.51		0.0867968	8		C27H40O10	[1M+(Fe)1]2+ - H2O (water)			524.262	2.1368	QENLSJWPGCNYDT	CCC(=O)OC1C(O)CC2C(C)(C3CC4CCOC4O3)C(C)CC(OC(C)=O)C2(COC(C)=O)C12CO2	1986	Organic compounds	Organic acids and derivatives	Carboxylic acids and derivatives	Tricarboxylic acids and derivatives	Terpenoids	Diterpenoids	Colensane and Clerodane diterpenoids	-0.00186	13	1	0	0	0.75	0.124625
2311	272.09	293.51		0.0867968	8		C15H15NO5	[1M+(H)1]1+ - H2O (water)			289.095	1.50622	OSKBDOFSQINPHC	Cc1cc(=O)c2c(O)c(C3CCNC(=O)C3)c(O)cc2o1	144	Organic compounds	Organoheterocyclic compounds	Benzopyrans	Chromones	Polyketides	Chromanes	Chromones	0.00217	13	1	0	0	0.75	0.124625
2311	272.09	293.51		0.0867968	8		C11H17N5O2	[1M+(K)1]1+ - H2O (water)			251.138	-1.13573	KQLMVYXKQNFMFR	N=C(N)NCCCC1NC(=O)C2=CCCN2C1=O	60	Organic compounds	Organic acids and derivatives	Carboxylic acids and derivatives	Alpha amino acids and derivatives	Alkaloids	Lysine alkaloids	notClassified	0.00125	13	1	0	0	0.75	0.124625
2311	272.09	293.51		0.0867968	8		C12H18N2O5	[2M+(Ca)1]2+ - H2O (water)			270.122	-0.2859	UYDZYCPIQSRXKU	C=C1CC1CC(NC(=O)CCC(N)C(=O)O)C(=O)O	4830	Organic compounds	Organic acids and derivatives	Carboxylic acids and derivatives	Dipeptides	Amino acids and Peptides	Small peptides	Dipeptides	0.00246	13	1	0	0	0.75	0.124625
2311	272.09	293.51		0.0867968	8		C12H18N2O5	[2M+(Ca)1]2+ - H2O (water)			270.122	-0.9604	XFOUAXMJRHNTOP	CC(N)C(=O)NC(CC1CCC(=O)C2OC12)C(=O)O	4830	Organic compounds	Organic acids and derivatives	Carboxylic acids and derivatives	Dipeptides	Amino acids and Peptides	Small peptides	Dipeptides	0.00246	13	1	0	0	0.75	0.124625
2311	272.09	293.51		0.0867968	8		C12H18N2O5	[2M+(Ca)1]2+ - H2O (water)			270.122	-1.1327	JJOSOKMLZZVGKD	CC(N)C(=O)OC(=O)C(N)CC1CCC(=O)C2OC12	4314	Organic compounds	Organic acids and derivatives	Carboxylic acids and derivatives	Alanine and derivatives	Amino acids and Peptides	Small peptides	Dipeptides	0.00246	13	1	0	0	0.75	0.124625
2311	272.09	293.51		0.0867968	8		C14H18N2O3	[2M+(Fe)1]2+ - H2O (water)			262.132	0.632	WEQJQNWXCSUVMA	NC(Cc1ccccc1)C(=O)N1CCCC1C(=O)O	4830	Organic compounds	Organic acids and derivatives	Carboxylic acids and derivatives	Dipeptides	Amino acids and Peptides	Small peptides	Dipeptides	-0.001195	13	1	0	0	0.75	0.124625
2311	272.09	293.51		0.0867968	8		C11H22N2O3S	[2M+(Fe)1]2+ - H2O (water)			262.135	0.6823	NTISAKGPIGTIJJ	CSCCC(NC(=O)C(N)CC(C)C)C(=O)O	4830	Organic compounds	Organic acids and derivatives	Carboxylic acids and derivatives	Dipeptides	Amino acids and Peptides	Small peptides	Dipeptides	0.002175	13	1	0	0	0.75	0.124625
2311	272.09	293.51		0.0867968	8		C11H22N2O3S	[2M+(Fe)1]2+ - H2O (water)			262.135	0.6823	TUYOFUHICRWDGA	CCC(C)C(N)C(=O)NC(CCSC)C(=O)O	4830	Organic compounds	Organic acids and derivatives	Carboxylic acids and derivatives	Dipeptides	Amino acids and Peptides	Small peptides	Dipeptides	0.002175	13	1	0	0	0.75	0.124625
2311	272.09	293.51		0.0867968	8		C11H22N2O3S	[2M+(Fe)1]2+ - H2O (water)			262.135	0.6823	OGGRSJFVXREKOR	CCC(C)C(NC(=O)C(N)CCSC)C(=O)O	4830	Organic compounds	Organic acids and derivatives	Carboxylic acids and derivatives	Dipeptides	Amino acids and Peptides	Small peptides	Dipeptides	0.002175	13	1	0	0	0.75	0.124625
2311	272.09	293.51		0.0867968	8		C11H22N2O3S	[2M+(Fe)1]2+ - H2O (water)			262.135	0.6823	PBOUVYGPDSARIS	CSCCC(N)C(=O)NC(CC(C)C)C(=O)O	4830	Organic compounds	Organic acids and derivatives	Carboxylic acids and derivatives	Dipeptides	Amino acids and Peptides	Small peptides	Dipeptides	0.002175	13	1	0	0	0.75	0.124625
2311	272.09	293.51		0.0867968	8		C15H12O5	[1M+(H)1]1+ + (NH3)1 - H2O (water)			272.068	2.669	YRCPSEQLYMRLGA	COc1cc2oc3cccc(O)c3c(=O)c2cc1OC	204	Organic compounds	Organoheterocyclic compounds	Benzopyrans	Xanthones	Polyketides $ Shikimates and Phenylpropanoids	Xanthones	Methyl xanthones $ Plant xanthones	0.00217	13	1	0	0	0.75	0.124625
2311	272.09	293.51		0.0867968	8		C15H12O5	[1M+(H)1]1+ + (NH3)1 - H2O (water)			272.068	2.669	DQAQTPIWHUEPAU	COc1cc2c(=O)c3ccccc3oc2c(OC)c1O	204	Organic compounds	Organoheterocyclic compounds	Benzopyrans	Xanthones	Shikimates and Phenylpropanoids	Xanthones	Plant xanthones	0.00217	13	1	0	0	0.75	0.124625
2311	272.09	293.51		0.0867968	8		C15H12O5	[1M+(H)1]1+ + (NH3)1 - H2O (water)			272.068	2.67442	UIKVQKMDLQHSKA	COc1cc(O)c2c(=O)c3c(C)cc(O)cc3oc2c1	204	Organic compounds	Organoheterocyclic compounds	Benzopyrans	Xanthones	Polyketides	Xanthones	Methyl xanthones	0.00217	13	1	0	0	0.75	0.124625
2311	272.09	293.51		0.0867968	8		C15H12O5	[1M+(H)1]1+ + (NH3)1 - H2O (water)			272.068	2.2576	RQDGXYMBVTZQNF	O=C1OC(c2ccc(O)c(O)c2)Cc2cccc(O)c21	3411	Organic compounds	Organoheterocyclic compounds	Benzopyrans	2-benzopyrans	Shikimates and Phenylpropanoids	Coumarins	Isocoumarins	0.00217	13	1	0	0	0.75	0.124625
2311	272.09	293.51		0.0867968	8		C15H12O5	[1M+(H)1]1+ + (NH3)1 - H2O (water)			272.068	2.669	FWBPZAVSTQBRKT	COc1cc(O)c2c(=O)c3cc(OC)ccc3oc2c1	204	Organic compounds	Organoheterocyclic compounds	Benzopyrans	Xanthones	Polyketides $ Shikimates and Phenylpropanoids	Xanthones	Methyl xanthones $ Plant xanthones	0.00217	13	1	0	0	0.75	0.124625
2311	272.09	293.51		0.0867968	8		C15H12O5	[1M+(H)1]1+ + (NH3)1 - H2O (water)			272.068	2.1527	LMYZUFUIQDXQGQ	COc1cc2oc3cccc(O)c3c(=O)c2cc1CO	204	Organic compounds	Organoheterocyclic compounds	Benzopyrans	Xanthones	Polyketides $ Shikimates and Phenylpropanoids	Xanthones	Methyl xanthones $ Plant xanthones	0.00217	13	1	0	0	0.75	0.124625
2311	272.09	293.51		0.0867968	8		C15H12O5	[1M+(H)1]1+ + (NH3)1 - H2O (water)			272.068	2.669	IVNMXDMMZVLIRJ	COc1cc(O)c2c(=O)c3cccc(OC)c3oc2c1	204	Organic compounds	Organoheterocyclic compounds	Benzopyrans	Xanthones	Shikimates and Phenylpropanoids	Xanthones	Plant xanthones	0.00217	13	1	0	0	0.75	0.124625
2311	272.09	293.51		0.0867968	8		C15H12O5	[1M+(H)1]1+ + (NH3)1 - H2O (water)			272.068	2.669	GBFMELJNPSCLBJ	COc1cccc2oc3ccc(O)c(OC)c3c(=O)c12	204	Organic compounds	Organoheterocyclic compounds	Benzopyrans	Xanthones	Polyketides $ Shikimates and Phenylpropanoids	Xanthones	Methyl xanthones $ Plant xanthones	0.00217	13	1	0	0	0.75	0.124625
2311	272.09	293.51		0.0867968	8		C15H12O5	[1M+(H)1]1+ + (NH3)1 - H2O (water)			272.068	2.67442	QQWCJIAJCYGAIK	COc1cc(O)c2c(=O)c3c(O)cc(C)cc3oc2c1	204	Organic compounds	Organoheterocyclic compounds	Benzopyrans	Xanthones	Polyketides	Xanthones	Methyl xanthones	0.00217	13	1	0	0	0.75	0.124625
2311	272.09	293.51		0.0867968	8		C15H12O5	[1M+(H)1]1+ + (NH3)1 - H2O (water)			272.068	2.669	GPLUNIIWKODZMV	COc1ccc2c(=O)c3c(O)cccc3oc2c1OC	204	Organic compounds	Organoheterocyclic compounds	Benzopyrans	Xanthones	Shikimates and Phenylpropanoids	Xanthones	Plant xanthones	0.00217	13	1	0	0	0.75	0.124625
2311	272.09	293.51		0.0867968	8		C15H12O5	[1M+(H)1]1+ + (NH3)1 - H2O (water)			272.068	2.15812	ZEQFLUCNLABLNA	Cc1cc(CO)c2c(=O)c3c(O)cc(O)cc3oc2c1	204	Organic compounds	Organoheterocyclic compounds	Benzopyrans	Xanthones	Polyketides	Xanthones	Methyl xanthones	0.00217	13	1	0	0	0.75	0.124625
2311	272.09	293.51		0.0867968	8		C15H12O5	[1M+(H)1]1+ + (NH3)1 - H2O (water)			272.068	2.669	GIIJGJLVDMQDQS	COc1cc2c(=O)c3c(OC)cccc3oc2cc1O	204	Organic compounds	Organoheterocyclic compounds	Benzopyrans	Xanthones	Shikimates and Phenylpropanoids	Xanthones	Plant xanthones	0.00217	13	1	0	0	0.75	0.124625
2311	272.09	293.51		0.0867968	8		C15H12O5	[1M+(H)1]1+ + (NH3)1 - H2O (water)			272.068	2.669	PIGYJVNDGBCMES	COc1ccc2oc3ccc(O)c(OC)c3c(=O)c2c1	204	Organic compounds	Organoheterocyclic compounds	Benzopyrans	Xanthones	Shikimates and Phenylpropanoids	Xanthones	Plant xanthones	0.00217	13	1	0	0	0.75	0.124625
2311	272.09	293.51		0.0867968	8		C15H12O5	[1M+(H)1]1+ + (NH3)1 - H2O (water)			272.068	2.669	HWDHDJJDOUMUHF	COc1cc2c(=O)c3ccccc3oc2c(O)c1OC	204	Organic compounds	Organoheterocyclic compounds	Benzopyrans	Xanthones	Shikimates and Phenylpropanoids	Xanthones	Plant xanthones	0.00217	13	1	0	0	0.75	0.124625
2311	272.09	293.51		0.0867968	8		C15H12O5	[1M+(H)1]1+ + (NH3)1 - H2O (water)			272.068	2.669	CKYGOGYVHOYYGY	COc1c(O)cc2oc3ccccc3c(=O)c2c1OC	204	Organic compounds	Organoheterocyclic compounds	Benzopyrans	Xanthones	Shikimates and Phenylpropanoids	Xanthones	Plant xanthones	0.00217	13	1	0	0	0.75	0.124625
2311	272.09	293.51		0.0867968	8		C15H12O5	[1M+(H)1]1+ + (NH3)1 - H2O (water)			272.068	2.669	PAWPPMMKSKJGQV	COc1cc(OC)c2c(=O)c3cccc(O)c3oc2c1	204	Organic compounds	Organoheterocyclic compounds	Benzopyrans	Xanthones	Shikimates and Phenylpropanoids	Xanthones	Plant xanthones	0.00217	13	1	0	0	0.75	0.124625
2311	272.09	293.51		0.0867968	8		C15H12O5	[1M+(H)1]1+ + (NH3)1 - H2O (water)			272.068	2.669	BQJUODDGBIJUDP	COc1cc2oc3ccccc3c(=O)c2c(O)c1OC	204	Organic compounds	Organoheterocyclic compounds	Benzopyrans	Xanthones	Shikimates and Phenylpropanoids	Xanthones	Plant xanthones	0.00217	13	1	0	0	0.75	0.124625
2311	272.09	293.51		0.0867968	8		C15H12O5	[1M+(H)1]1+ + (NH3)1 - H2O (water)			272.068	2.669	GDGXTTKANLCGOL	COc1ccc2oc3cccc(O)c3c(=O)c2c1OC	204	Organic compounds	Organoheterocyclic compounds	Benzopyrans	Xanthones	Polyketides $ Shikimates and Phenylpropanoids	Xanthones	Methyl xanthones $ Plant xanthones	0.00217	13	1	0	0	0.75	0.124625
2311	272.09	293.51		0.0867968	8		C15H12O5	[1M+(H)1]1+ + (NH3)1 - H2O (water)			272.068	2.669	MFXGHYSTFDEGTO	COc1ccc2oc3c(O)c(OC)ccc3c(=O)c2c1	204	Organic compounds	Organoheterocyclic compounds	Benzopyrans	Xanthones	Shikimates and Phenylpropanoids	Xanthones	Plant xanthones	0.00217	13	1	0	0	0.75	0.124625
2311	272.09	293.51		0.0867968	8		C15H12O5	[1M+(H)1]1+ + (NH3)1 - H2O (water)			272.068	2.669	IBSCKEWUTXBPBJ	COc1ccc2c(=O)c3ccc(O)c(OC)c3oc2c1	204	Organic compounds	Organoheterocyclic compounds	Benzopyrans	Xanthones	Shikimates and Phenylpropanoids	Xanthones	Plant xanthones	0.00217	13	1	0	0	0.75	0.124625
2311	272.09	293.51		0.0867968	8		C15H12O5	[1M+(H)1]1+ + (NH3)1 - H2O (water)			272.068	2.669	AJSIQUDZIDRLOT	COc1ccc2oc3ccc(O)cc3c(=O)c2c1OC	204	Organic compounds	Organoheterocyclic compounds	Benzopyrans	Xanthones	Shikimates and Phenylpropanoids	Xanthones	Plant xanthones	0.00217	13	1	0	0	0.75	0.124625
2311	272.09	293.51		0.0867968	8		C15H12O5	[1M+(H)1]1+ + (NH3)1 - H2O (water)			272.068	2.669	WUUDTDARGCSROI	COc1cc(O)c2oc3ccccc3c(=O)c2c1OC	204	Organic compounds	Organoheterocyclic compounds	Benzopyrans	Xanthones	Polyketides $ Shikimates and Phenylpropanoids	Xanthones	Methyl xanthones $ Plant xanthones	0.00217	13	1	0	0	0.75	0.124625
2311	272.09	293.51		0.0867968	8		C15H12O5	[1M+(H)1]1+ + (NH3)1 - H2O (water)			272.068	2.669	QRZSRGUYEIXKQV	COc1c(O)cc2c(=O)c3ccccc3oc2c1OC	204	Organic compounds	Organoheterocyclic compounds	Benzopyrans	Xanthones	Shikimates and Phenylpropanoids	Xanthones	Plant xanthones	0.00217	13	1	0	0	0.75	0.124625
2311	272.09	293.51		0.0867968	8		C15H12O5	[1M+(H)1]1+ + (NH3)1 - H2O (water)			272.068	2.67442	SNBQFXGZSPRJLG	COc1ccc(O)c2c(=O)c3c(O)cc(C)cc3oc12	204	Organic compounds	Organoheterocyclic compounds	Benzopyrans	Xanthones	Polyketides	Xanthones	Methyl xanthones	0.00217	13	1	0	0	0.75	0.124625
2311	272.09	293.51		0.0867968	8		C15H12O5	[1M+(H)1]1+ + (NH3)1 - H2O (water)			272.068	2.669	RSABMIGWZWDNGC	COc1ccc2oc3cc(O)ccc3c(=O)c2c1OC	204	Organic compounds	Organoheterocyclic compounds	Benzopyrans	Xanthones	Shikimates and Phenylpropanoids	Xanthones	Plant xanthones	0.00217	13	1	0	0	0.75	0.124625
2311	272.09	293.51		0.0867968	8		C15H12O5	[1M+(H)1]1+ + (NH3)1 - H2O (water)			272.068	2.1527	ABASMEPIPZTIFP	COc1cc(CO)cc2oc3ccc(O)cc3c(=O)c12	204	Organic compounds	Organoheterocyclic compounds	Benzopyrans	Xanthones	Polyketides $ Shikimates and Phenylpropanoids	Xanthones	Methyl xanthones $ Plant xanthones	0.00217	13	1	0	0	0.75	0.124625
2311	272.09	293.51		0.0867968	8		C13H14O5	[1M+(Na)1]1+ + (NH3)1 - H2O (water)			250.084	1.721	CQIUKKVOEOPUDV	CC1=C2C(=COC(C)C2C)C(O)=C(C(=O)O)C1=O	123	Organic compounds	Organoheterocyclic compounds	Benzopyrans	Benzopyrans	Polyketides	Chromanes	Azaphilones	-0.00024	13	1	0	0	0.75	0.124625
2311	272.09	293.51		0.0867968	8		C13H14O5	[1M+(Na)1]1+ + (NH3)1 - H2O (water)			250.084	1.96202	QVJKPZADVVATSS	COCc1c(OC)cc2oc(C)cc(=O)c2c1O	144	Organic compounds	Organoheterocyclic compounds	Benzopyrans	Chromones	Polyketides	Chromanes	Chromones	-0.00024	13	1	0	0	0.75	0.124625
2311	272.09	293.51		0.0867968	8		C13H14O5	[1M+(Na)1]1+ + (NH3)1 - H2O (water)			250.084	1.721	CBGDIJWINPWWJW	CC1=C2C(=COC(C)C2C)C(=O)C(C(=O)O)=C1O	123	Organic compounds	Organoheterocyclic compounds	Benzopyrans	Benzopyrans	Polyketides	Chromanes	Azaphilones	-0.00024	13	1	0	0	0.75	0.124625
2311	272.09	293.51		0.0867968	8		C13H14O5	[1M+(Na)1]1+ + (NH3)1 - H2O (water)			250.084	1.721	JLWQFKMKUKQXMW	CC1=C2C(=COC(C)C2C)C(=O)C(=C(O)O)C1=O	123	Organic compounds	Organoheterocyclic compounds	Benzopyrans	Benzopyrans	Polyketides	Chromanes	Azaphilones	-0.00024	13	1	0	0	0.75	0.124625
2311	272.09	293.51		0.0867968	8		C13H14O5	[1M+(Na)1]1+ + (NH3)1 - H2O (water)			250.084	1.62582	MSIKUCWYBHJVCH	Cc1c(O)cc2c(c1O)COC1(CCCO1)C2=O	3411	Organic compounds	Organoheterocyclic compounds	Benzopyrans	2-benzopyrans	Polyketides	notClassified	notClassified	-0.00024	13	1	0	0	0.75	0.124625
2311	272.09	293.51		0.0867968	8		C13H14O5	[1M+(Na)1]1+ + (NH3)1 - H2O (water)			250.084	1.55222	WDZKVEWQIUSSSX	COc1cc(O)c2c(c1C)C(C(C)=O)COC2=O	3411	Organic compounds	Organoheterocyclic compounds	Benzopyrans	2-benzopyrans	Shikimates and Phenylpropanoids	Coumarins	Isocoumarins	-0.00024	13	1	0	0	0.75	0.124625
2311	272.09	293.51		0.0867968	8		C13H14O5	[1M+(Na)1]1+ + (NH3)1 - H2O (water)			250.084	1.7669	SQUWDMLTGSLTBT	CC1(C)C=Cc2c(cc(CO)c(C(=O)O)c2O)O1	3522	Organic compounds	Organoheterocyclic compounds	Benzopyrans	2,2-dimethyl-1-benzopyrans	Terpenoids	Meroterpenoids	Merohemiterpenoids $ Miscellaneous meroterpenoids	-0.00024	13	1	0	0	0.75	0.124625
2311	272.09	293.51		0.0867968	8		C13H14O5	[1M+(Na)1]1+ + (NH3)1 - H2O (water)			250.084	1.7536	HCSKILVSDLILBO	CC1=C(C=CCCCC=CC(=O)O)C(=O)OC1=O	1986	Organic compounds	Organic acids and derivatives	Carboxylic acids and derivatives	Tricarboxylic acids and derivatives	Polyketides	Cyclic polyketides	Furans	-0.00024	13	1	0	0	0.75	0.124625
2311	272.09	293.51		0.0867968	8		C13H14O5	[1M+(Na)1]1+ + (NH3)1 - H2O (water)			250.084	1.6807	XADJGPTUFXXSOG	C=C1OC(=O)c2c(O)cc(OC)c(CO)c2C1C	3411	Organic compounds	Organoheterocyclic compounds	Benzopyrans	2-benzopyrans	Shikimates and Phenylpropanoids	Coumarins	Isocoumarins	-0.00024	13	1	0	0	0.75	0.124625
2311	272.09	293.51		0.0867968	8		C13H14O5	[1M+(Na)1]1+ + (NH3)1 - H2O (water)			250.084	2.0686	GKOKHOHRWCGSLJ	COC(=O)c1c(O)cc2c(c1O)C=CC(C)(C)O2	3522	Organic compounds	Organoheterocyclic compounds	Benzopyrans	2,2-dimethyl-1-benzopyrans	Terpenoids	Meroterpenoids	Merohemiterpenoids	-0.00024	13	1	0	0	0.75	0.124625
2311	272.09	293.51		0.0867968	8		C13H14O5	[1M+(Na)1]1+ + (NH3)1 - H2O (water)			250.084	1.60082	KVGGUNZKZGOZHC	C=C1OC(=O)c2c(O)cc(OC)c(C)c2C1(C)O	3411	Organic compounds	Organoheterocyclic compounds	Benzopyrans	2-benzopyrans	Shikimates and Phenylpropanoids	Coumarins	Isocoumarins	-0.00024	13	1	0	0	0.75	0.124625
2311	272.09	293.51		0.0867968	8		C13H14O5	[1M+(Na)1]1+ + (NH3)1 - H2O (water)			250.084	1.4269	DOFCTMZPVWXBQU	COC(=O)CCC1Cc2cccc(O)c2C(=O)O1	3411	Organic compounds	Organoheterocyclic compounds	Benzopyrans	2-benzopyrans	Shikimates and Phenylpropanoids	Coumarins	Isocoumarins	-0.00024	13	1	0	0	0.75	0.124625
2311	272.09	293.51		0.0867968	8		C13H14O5	[1M+(Na)1]1+ + (NH3)1 - H2O (water)			250.084	1.7669	ZVNGWVXAWMDBCY	CC1(C)C=Cc2c(cc(O)c(C(=O)O)c2CO)O1	3522	Organic compounds	Organoheterocyclic compounds	Benzopyrans	2,2-dimethyl-1-benzopyrans	Terpenoids	Meroterpenoids	Merohemiterpenoids	-0.00024	13	1	0	0	0.75	0.124625
2311	272.09	293.51		0.0867968	8		C13H14O5	[1M+(Na)1]1+ + (NH3)1 - H2O (water)			250.084	2.13264	LTVYEBXCAHVDNQ	COc1c(OC)c(O)c2c(=O)cc(C)oc2c1C	144	Organic compounds	Organoheterocyclic compounds	Benzopyrans	Chromones	Polyketides	Chromanes	Chromones	-0.00024	13	1	0	0	0.75	0.124625
2311	272.09	293.51		0.0867968	8		C13H14O5	[1M+(Na)1]1+ + (NH3)1 - H2O (water)			250.084	0.9142	IXBRSDJVIGCXMC	CC(O)Cc1cc(=O)c2c(CO)cc(O)cc2o1	144	Organic compounds	Organoheterocyclic compounds	Benzopyrans	Chromones	Polyketides	Chromanes	Chromones	-0.00024	13	1	0	0	0.75	0.124625
2311	272.09	293.51		0.0867968	8		C13H14O5	[1M+(Na)1]1+ + (NH3)1 - H2O (water)			250.084	1.7631	PCVLATRMMDDOHS	CC1(C)CC(=O)c2cc(O)cc(CC(=O)O)c2O1	3522	Organic compounds	Organoheterocyclic compounds	Benzopyrans	2,2-dimethyl-1-benzopyrans	Terpenoids	Meroterpenoids	Merohemiterpenoids	-0.00024	13	1	0	0	0.75	0.124625
2311	272.09	293.51		0.0867968	8		C13H14O5	[1M+(Na)1]1+ + (NH3)1 - H2O (water)			250.084	1.43592	WTBXKSIEZUHVJB	Cc1cc(O)c(O)c2oc(CC(C)O)cc(=O)c12	144	Organic compounds	Organoheterocyclic compounds	Benzopyrans	Chromones	Polyketides	Chromanes	Chromones	-0.00024	13	1	0	0	0.75	0.124625
2311	272.09	293.51		0.0867968	8		C13H14O5	[1M+(Na)1]1+ + (NH3)1 - H2O (water)			250.084	1.9226	JEMYSNUBQLQPHJ	COC(=O)c1cc(O)c2c(c1)C(=O)CC(C)(C)O2	3522	Organic compounds	Organoheterocyclic compounds	Benzopyrans	2,2-dimethyl-1-benzopyrans	Terpenoids	Meroterpenoids	Merohemiterpenoids $ Meromonoterpenoids	-0.00024	13	1	0	0	0.75	0.124625
2311	272.09	293.51		0.0867968	8		C13H14O5	[1M+(Na)1]1+ + (NH3)1 - H2O (water)			250.084	1.5954	XQFDPQLLQBQOQH	C=C1OC(=O)c2c(OC)cc(OC)cc2C1(C)O	3411	Organic compounds	Organoheterocyclic compounds	Benzopyrans	2-benzopyrans	Shikimates and Phenylpropanoids	Coumarins	Isocoumarins	-0.00024	13	1	0	0	0.75	0.124625
2311	272.09	293.51		0.0867968	8		C13H14O5	[1M+(Na)1]1+ + (NH3)1 - H2O (water)			250.084	1.33352	RMPWJHGWNLSRQT	CC(=O)CC1(O)CC(=O)c2c(C)cc(O)cc2O1	144	Organic compounds	Organoheterocyclic compounds	Benzopyrans	Chromones	Polyketides	Chromanes	Chromones	-0.00024	13	1	0	0	0.75	0.124625
2311	272.09	293.51		0.0867968	8		C13H14O5	[1M+(Na)1]1+ + (NH3)1 - H2O (water)			250.084	0.4487	KUKWXFRCIFDFFR	COC(=O)C1(C(O)Cc2ccccc2)CC(=O)O1	1713	Organic compounds	Organic acids and derivatives	Hydroxy acids and derivatives	Beta hydroxy acids and derivatives	Shikimates and Phenylpropanoids	notClassified	notClassified	-0.00024	13	1	0	0	0.75	0.124625
2311	272.09	293.51		0.0867968	8		C13H14O5	[1M+(Na)1]1+ + (NH3)1 - H2O (water)			250.084	1.6415	BXTMWLQQXBHBDJ	COc1cccc2c1C(=O)OC(CCC(=O)O)C2	3411	Organic compounds	Organoheterocyclic compounds	Benzopyrans	2-benzopyrans	Shikimates and Phenylpropanoids	Coumarins	Isocoumarins	-0.00024	13	1	0	0	0.75	0.124625
2311	272.09	293.51		0.0867968	8		C11H14N4O2	[1M+(K)1]1+ + (NH3)1 - H2O (water)			234.112	0.0212	VFDJEJCELMPUBS	CC(C)C1NC(=O)C(=Cc2c[nH]cn2)NC1=O	60	Organic compounds	Organic acids and derivatives	Carboxylic acids and derivatives	Alpha amino acids and derivatives	Alkaloids	Histidine alkaloids	Imidazole alkaloids	0.00126	13	1	0	0	0.75	0.124625
2311	272.09	293.51		0.0867968	8		C13H15NO4	[1M+(Na)1]1+ + (H2O)1 - H2O (water)			249.1	1.3048	KHSSYAAJRGQWDH	CC(=O)c1cn2c(cc1=O)COC(=O)C2C(C)C	394	Organic compounds	Organic acids and derivatives	Carboxylic acids and derivatives	Alpha amino acid esters				-0.00024	13	1	0	0	0.75	0.124625
2311	272.09	293.51		0.0867968	8		C8H12N2O7	[1M+(H)1]1+ + (C2H3N)1 - H2O (water)			248.064	-2.1675	FRYULLIZUDQONW	NC(CC(=O)O)C(=O)NC(CC(=O)O)C(=O)O	4830	Organic compounds	Organic acids and derivatives	Carboxylic acids and derivatives	Dipeptides	Amino acids and Peptides	Small peptides	Dipeptides	-0.00185	13	1	0	0	0.75	0.124625
2311	272.09	293.51		0.0867968	8		C13H12O5	[1M+(H)1]1+ + (C2H3N)1 - H2O (water)			248.068	2.0337	FDLXWTAXBWPMFB	COc1c2c(cc3occc13)C(O)C(C)OC2=O	3411	Organic compounds	Organoheterocyclic compounds	Benzopyrans	2-benzopyrans	Shikimates and Phenylpropanoids	Coumarins	Isocoumarins	0.00217	13	1	0	0	0.75	0.124625
2311	272.09	293.51		0.0867968	8		C13H12O5	[1M+(H)1]1+ + (C2H3N)1 - H2O (water)			248.068	1.5792	SGTSJAOFFFAYJH	CC1CC(=O)C2=C(O1)c1cc(O)c(O)cc1OC2	3410	Organic compounds	Organoheterocyclic compounds	Benzopyrans	1-benzopyrans	Polyketides	Chromanes	Chromones	0.00217	13	1	0	0	0.75	0.124625
2311	272.09	293.51		0.0867968	8		C13H12O5	[1M+(H)1]1+ + (C2H3N)1 - H2O (water)			248.068	1.4467	UBUDHORULOYWEA	O=C(O)C1CCC2Oc3ccc(O)cc3C(=O)C21	144	Organic compounds	Organoheterocyclic compounds	Benzopyrans	Chromones	Terpenoids	Meroterpenoids	Meromonoterpenoids $ Meroterpenoids with 5- or 6-membered ring	0.00217	13	1	0	0	0.75	0.124625
2311	272.09	293.51		0.0867968	8		C13H12O5	[1M+(H)1]1+ + (C2H3N)1 - H2O (water)			248.068	1.6042	LAUXPHGTNJTILD	COC(=O)CCc1cc(=O)c2cc(O)ccc2o1	144	Organic compounds	Organoheterocyclic compounds	Benzopyrans	Chromones	Polyketides	Chromanes	Chromones	0.00217	13	1	0	0	0.75	0.124625
2311	272.09	293.51		0.0867968	8		C13H12O5	[1M+(H)1]1+ + (C2H3N)1 - H2O (water)			248.068	2.0871	TVKHORSYYVWKLQ	CC1(C)C=Cc2c(cc(C=O)c(C(=O)O)c2O)O1	3522	Organic compounds	Organoheterocyclic compounds	Benzopyrans	2,2-dimethyl-1-benzopyrans	Terpenoids	Meroterpenoids	Merohemiterpenoids	0.00217	13	1	0	0	0.75	0.124625
2311	272.09	293.51		0.0867968	8		C13H12O5	[1M+(H)1]1+ + (C2H3N)1 - H2O (water)			248.068	1.7377	WUKNVCALDHHHJU	CC1(C)C=Cc2c(cc3c(c2O)C(=O)OC3O)O1	3522	Organic compounds	Organoheterocyclic compounds	Benzopyrans	2,2-dimethyl-1-benzopyrans	Polyketides	Cyclic polyketides	Phthalide derivatives	0.00217	13	1	0	0	0.75	0.124625
2311	272.09	293.51		0.0867968	8		C13H12O5	[1M+(H)1]1+ + (C2H3N)1 - H2O (water)			248.068	1.7258	YAXCXBGKTDOQTP	CC(=O)CCc1coc2cc(O)c(O)cc2c1=O	144	Organic compounds	Organoheterocyclic compounds	Benzopyrans	Chromones	Polyketides	Chromanes	Chromones	0.00217	13	1	0	0	0.75	0.124625
2311	272.09	293.51		0.0867968	8		C13H12O5	[1M+(H)1]1+ + (C2H3N)1 - H2O (water)			248.068	1.27752	QLQRHWHIJOAONW	Cc1cc(O)c2c(=O)c3c(oc2c1)C(O)CC3O	144	Organic compounds	Organoheterocyclic compounds	Benzopyrans	Chromones	Polyketides $ Shikimates and Phenylpropanoids	Xanthones	notClassified	0.00217	13	1	0	0	0.75	0.124625
2311	272.09	293.51		0.0867968	8		C13H12O5	[1M+(H)1]1+ + (C2H3N)1 - H2O (water)			248.068	1.6387	BGZULOFFFNMOQX	COc1cc(=O)c2c(CC(C)=O)cc(O)cc2o1	4772	Organic compounds	Organoheterocyclic compounds	Benzopyrans	2-methoxychromones	Polyketides	Chromanes	Chromones	0.00217	13	1	0	0	0.75	0.124625
2311	272.09	293.51		0.0867968	8		C13H12O5	[1M+(H)1]1+ + (C2H3N)1 - H2O (water)			248.068	1.1224	IJAJRHZKYVCLQY	CC(=O)Cc1cc(O)cc2oc(CO)cc(=O)c12	144	Organic compounds	Organoheterocyclic compounds	Benzopyrans	Chromones	Polyketides	Chromanes	Chromones	0.00217	13	1	0	0	0.75	0.124625
2311	272.09	293.51		0.0867968	8		C13H12O5	[1M+(H)1]1+ + (C2H3N)1 - H2O (water)			248.068	0.9705	ITSPBIVHYZLCOP	O=c1c2c(oc3cc(CO)cc(O)c13)CCC2O	144	Organic compounds	Organoheterocyclic compounds	Benzopyrans	Chromones	Polyketides	Chromanes	Chromones	0.00217	13	1	0	0	0.75	0.124625
2321	314.1	293.47		0	8	3.77955	C16H14N2O5	ISDB	1	0	314.09		QFAPSFPLQMKXBA	O=C(O)C1Cc2c([nH]c3ccccc23)C2(C(=O)O)CCC(=O)N12									-0.00961245	1	1	0	0	0	0
2321	314.1	293.47		0	8	4.02474	C16H14N2O5	ISDB	1	0	314.09	1.6134	WHMZRHSVZZBDJP	CNc1c(C(=O)OC)c2nc3c(CO)cccc3oc-2cc1=O	1855	Organic compounds	Organoheterocyclic compounds	Benzoxazines	Phenoxazines	Alkaloids	Anthranilic acid alkaloids	Phenoxazine alkaloids	-0.00961245	1	1	0	0	0	0
2321	314.1	293.47		0	8	3.54495	C16H14N2O5	ISDB	1	0	314.09	1.6235	WTWPTUDRGXPSNI	O=C(CO)Nc1cc(-c2nc3cc(CO)ccc3o2)ccc1O	4342	Organic compounds	Organoheterocyclic compounds	Azoles	Phenyl-1,3-oxazoles	Alkaloids	Anthranilic acid alkaloids	Phenoxazine alkaloids	-0.00961245	1	1	0	0	0	0
2321	314.1	293.47		0	8	2.84382	C16H14N2O5	ISDB	1	0	314.09	0.1879	WXMRZNWYFCXOTR	Cn1c(=O)cc(CO)c2cc3c(CO)cc(=O)n4c3c(c21)OC4	4538	Organic compounds	Organoheterocyclic compounds	Quinolines and derivatives	4-quinolinemethanols	Alkaloids	Tryptophan alkaloids $ Anthranilic acid alkaloids	Quinoline alkaloids	-0.00961245	1	1	0	0	0	0
2321	314.1	293.47		0	8	3.75969	C15H19ClO5	ISDB	1	0	314.092	0.7548	COKJUIGSSAZQSU	C=C1C(=O)OC2C1CCC(C)(O)C1(Cl)C(O)C3OC3(C)C21	1770	Organic compounds	Lipids and lipid-like molecules	Prenol lipids	Guaianolides and derivatives	Terpenoids	Sesquiterpenoids	Guaiane sesquiterpenoids	-0.00778261	1	1	0	0	0	0
2321	314.1	293.47		0	8	4.03865	C15H19ClO5	ISDB	1	0	314.092		HBNCTAZIAKOQGT	CC1CCC2C(OC(=O)C2(O)CCl)C2(C)C(=O)C=CC12O									-0.00778261	1	1	0	0	0	0
2321	314.1	293.47		0	8	4.00081	C15H19ClO5	ISDB	1	0	314.092		ICMGGJICNZTFKZ	C=C1C(=O)OC2C1C(O)CC(=C)C1C(O)CC(O)(CCl)C21									-0.00778261	1	1	0	0	0	0
2321	314.1	293.47		0	8	4.00926	C15H19ClO5	ISDB	1	0	314.092	0.3719	JNRJLCSYIQFLDS	C=C1C(=O)OC2C1C(O)CC(O)(CCl)C1C(O)C=C(C)C21	1770	Organic compounds	Lipids and lipid-like molecules	Prenol lipids	Guaianolides and derivatives	Terpenoids	Sesquiterpenoids	Guaiane sesquiterpenoids	-0.00778261	1	1	0	0	0	0
2321	314.1	293.47		0	8	4.09373	C15H19ClO5	ISDB	1	0	314.092	0.7548	LSJACVRYYGZXIP	C=C1C(=O)OC2C1CCC(C)(O)C13OC1C(Cl)C(C)(O)C23	1770	Organic compounds	Lipids and lipid-like molecules	Prenol lipids	Guaianolides and derivatives	Terpenoids	Sesquiterpenoids	Guaiane sesquiterpenoids	-0.00778261	1	1	0	0	0	0
2321	314.1	293.47		0	8	4.03211	C15H19ClO5	ISDB	1	0	314.092	0.7548	OBUQSMIGOUJNTL	C=C1C(=O)OC2C1CCC(C)(O)C13OC1C(O)C(C)(Cl)C23	1770	Organic compounds	Lipids and lipid-like molecules	Prenol lipids	Guaianolides and derivatives	Terpenoids	Sesquiterpenoids	Guaiane sesquiterpenoids	-0.00778261	1	1	0	0	0	0
2321	314.1	293.47		0	8	4.26256	C15H19ClO5	ISDB	1	0	314.092		PTDXNVRQLVXJTB	C=C1CC(O)C2C(OC(=O)C2(O)CCl)C2C(C)=C(O)CC12									-0.00778261	1	1	0	0	0	0
2321	314.1	293.47		0	8	4.20168	C15H19ClO5	ISDB	1	0	314.092	0.516	PXCLIGUGCAGFAN	C=C1C(=O)OC2CC(O)(CCl)C3CC(O)C(=C)C3(O)CC12	1770	Organic compounds	Lipids and lipid-like molecules	Prenol lipids	Guaianolides and derivatives	Terpenoids	Sesquiterpenoids	Guaiane sesquiterpenoids	-0.00778261	1	1	0	0	0	0
2321	314.1	293.47		0	8	4.10013	C15H19ClO5	ISDB	1	0	314.092		VTKBHHKUNBJMHE	C=C1C(=O)OC2C1CC(C(C)O)C13OC1C(Cl)C(C)(O)C23									-0.00778261	1	1	0	0	0	0
2321	314.1	293.47		0	8	4.29672	C15H19ClO5	ISDB	1	0	314.092	0.3719	YIFQICREHIVCKL	C=C1CC(O)C2C(=C)C(=O)OC2C2C1CC(O)C2(O)CCl	1770	Organic compounds	Lipids and lipid-like molecules	Prenol lipids	Guaianolides and derivatives	Terpenoids	Sesquiterpenoids	Guaiane sesquiterpenoids	-0.00778261	1	1	0	0	0	0
2321	314.1	293.47		0	8	1.67415	C19H12N3O2+	ISDB	1	0	314.092		QEHIUKWJLKEYBD	C[n+]1ccc2c(c1)C(=O)c1nccc3c1c-2nc1ccc(O)cc13									-0.00748096	1	1	0	0	0	0
2321	314.1	293.47		0	8	1.74936	C19H12N3O2+	ISDB	1	0	314.092		CYWFDWAKGGIRGZ	C[n+]1ccc2c(c1)C(=O)c1nccc3c1c-2nc1c(O)cccc13									-0.00748096	1	1	0	0	0	0
2321	314.1	293.47		0	8	3.52769	C13H18N2O5S	ISDB	1	0	314.094	2.6778	KTDZCOWXCWUPEO	CS(=O)(=O)Nc1ccc([N+](=O)[O-])cc1OC1CCCCC1	4671	Organic compounds	Benzenoids	Benzene and substituted derivatives	Nitrophenyl ethers				-0.00624132	1	1	0	0	0	0
2321	314.1	293.47		0	8	4.27907	C13H18N2O5S	ISDB	1	0	314.094	-0.2366	VUDXUIMGYZQRKK	CC(=O)NCCSC1=C(C(=O)O)N2C(=O)C(C(C)O)C2C1	2362	Organic compounds	Organoheterocyclic compounds	Lactams	Thienamycins	Amino acids and Peptides	尾-lactams	Carbapenems	-0.00624132	1	1	0	0	0	0
2321	314.1	293.47		0	8	3.65385	C18H18O3S	ISDB	1	0	314.098	4.4953	OPCASUWOGKPNAT	CC(C)CC(=O)OCc1ccc(C#CC=Cc2ccco2)s1	324	Organic compounds	Lipids and lipid-like molecules	Fatty Acyls	Fatty acid esters				-0.00221856	1	1	0	0	0	0
2321	314.1	293.47		0	8	3.60457	C11H10N10O2	ISDB	1	0	314.099		XOECWMKLWLEQKX	COc1nnc2nn(Cn3nc(OC)c4ncnnc43)cnc1-2									-0.00106444	1	1	0	0	0	0
2321	314.1	293.47		0	8	3.43287	C14H18O8	ISDB	1	0	314.1	-1.2265	AOXMCWFZPZRDPE	CC(=O)c1ccc(O)c(OC2OC(CO)C(O)C(O)C2O)c1	4165	Organic compounds	Organic oxygen compounds	Organooxygen compounds	Phenolic glycosides				0.000283536	1	1	0	0	0	0
2321	314.1	293.47		0	8	3.94867	C14H18O8	ISDB	1	0	314.1		AOXMFVSDCZQMKS	CC(=O)c1cc(O)c(C2OC(CO)C(O)C(O)C2O)c(O)c1									0.000283536	1	1	0	0	0	0
2321	314.1	293.47		0	8	4.24668	C14H18O8	ISDB	1	0	314.1	-1.0067	CTVFMNLFBWRHJH	OCC1OC2OCC(c3ccc(O)c(O)c3)OC2C(O)C1O	2011	Organic compounds	Organoheterocyclic compounds	Pyranodioxins	Pyranodioxins	Shikimates and Phenylpropanoids	Lignans	Minor lignans	0.000283536	1	1	0	0	0	0
2321	314.1	293.47		0	8	3.62804	C14H18O8	ISDB	1	0	314.1	-1.2265	DDMBYMQDYQAZRZ	CC(=O)c1ccc(OC2OC(CO)C(O)C(O)C2O)c(O)c1	4165	Organic compounds	Organic oxygen compounds	Organooxygen compounds	Phenolic glycosides				0.000283536	1	1	0	0	0	0
2321	314.1	293.47		0	8	3.93448	C14H18O8	ISDB	1	0	314.1		DYXTYVPJBXFSMA	O=C(Cc1ccc(O)cc1)OC1C(O)C(O)C(O)C(O)C1O									0.000283536	1	1	0	0	0	0
2321	314.1	293.47		0	8	3.66719	C14H18O8	ISDB	1	0	314.1	-1.2265	GXBCTYRBTGLIQW	CC(=O)c1cc(O)ccc1OC1OC(CO)C(O)C(O)C1O	4165	Organic compounds	Organic oxygen compounds	Organooxygen compounds	Phenolic glycosides	Polyketides	notClassified	notClassified	0.000283536	1	1	0	0	0	0
2321	314.1	293.47		0	8	3.99492	C14H18O8	ISDB	1	0	314.1		HOQOISZNONCBAK	COC1OC(COC(=O)c2ccc(O)cc2)C(O)C(O)C1O									0.000283536	1	1	0	0	0	0
2321	314.1	293.47		0	8	3.61278	C14H18O8	ISDB	1	0	314.1		HTNZSAZRZPTNSE	COc1ccccc1C(=O)OC1OC(CO)C(O)C(O)C1O									0.000283536	1	1	0	0	0	0
2321	314.1	293.47		0	8	3.81937	C14H18O8	ISDB	1	0	314.1		JEPXJVDEHLLFGY	O=C1C(OCCc2ccc(O)c(O)c2)OC(CO)C(O)C1O									0.000283536	1	1	0	0	0	0
2321	314.1	293.47		0	8	4.32402	C14H18O8	ISDB	1	0	314.1		LERFMAZWEPSXRW	OCC1OC(OC=C(O)c2ccccc2O)C(O)C(O)C1O									0.000283536	1	1	0	0	0	0
2321	314.1	293.47		0	8	4.1209	C14H18O8	ISDB	1	0	314.1	-1.3136	LPRNQMUKVDHCFX	COc1cc(C=O)ccc1OC1OC(CO)C(O)C(O)C1O	4165	Organic compounds	Organic oxygen compounds	Organooxygen compounds	Phenolic glycosides	Shikimates and Phenylpropanoids	Phenolic acids (C6-C1)	Simple phenolic acids	0.000283536	1	1	0	0	0	0
2321	314.1	293.47		0	8	3.80082	C14H18O8	ISDB	1	0	314.1	-1.34268	MSQSKCGHEBBXTE	Cc1ccc(O)c(C(=O)OC2OC(CO)C(O)C(O)C2O)c1	1498	Organic compounds	Organic oxygen compounds	Organooxygen compounds	Hexoses	Shikimates and Phenylpropanoids	Phenolic acids (C6-C1)	Simple phenolic acids	0.000283536	1	1	0	0	0	0
2321	314.1	293.47		0	8	3.83872	C14H18O8	ISDB	2	0	314.1	-2.0168	NTDAFPROCLCPBL	O=C1C=C2C=CC(OC3OC(CO)C(O)C(O)C3O)CC2O1	2207	Organic compounds	Organic oxygen compounds	Organooxygen compounds	O-glycosyl compounds				0.000283536	1	1	0	0	0	0
2321	314.1	293.47		0	8	3.85909	C14H18O8	ISDB	1	0	314.1	-1.3481	ONKIQNFPVXNOBV	COC(=O)c1ccccc1OC1OC(CO)C(O)C(O)C1O	4165	Organic compounds	Organic oxygen compounds	Organooxygen compounds	Phenolic glycosides	Shikimates and Phenylpropanoids	Phenolic acids (C6-C1)	Simple phenolic acids	0.000283536	1	1	0	0	0	0
2321	314.1	293.47		0	8	2.93936	C14H18O8	ISDB	1	0	314.1	-2.6982	PWTMRUXBBVRZMA	CC(C)(O)C1(O)C2OC(=O)C1C1(O)C3OC3C3(CO3)C1C2O	1245	Organic compounds	Organoheterocyclic compounds	Lactones	Gamma butyrolactones	Terpenoids	Sesquiterpenoids	Picrotoxane sesquiterpenoids	0.000283536	1	1	0	0	0	0
2321	314.1	293.47		0	8	4.06796	C14H18O8	ISDB	1	0	314.1		QJSRYIULQZEEDD	COc1ccc(C(=O)OCC2(O)COC(O)C2O)cc1OC									0.000283536	1	1	0	0	0	0
2321	314.1	293.47		0	8	4.17061	C14H18O8	ISDB	1	0	314.1	-0.8583	QLDACILJKOVPDG	CC(=O)OC1C(Oc2ccc(O)cc2)OC(CO)C(O)C1O	4165	Organic compounds	Organic oxygen compounds	Organooxygen compounds	Phenolic glycosides	Shikimates and Phenylpropanoids	Phenylpropanoids (C6-C3)	Cinnamic acids and derivatives	0.000283536	1	1	0	0	0	0
2321	314.1	293.47		0	8	3.8192	C14H18O8	ISDB	1	0	314.1	-1.3481	RDPGEODUWQEQAR	COC(=O)c1cccc(OC2OC(CO)C(O)C(O)C2O)c1	4165	Organic compounds	Organic oxygen compounds	Organooxygen compounds	Phenolic glycosides	Shikimates and Phenylpropanoids	Phenolic acids (C6-C1)	Simple phenolic acids	0.000283536	1	1	0	0	0	0
2321	314.1	293.47		0	8	3.46078	C14H18O8	ISDB	1	0	314.1	-1.2265	UEIZKRYEGCOJBJ	CC(=O)c1ccc(O)cc1OC1OC(CO)C(O)C(O)C1O	4165	Organic compounds	Organic oxygen compounds	Organooxygen compounds	Phenolic glycosides	Polyketides	Phloroglucinols	Acyl phloroglucinols	0.000283536	1	1	0	0	0	0
2321	314.1	293.47		0	8	4.15431	C14H18O8	ISDB	1	0	314.1	-0.691	UGOFETTZSAYSFH	COc1cc(C(C)=CC(=O)OCC(O)C(O)CO)oc(=O)c1	481	Organic compounds	Organoheterocyclic compounds	Pyrans	Pyranones and derivatives	Polyketides	Cyclic polyketides	2-pyrone derivatives	0.000283536	1	1	0	0	0	0
2321	314.1	293.47		0	8	3.21151	C14H18O8	ISDB	1	0	314.1	-3.0498	VXCGGFJHRBXLTA	O=C1C=CC(=O)C2=C1C(O)C(O)C(O)CCC(O)C(O)C2O	1661	Organic compounds	Organic oxygen compounds	Organooxygen compounds	Secondary alcohols	Shikimates and Phenylpropanoids	notClassified	notClassified	0.000283536	1	1	0	0	0	0
2321	314.1	293.47		0	8	4.018	C14H18O8	ISDB	1	0	314.1		VZHHGEBQHREXLN	COc1cc(C(=O)O)ccc1OC1OC(C)C(O)C(O)C1O									0.000283536	1	1	0	0	0	0
2321	314.1	293.47		0	8	3.94331	C14H18O8	ISDB	1	0	314.1	-0.8583	XABUTYXAHYMCDK	CC(=O)OCC1OC(Oc2ccc(O)cc2)C(O)C(O)C1O	4165	Organic compounds	Organic oxygen compounds	Organooxygen compounds	Phenolic glycosides	Shikimates and Phenylpropanoids	notClassified	notClassified	0.000283536	1	1	0	0	0	0
2321	314.1	293.47		0	8	3.55815	C14H18O8	ISDB	1	0	314.1	-1.5076	XEYDWXMYBFXGFT	O=C(O)Cc1ccccc1OC1OC(CO)C(O)C(O)C1O	4165	Organic compounds	Organic oxygen compounds	Organooxygen compounds	Phenolic glycosides	Shikimates and Phenylpropanoids	Phenolic acids (C6-C1)	Simple phenolic acids	0.000283536	1	1	0	0	0	0
2321	314.1	293.47		0	8	4.01261	C14H18O8	ISDB	1	0	314.1	-1.3136	ZWHUKDIMCJMIIA	COc1ccc(C=O)cc1OC1OC(CO)C(O)C(O)C1O	4165	Organic compounds	Organic oxygen compounds	Organooxygen compounds	Phenolic glycosides	Shikimates and Phenylpropanoids	Phenolic acids (C6-C1)	Simple phenolic acids	0.000283536	1	1	0	0	0	0
2321	314.1	293.47		0	8	4.21165	C14H18O8	ISDB	1	0	314.1	-1.6086	ITSGGSZQQLOKQY	O=C(COC1OC(CO)C(O)C(O)C1O)c1ccc(O)cc1	4298	Organic compounds	Organic oxygen compounds	Organooxygen compounds	Alkyl-phenylketones	Shikimates and Phenylpropanoids	Phenolic acids (C6-C1)	notClassified	0.000283536	1	1	0	0	0	0
2321	314.1	293.47		0	8	3.87906	C14H18O8	ISDB	1	0	314.1		IZEJPIRXGMAQFL	COC(=O)c1ccc(OC2OC(CO)C(O)C(O)C2O)cc1									0.000283536	1	1	0	0	0	0
2321	314.1	293.47		0	8	3.54368	C14H18O8	ISDB	1	0	314.1		MKUSYNYOQWAPFA	COc1ccc(C(=O)OC2OC(CO)C(O)C(O)C2O)cc1									0.000283536	1	1	0	0	0	0
2321	314.1	293.47		0	8	3.32336	C14H18O8	ISDB	1	0	314.1	-1.3712	PRBPGFIPERGSFI	O=C(O)C(OC1OC(CO)C(O)C(O)C1O)c1ccccc1	2207	Organic compounds	Organic oxygen compounds	Organooxygen compounds	O-glycosyl compounds	Shikimates and Phenylpropanoids	Phenylpropanoids (C6-C3)	Cinnamic acids and derivatives	0.000283536	1	1	0	0	0	0
2321	314.1	293.47		0	8	3.54193	C14H18O8	ISDB	1	0	314.1		PYJJZTWPOICPPH	CC(=O)Oc1ccc(OC2OC(CO)C(O)C(O)C2O)cc1									0.000283536	1	1	0	0	0	0
2321	314.1	293.47		0	8	3.79718	C14H18O8	ISDB	1	0	314.1	-1.5076	YHJWCNZGHBFVTB	O=C(O)Cc1ccc(OC2OC(CO)C(O)C(O)C2O)cc1	4165	Organic compounds	Organic oxygen compounds	Organooxygen compounds	Phenolic glycosides	Shikimates and Phenylpropanoids	notClassified	notClassified	0.000283536	1	1	0	0	0	0
2321	314.1	293.47		0	8	2.88822	C20H14N2O2	ISDB	1	0	314.106	3.5184	JLSINLYSAIUQQH	O=Cc1cccc2c(=O)n3c(cc12)-c1[nH]c2ccccc2c1CC3	1914	Organic compounds	Organoheterocyclic compounds	Indoles and derivatives	Beta carbolines	Alkaloids	Tryptophan alkaloids	Yohimbine-like alkaloids	0.00564369	1	1	0	0	0	0
2321	314.1	293.47		0	8	1.78847	C20H14N2O2	ISDB	1	0	314.106		JRIFKVZJKHBLHV	COC(=O)c1cc2c3ccccc3[nH]c2c2c1[nH]c1ccccc12									0.00564369	1	1	0	0	0	0
2321	314.1	293.47		0	8	3.10621	C20H14N2O2	ISDB	1	0	314.106		QGZUMXDRJYNSKP	O=C1OCC(c2c[nH]c3ccccc23)=C1c1c[nH]c2ccccc12									0.00564369	1	1	0	0	0	0
2321	314.1	293.47		0	8	2.22159	C20H14N2O2	ISDB	1	0	314.106	3.0707	FIAAPZRVXZOWNP	O=c1c2cccc(CO)c2cc2n1Cc1cc3ccccc3nc1-2	2054	Organic compounds	Organoheterocyclic compounds	Isoquinolines and derivatives	Isoquinolones and derivatives	Alkaloids	Tryptophan alkaloids	Pyrroloquinoline alkaloids	0.00564369	1	1	0	0	0	0
2321	314.1	293.47		0	8	1.15389	C15H15ClN6	MassBank - 2023.09	1	0	314.105		IHHMUBRVTJMLQO	CN(CC#C)C1=C(C=NN1C2=NN3CCCCC3=C2Cl)C#N									0.00477	1	1	0	0	0	0
2325	200.156	293.02		0		3.29432	C15H20	ISDB	8	0.532947	200.156		YAZBKDRDYPAXAO	C=C(CCC=C(C)C)c1ccc(C)cc1									6.664e-05	1	1	0.532947	0	0	0.177649
2339	166.099	294.6		0
2348	554.308	298.42		0		4.81044	C29H46O10	ISDB	10	0.112544	554.309		AWXIPZFKVIDDNA	C=CC1(C)CCC2C(C)(CCC3C(C)(COC4OC(C(O)OC(C)=O)C(O)C4(O)OC(C)=O)CCCC32C)O1									0.000603672	1	1	0.112544	0	0	0.0375147
2360	496.106	303.32		0		4.51686	C25H20O11	ISDB	28	0.0971893	496.101	0.75332	RWBBKZZLQYYQTA	COC1=CC(=O)C2=C(C1=O)C(O)C1OC3(CCc4cc5cc(C)oc(=O)c5c(O)c4O3)C(O)C1=C2O	3543	Organic compounds	Organoheterocyclic compounds	Benzopyrans	Pyranochromenes	Shikimates and Phenylpropanoids	Coumarins	Isocoumarins	-0.00526254	1	1	0.0971893	0	0	0.0323964
2361	930.409	303.31		0		4.70431	C44H66O21	ISDB	307	0.103828	930.41		UEBASGZKAQOIHZ	CC(=O)OC1CC2(O)C(CCC3(C)C(c4ccc(=O)oc4)CCC32O)C2(C)CCC(OC3OC(CO)C(OC4OC(CO)C(OC5OC(C)C(O)C(O)C5O)C(O)C4O)C(O)C3O)CC12									0.000135132	1	1	0.103828	0	0	0.0346094
2362	642.164	303.23		0		4.62144	C31H30O15	ISDB	17	0.105891	642.158	1.6878	JPTWAHATFUTZIK	COc1cc(C(=O)OC2C(c3c(O)c(OC)c(O)c4c(=O)cc(-c5ccc(O)cc5)oc34)OC(CO)C(O)C2O)cc(OC)c1O						Shikimates and Phenylpropanoids	Flavonoids	Flavones	-0.00524374	1	1	0.105891	0	0	0.035297
2363	344.183	302.25		0		4.57161	C17H28O7	ISDB	7	0.119748	344.183	0.8665	VEDYDEVHOOQRCN	COC(=O)C=CC(O)CCC(C)OC(=O)C=CC(O)CCC(C)O	1334	Organic compounds	Lipids and lipid-like molecules	Fatty Acyls	Fatty alcohols				0.000119236	1	1	0.119748	0	0	0.0399161
2387	272.053	303.24		0		1.90363	C14H12N2O2S	ISDB	3	0.0221908	272.062		QLCGWWUIHXYPGB	COc1cc(-c2ccccc2)nc(C#N)c1[S+](C)[O-]									0.00905462	1	1	0.0221908	0	0	0.00739694
2394	554.309	305.64		0		5.08492	C29H46O10	ISDB	9	0.126259	554.309	5.1992	ZHMGFSLYVIQXCR	CCCCCCCCCCCCCC(CC(=O)OC1C=C(C(=O)O)CC(OC(C)=O)C1OC(C)=O)OC(C)=O	2995	Organic compounds	Organic acids and derivatives	Carboxylic acids and derivatives	Pentacarboxylic acids and derivatives				0.000583672	1	1	0.126259	0	0	0.0420863
2396	220.183	306.07		0		3.2414	C15H22	ISDB	10	0.528183	202.172	4.7894	FMWXCMYXQCUXMT	CC1=CCC(C2(C)CCC=C(C)C2)=CC1	4622	Organic compounds	Hydrocarbons	Unsaturated hydrocarbons	Branched unsaturated hydrocarbons	Terpenoids	Sesquiterpenoids	Daucane sesquiterpenoids	0.000146704	1	1	0.528183	0	0	0.176061
2399	234.162	307		0		3.31546	C15H24O3	MassBank - 2023.09	23	0.476799	252.173	1.9257	NGQXJSTYWWTPOG	C=C1CC(O)C(O)C(C)C(=O)CC2C1CC2(C)C	1550	Organic compounds	Lipids and lipid-like molecules	Prenol lipids	Sesquiterpenoids	Terpenoids	Sesquiterpenoids	Caryophyllane sesquiterpenoids	-0.00016	1	1	0.476799	0	0	0.158933
2400	330.168	307.07		0
2404	216.151	306.84		0		3.46941	C15H20O	ISDB	5	0.319711	216.151		WFCQRHPAVQIDTH	CC1=CC2C(=C(C)C)C(=O)C=C(C)C2CC1									1.126e-05	1	1	0.319711	0	0	0.10657
2416	286.229	312.91		0		4.039	C20H30O	ISDB	4	0.282555	286.23	6.54972	QKNDGSUIPYIJGH	CC(C)=CCCC(C)=CCCC(C)=CCc1occc1C	1550	Organic compounds	Lipids and lipid-like molecules	Prenol lipids	Sesquiterpenoids	Terpenoids	notClassified	notClassified	0.00019158	1	1	0.282555	0	0	0.094185
2417	596.356	313.2		0	9	4.60208	C26H40O4	ISDB	52	0.436776	416.293	6.4168	BFGVFWWNBPNNKE	CC(CCCCCCc1ccccc1)CC(C)CC1(C)CC2(C)OC(=O)CC2OO1	1312	Organic compounds	Organoheterocyclic compounds	Dioxanes	1,2-dioxanes	Polyketides	Linear polyketides	Open-chain polyketides	0.00048576	1	1	0.436776	0	0	0.145592
2418	288.245	313.3		0			N	lib-00045.mgf	10	0.817966	306.256		JBDGZKVMZJQSNZ							Terpenoids	Diterpenoids	Viscidane diterpenoids	0.00177002	1	1	0.817966	0	0	0.272655
2425	272.089	313.24		0		3.71821	C14H12N2O4	ISDB	21	0.0476729	272.08		DMYQJTAVDSDDCV	O=C(O)c1ccc(N=[N+]([O-])c2ccc(CO)cc2)cc1									-0.00956714	1	1	0.0476729	0	0	0.015891
2426	472.178	313.3		0		3.11513	C10H10S	ISDB	7	0.0992441	162.05		BORXODZIQVCONU	Cc1ccc(C)c2sccc12									-0.00232268	1	1	0.0992441	0	0	0.0330814
2438	272.248	313.16		0	9	3.71739	C20H32	ISDB	54	0.74952	272.25	6.7619	XENHETWDODOOQC	C=C(CCC=C(C)CCC=C(C)C)C1CC=C(C)CC1	1550	Organic compounds	Lipids and lipid-like molecules	Prenol lipids	Sesquiterpenoids	Terpenoids	Diterpenoids	Prenylbisabolane diterpenoids	0.00222702	1	1	0.74952	0	0	0.24984
2445	742.414	313.34		0		4.63035	C38H62O14	ISDB	30	0.298589	742.414		HFYOIAWZIUNGKE	C=CC1(C)C=C2C(OC3OC(C)C(O)C(O)C3O)CC3C(C)(C)C(OC4OC(C)C(O)C(O)C4OC4OC(C)C(O)C(O)C4O)CCC3(C)C2CC1									0.000152664	1	1	0.298589	0	0	0.0995297
2454	160.125	313.34		0		3.0423	C12H16	ISDB	5	0.145712	160.125	3.3089	GOAGZWVCKOCSLC	CC1=CCC2C3(C)CCC=CC123	4622	Organic compounds	Hydrocarbons	Unsaturated hydrocarbons	Branched unsaturated hydrocarbons	Terpenoids	Sesquiterpenoids	Eudesmane sesquiterpenoids	0.000186512	1	1	0.145712	0	0	0.0485707
2456	214.172	313.29		0		3.42509	C16H22	ISDB	15	0.495634	214.172	4.85004	LDMMSWKNENETLX	CC1=CCC(C(C)C)c2cc(C)c(C)cc21	1550	Organic compounds	Lipids and lipid-like molecules	Prenol lipids	Sesquiterpenoids	Terpenoids	Sesquiterpenoids	Cadinane sesquiterpenoids	0.000386704	1	1	0.495634	0	0	0.165211
2471	271.238	313.22		0
2472	134.109	313.34		0	10	3.07052	C10H14	ISDB	1	0	134.11	2.8114	AFZZYIJIWUTJFO	CCc1cccc(CC)c1	2279	Organic compounds	Benzenoids	Benzene and substituted derivatives	Benzene and substituted derivatives				0.000126448	1	1	0	0	0	0
2472	134.109	313.34		0	10	2.76339	C10H14	ISDB	1	0	134.11		AIHLLNBDCIXTFL	C=C1C=CC(C(=C)C)CC1									0.000126448	1	1	0	0	0	0
2472	134.109	313.34		0	10	2.92279	C10H14	ISDB	1	0	134.11	2.9188	AUDQUDMLUZNYFA	C=C1C(C)=CC2CCC1C2	4622	Organic compounds	Hydrocarbons	Unsaturated hydrocarbons	Branched unsaturated hydrocarbons	Terpenoids	Sesquiterpenoids	Eudesmane sesquiterpenoids	0.000126448	1	1	0	0	0	0
2472	134.109	313.34		0	10	2.84602	C10H14	ISDB	1	0	134.11	3.229	AUMDFGPXLFGYPZ	C=C1CCC(=C)CC(=C)C1	4622	Organic compounds	Hydrocarbons	Unsaturated hydrocarbons	Branched unsaturated hydrocarbons	Terpenoids	Sesquiterpenoids	Germacrane sesquiterpenoids	0.000126448	1	1	0	0	0	0
2472	134.109	313.34		0	10	3.02078	C10H14	ISDB	1	0	134.11	2.86584	AXIUBBVSOWPLDA	CCc1cc(C)ccc1C	4211	Organic compounds	Benzenoids	Benzene and substituted derivatives	p-Xylenes				0.000126448	1	1	0	0	0	0
2472	134.109	313.34		0	10	2.94349	C10H14	ISDB	1	0	134.11		BFIMMTCNYPIMRN	Cc1cc(C)c(C)c(C)c1									0.000126448	1	1	0	0	0	0
2472	134.109	313.34		0	10	2.63233	C10H14	ISDB	1	0	134.11	3.0629	CCJGZHPMTLFOLZ	C=CC1=C2CCC2CCC1	4622	Organic compounds	Hydrocarbons	Unsaturated hydrocarbons	Branched unsaturated hydrocarbons	Terpenoids	notClassified	notClassified	0.000126448	1	1	0	0	0	0
2472	134.109	313.34		0	10	2.55711	C10H14	ISDB	1	0	134.11		CCLPTDRLVDMCRP	C1=CCC2=C(C1)CCCC2									0.000126448	1	1	0	0	0	0
2472	134.109	313.34		0	10	2.97115	C10H14	ISDB	1	0	134.11		CHIKRULMSSADAF	CCc1c(C)cccc1C									0.000126448	1	1	0	0	0	0
2472	134.109	313.34		0	10	2.54376	C10H14	ISDB	1	0	134.11	3.0849	DLBWDJSQBJZAKF	CC=CC1(C)C=CC=CC1	2840	Organic compounds	Hydrocarbons	Unsaturated hydrocarbons	Cyclic olefins				0.000126448	1	1	0	0	0	0
2472	134.109	313.34		0	10	3.01292	C10H14	ISDB	1	0	134.11		DSNHSQKRULAAEI	CCc1ccc(CC)cc1									0.000126448	1	1	0	0	0	0
2472	134.109	313.34		0	10	2.80004	C10H14	ISDB	1	0	134.11		FVIYYLINVHAYEL	CC=CC1C=CCC=CC1									0.000126448	1	1	0	0	0	0
2472	134.109	313.34		0	10	2.41306	C10H14	ISDB	1	0	134.11	3.11842	HFPZCAJZSCWRBC	Cc1ccc(C(C)C)cc1	51	Organic compounds	Lipids and lipid-like molecules	Prenol lipids	Aromatic monoterpenoids	Terpenoids	Monoterpenoids	Menthane monoterpenoids	0.000126448	1	1	0	0	0	0
2472	134.109	313.34		0	10	2.62931	C10H14	ISDB	1	0	134.11	3.251	HPZWSJQQCJZBBG	C=CC(C)=CC=CC(=C)C	2842	Organic compounds	Hydrocarbons	Unsaturated hydrocarbons	Alkatetraenes	Terpenoids	Monoterpenoids	Acyclic monoterpenoids	0.000126448	1	1	0	0	0	0
2472	134.109	313.34		0	10	3.0265	C10H14	ISDB	1	0	134.11		HZHNTXKWFDHZIG	C=C(C)C1CCC=CC1=C									0.000126448	1	1	0	0	0	0
2472	134.109	313.34		0	10	2.79078	C10H14	ISDB	1	0	134.11		IWIDILFDSIIOSB	C#CCCC#CCCCC									0.000126448	1	1	0	0	0	0
2472	134.109	313.34		0	10	2.88469	C10H14	ISDB	1	0	134.11	3.229	JYXMWRFAAXNIPT	CC=CC1=C(C)C=CCC1	4622	Organic compounds	Hydrocarbons	Unsaturated hydrocarbons	Branched unsaturated hydrocarbons				0.000126448	1	1	0	0	0	0
2472	134.109	313.34		0	10	2.60144	C10H14	ISDB	1	0	134.11	3.229	KRIFSZAXQKBLQM	CC=CCC1=CC=CCC1	4622	Organic compounds	Hydrocarbons	Unsaturated hydrocarbons	Branched unsaturated hydrocarbons				0.000126448	1	1	0	0	0	0
2472	134.109	313.34		0	10	3.0426	C10H14	ISDB	1	0	134.11	2.8114	KVNYFPKFSJIPBJ	CCc1ccccc1CC	2279	Organic compounds	Benzenoids	Benzene and substituted derivatives	Benzene and substituted derivatives				0.000126448	1	1	0	0	0	0
2472	134.109	313.34		0	10	2.0614	C10H14	ISDB	1	0	134.11	2.8851	KXUHSQYYJYAXGZ	CC(C)Cc1ccccc1	2811	Organic compounds	Benzenoids	Benzene and substituted derivatives	Phenylpropanes	Shikimates and Phenylpropanoids	notClassified	notClassified	0.000126448	1	1	0	0	0	0
2472	134.109	313.34		0	10	2.50328	C10H14	ISDB	1	0	134.11	2.7747	LBVRQJWOZIMWNY	C=C1C=CC2(C(C)C)CC12	1564	Organic compounds	Lipids and lipid-like molecules	Prenol lipids	Bicyclic monoterpenoids	Terpenoids	Monoterpenoids	Thujane monoterpenoids	0.000126448	1	1	0	0	0	0
2472	134.109	313.34		0	10	3.06458	C10H14	ISDB	1	0	134.11		LMAUULKNZLEMGN	CCc1cc(C)cc(C)c1									0.000126448	1	1	0	0	0	0
2472	134.109	313.34		0	10	3.07112	C10H14	ISDB	1	0	134.11		MEMBJMDZWKVOTB	CCc1ccc(C)cc1C									0.000126448	1	1	0	0	0	0
2472	134.109	313.34		0	10	2.85094	C10H14	ISDB	1	0	134.11	3.0849	NJLNIOKPXKKALD	C=C(C)C1C=CC(C)=CC1	1401	Organic compounds	Lipids and lipid-like molecules	Prenol lipids	Menthane monoterpenoids	Terpenoids	Monoterpenoids	Menthane monoterpenoids	0.000126448	1	1	0	0	0	0
2472	134.109	313.34		0	10	2.3726	C10H14	ISDB	1	0	134.11	3.0292	OCKPCBLVNKHBMX	CCCCc1ccccc1	2279	Organic compounds	Benzenoids	Benzene and substituted derivatives	Benzene and substituted derivatives				0.000126448	1	1	0	0	0	0
2472	134.109	313.34		0	10	2.99329	C10H14	ISDB	1	0	134.11		QUBBAXISAHIDNM	CCc1cccc(C)c1C									0.000126448	1	1	0	0	0	0
2472	134.109	313.34		0	10	2.98295	C10H14	ISDB	1	0	134.11		SBUYFICWQNHBCM	CCc1ccc(C)c(C)c1									0.000126448	1	1	0	0	0	0
2472	134.109	313.34		0	10	2.90689	C10H14	ISDB	1	0	134.11	3.229	SCBBUPSCKNUDCO	C=C(C)C1=CCC(C)=CC1	4622	Organic compounds	Hydrocarbons	Unsaturated hydrocarbons	Branched unsaturated hydrocarbons	Terpenoids	Monoterpenoids	notClassified	0.000126448	1	1	0	0	0	0
2472	134.109	313.34		0	10	2.85282	C10H14	ISDB	1	0	134.11	2.92028	SQNZJJAZBFDUTD	Cc1cc(C)c(C)cc1C	2279	Organic compounds	Benzenoids	Benzene and substituted derivatives	Benzene and substituted derivatives	Shikimates and Phenylpropanoids	notClassified	notClassified	0.000126448	1	1	0	0	0	0
2472	134.109	313.34		0	10	2.74862	C10H14	ISDB	1	0	134.11		TXQHJLUVWZNSLH	C=CC1(C)C=CC(C)=CC1									0.000126448	1	1	0	0	0	0
2472	134.109	313.34		0	10	2.51984	C10H14	ISDB	1	0	134.11	2.9188	TYCNNYMDSAVXHC	C1=CC2CC=CCC2CC1	4149	Organic compounds	Hydrocarbons	Polycyclic hydrocarbons	Polycyclic hydrocarbons				0.000126448	1	1	0	0	0	0
2472	134.109	313.34		0	10	2.61456	C10H14	ISDB	1	0	134.11	3.229	UNCYNOVPSNFAMD	CC(C)=CC1=CC=CCC1	4622	Organic compounds	Hydrocarbons	Unsaturated hydrocarbons	Branched unsaturated hydrocarbons	Polyketides $ Terpenoids	Meroterpenoids	notClassified	0.000126448	1	1	0	0	0	0
2472	134.109	313.34		0	10	2.77066	C10H14	ISDB	1	0	134.11	2.92028	UOHMMEJUHBCKEE	Cc1ccc(C)c(C)c1C	2279	Organic compounds	Benzenoids	Benzene and substituted derivatives	Benzene and substituted derivatives				0.000126448	1	1	0	0	0	0
2472	134.109	313.34		0	10	2.92061	C10H14	ISDB	1	0	134.11	3.0849	VOURXYUVXXLJMD	CC1=CC=CC(C)(C)C=C1	1563	Organic compounds	Lipids and lipid-like molecules	Prenol lipids	Monocyclic monoterpenoids	Terpenoids	Monoterpenoids	Monocyclic monoterpenoids	0.000126448	1	1	0	0	0	0
2472	134.109	313.34		0	10	2.99979	C10H14	ISDB	1	0	134.11	2.9188	WKLJTSKNIHOXNV	C=C1CC2CCC(C2)C1=C	4622	Organic compounds	Hydrocarbons	Unsaturated hydrocarbons	Branched unsaturated hydrocarbons	Terpenoids	notClassified	notClassified	0.000126448	1	1	0	0	0	0
2472	134.109	313.34		0	10	2.65538	C10H14	ISDB	1	0	134.11	3.11842	WWRCMNKATXZARA	Cc1ccccc1C(C)C	355	Organic compounds	Benzenoids	Benzene and substituted derivatives	Cumenes	Terpenoids	Monoterpenoids	Menthane monoterpenoids	0.000126448	1	1	0	0	0	0
2472	134.109	313.34		0	10	2.64855	C10H14	ISDB	1	0	134.11	3.11842	XCYJPXQACVEIOS	Cc1cccc(C(C)C)c1	355	Organic compounds	Benzenoids	Benzene and substituted derivatives	Cumenes	Terpenoids	Monoterpenoids	Menthane monoterpenoids	0.000126448	1	1	0	0	0	0
2472	134.109	313.34		0	10	2.94222	C10H14	ISDB	1	0	134.11	3.0849	XLLMDDPGDMRJTK	C=C(C)C1C=CCCC1=C	1563	Organic compounds	Lipids and lipid-like molecules	Prenol lipids	Monocyclic monoterpenoids	Terpenoids	Monoterpenoids	notClassified	0.000126448	1	1	0	0	0	0
2472	134.109	313.34		0	10	2.97032	C10H14	ISDB	1	0	134.11	3.229	XNMPFDIYAMOYRM	C=C(C)C1=CC=C(C)CC1	1401	Organic compounds	Lipids and lipid-like molecules	Prenol lipids	Menthane monoterpenoids	Terpenoids	Monoterpenoids	notClassified	0.000126448	1	1	0	0	0	0
2472	134.109	313.34		0	10	1.06019	C10H14	ISDB	1	0	134.11	2.7747	YOQFOABVDRBYCG	C=C1C=CC2CC1C2(C)C	1564	Organic compounds	Lipids and lipid-like molecules	Prenol lipids	Bicyclic monoterpenoids	Terpenoids	Monoterpenoids	Carane monoterpenoids	0.000126448	1	1	0	0	0	0
2472	134.109	313.34		0	10	2.67489	C10H14	ISDB	1	0	134.11	2.94752	YQZBFMJOASEONC	CCCc1ccccc1C	2811	Organic compounds	Benzenoids	Benzene and substituted derivatives	Phenylpropanes				0.000126448	1	1	0	0	0	0
2472	134.109	313.34		0	10	2.9415	C10H14	ISDB	1	0	134.11	2.9841	YTZKOQUCBOVLHL	CC(C)(C)c1ccccc1	2811	Organic compounds	Benzenoids	Benzene and substituted derivatives	Phenylpropanes				0.000126448	1	1	0	0	0	0
2472	134.109	313.34		0	10	2.86414	C10H14	ISDB	1	0	134.11		ZJMWRROPUADPEA	CCC(C)c1ccccc1									0.000126448	1	1	0	0	0	0
2472	134.109	313.34		0	10	3.00797	C10H14	ISDB	1	0	134.11		ZYNJIWMABWRUJT	C=C1C=C(C)C(=C)C1(C)C									0.000126448	1	1	0	0	0	0
2473	200.156	313.28		0
2475	202.172	313.27		0
2480	162.141	313.32		0	10	3.10135	C12H18	ISDB	5	0.100169	162.141	3.4475	FMHWAAZOTFVMKR	CCc1ccc(CC(C)C)cc1	2811	Organic compounds	Benzenoids	Benzene and substituted derivatives	Phenylpropanes				0.000226576	1	1	0.100169	0	0	0.0333896
2489	158.109	313.21		0		2.45455	C12H14	ISDB	6	0.158465	158.11		WCMSFBRREKZZFL	C1=C(c2ccccc2)CCCC1									0.000216448	1	1	0.158465	0	0	0.0528218
2496	1008.48	317.55		0
2506	162.116	319.87		0			C10H14N2	lib-00050.mgf	6	0.949815	0		UBLNTZNUSGCINZ							Terpenoids			0.00012207	1	1	0.949815	0	0	0.316605
2511	162.116	324.28		0		2.00767	C10H14N2	MassBank - 2023.09	16	0.869655	162.116	1.8483	SNICXCGAKADSCV	CN1CCCC1c1cccnc1	1975	Organic compounds	Organoheterocyclic compounds	Pyridines and derivatives	Pyrrolidinylpyridines	Alkaloids	Nicotinic acid alkaloids	Pyridine alkaloids	0.00011	1	1	0.869655	0	0	0.289885
2514	682.356	327.77		0		4.76093	C35H52O12	ISDB	46	0.185271	664.346	4.7661	JFEZDJGJMIUILI	CC(=O)OCC=C(CCC1(C)C(COC2OCC(OC(C)=O)C(OC(C)=O)C2OC(C)=O)CCC2(C)C(C)=CCCC21)COC(C)=O	1757	Organic compounds	Lipids and lipid-like molecules	Prenol lipids	Colensane and clerodane diterpenoids	Terpenoids	Diterpenoids	Colensane and Clerodane diterpenoids	0.000693104	1	1	0.185271	0	0	0.0617572
2515	844.409	327.91		0	11	4.68348	C41H64O18	ISDB	31	0.151057	844.409	-1.8955	JOOZJWAXWOXNAS	CC1OC(OC2CCC3(C)C(CCC4C3CCC3(C)C(C5=CC(=O)OC5)C(O)CC43O)C2)CC(O)C1OC1OC(CO)C(OC2OC(CO)C(O)C(O)C2O)C(O)C1O	1559	Organic compounds	Lipids and lipid-like molecules	Steroids and steroid derivatives	Cardenolide glycosides and derivatives	Terpenoids	Steroids	Cardenolides	-5.8792e-05	1	1	0.151057	0	0	0.0503523
2516	536.298	327.83		0		4.20506	C29H44O9	ISDB	43	0.176087	536.299	3.7267	ZYGWDILNMSOWBD	CC(=O)OC1CCC2(C)C(CCC3C2C(OC(C)=O)C(OC(C)=O)C2(C)C(C(C)OC(C)=O)CCC32O)C1	1691	Organic compounds	Lipids and lipid-like molecules	Steroids and steroid derivatives	Steroid esters	Terpenoids	Steroids	Pregnane steroids	0.000698988	1	1	0.176087	0	0	0.0586958
2517	288.245	328.03		0
2519	410.106	328.27		0		3.75557	C10H11ClO4	ISDB	1	0	230.035	0.5831	HSATYRFYDXEDDB	CC=CC1=CC(=O)C(Cl)C1(O)C(=O)OC	1670	Organic compounds	Organic oxygen compounds	Organooxygen compounds	Tertiary alcohols				-0.00770749	1	1	0	0	0	0
2519	410.106	328.27		0		3.33089	C10H11ClO4	ISDB	1	0	230.035	2.1438	IKWUWBWADVGEHQ	COC(=O)c1cc(OC)c(Cl)c(OC)c1	2347	Organic compounds	Benzenoids	Benzene and substituted derivatives	M-methoxybenzoic acids and derivatives	Shikimates and Phenylpropanoids	Phenolic acids (C6-C1)	Simple phenolic acids	-0.00770749	1	1	0	0	0	0
2519	410.106	328.27		0		3.95276	C8H10N2O4S	ISDB	1	0	230.036		BQIMPGFMMOZASS	NC1C(=O)N2C(C(=O)O)=C(CO)CSC12									-0.0061662	1	1	0	0	0	0
2519	410.106	328.27		0		4.04767	C8H10N2O4S	ISDB	1	0	230.036		DPUJHFCZDZYLRW	COC1=C(C(=O)O)N2C(=O)C(N)C2SC1									-0.0061662	1	1	0	0	0	0
2519	410.106	328.27		0		3.75956	C13H10O2S	ISDB	1	0	230.04	0.8276	MZCFHXFKOQBSQU	CC#CC#Cc1ccc(C#CC(O)CO)s1	3481	Organic compounds	Organoheterocyclic compounds	Thiophenes	2,5-disubstituted thiophenes	Fatty acids	Fatty acyls	Oxygenated hydrocarbons	-0.00214344	1	1	0	0	0	0
2519	410.106	328.27		0		3.99566	C13H10O2S	ISDB	1	0	230.04	2.8983	VAXLPDIUYSLCJY	OCc1ccc(C#CC=Cc2ccco2)s1	3481	Organic compounds	Organoheterocyclic compounds	Thiophenes	2,5-disubstituted thiophenes				-0.00214344	1	1	0	0	0	0
2519	410.106	328.27		0		3.51082	C13H10O2S	ISDB	1	0	230.04	1.152	WADATKPAGZFMOI	CC#CC#CC#Cc1ccc(C(O)CO)s1	3481	Organic compounds	Organoheterocyclic compounds	Thiophenes	2,5-disubstituted thiophenes	Fatty acids	Fatty acyls	Oxygenated hydrocarbons	-0.00214344	1	1	0	0	0	0
2519	410.106	328.27		0		3.76998	C13H10O2S	ISDB	1	0	230.04	0.8276	WFTNGUFZSYFSLQ	CC#Cc1ccc(C#CC#CC(O)CO)s1	3481	Organic compounds	Organoheterocyclic compounds	Thiophenes	2,5-disubstituted thiophenes	Fatty acids	Fatty acyls	Oxygenated hydrocarbons	-0.00214344	1	1	0	0	0	0
2519	410.106	328.27		0		3.38196	C9H10O7	ISDB	1	0	230.043		QZBAPOXIHSUTHJ	O=C(O)C=CC(=CC(=O)O)C(O)CC(=O)O									0.00035866	1	1	0	0	0	0
2519	410.106	328.27		0		2.97134	C10H14O2S2	ISDB	1	0	230.044		KMPMFKJGGUSVMW	CC1=C(SSC2=C(C)OCC2)CCO1									0.00122769	1	1	0	0	0	0
2519	410.106	328.27		0		3.61063	C12H10N2OS	ISDB	1	0	230.051	3.3	FGXYYCWDPYDAOS	COc1ccc2c(-c3nccs3)c[nH]c2c1	2497	Organic compounds	Organoheterocyclic compounds	Indoles and derivatives	Indoles	Alkaloids $ Terpenoids	Tryptophan alkaloids	notClassified	0.00908994	1	1	0	0	0	0
2519	410.106	328.27		0		2.75128	C12H10N2OS	ISDB	1	0	230.051		LLGGGPPKCGFGSG	O=C(C1=NCCS1)c1c[nH]c2ccccc12									0.00908994	1	1	0	0	0	0
2519	410.106	328.27		0		1.43684	C8H10N2O4S	MassBank - 2023.09	1	0	230.036		VGPYEHKOIGNJKV	c1(S(NC(OC)=O)(=O)=O)ccc(N)cc1									-0.00617	1	1	0	0	0	0
2521	412.121	328.14		0		4.33097	C20H23ClO6	ISDB	18	0.219139	394.118		JQQQLMJLFLVKRF	Cc1oc(=O)c(Cc2c(C)c(Cl)c3c(c2O)CC(C(C)(C)O)O3)c(O)c1C									0.00737214	1	1	0.219139	0	0	0.0730462
2540	272.249	328.17		0		3.71739	C20H32	ISDB	50	0.756739	272.25	6.7619	XENHETWDODOOQC	C=C(CCC=C(C)CCC=C(C)C)C1CC=C(C)CC1	1550	Organic compounds	Lipids and lipid-like molecules	Prenol lipids	Sesquiterpenoids	Terpenoids	Diterpenoids	Prenylbisabolane diterpenoids	0.00163702	1	1	0.756739	0	0	0.252246
2557	416.292	327.89		0		4.60208	C26H40O4	ISDB	67	0.411737	416.293	6.4168	BFGVFWWNBPNNKE	CC(CCCCCCc1ccccc1)CC(C)CC1(C)CC2(C)OC(=O)CC2OO1	1312	Organic compounds	Organoheterocyclic compounds	Dioxanes	1,2-dioxanes	Polyketides	Linear polyketides	Open-chain polyketides	0.00020576	1	1	0.411737	0	0	0.137246
2565	862.42	327.93		0
2586	288.245	332.84		0
2587	596.356	332.96		0	12	4.60208	C26H40O4	ISDB	72	0.418943	416.293	6.4168	BFGVFWWNBPNNKE	CC(CCCCCCc1ccccc1)CC(C)CC1(C)CC2(C)OC(=O)CC2OO1	1312	Organic compounds	Organoheterocyclic compounds	Dioxanes	1,2-dioxanes	Polyketides	Linear polyketides	Open-chain polyketides	9.576e-05	1	1	0.418943	0	0	0.139648
2588	844.409	332.92		0	12	4.68348	C41H64O18	ISDB	43	0.122	844.409	-1.8955	JOOZJWAXWOXNAS	CC1OC(OC2CCC3(C)C(CCC4C3CCC3(C)C(C5=CC(=O)OC5)C(O)CC43O)C2)CC(O)C1OC1OC(CO)C(OC2OC(CO)C(O)C(O)C2O)C(O)C1O	1559	Organic compounds	Lipids and lipid-like molecules	Steroids and steroid derivatives	Cardenolide glycosides and derivatives	Terpenoids	Steroids	Cardenolides	-3.8792e-05	1	1	0.122	0	0	0.0406667
2589	412.121	332.82		0		4.43609	C22H20O8	ISDB	7	0.136474	412.116	2.78262	FZBGUENQZXUQSN	CC=CC1=CC2=CC(=O)C(C)(OC(=O)c3c(OC)cc(O)c(O)c3C)C(=O)C2=CO1	3477	Organic compounds	Organoheterocyclic compounds	Azaphilones	Azaphilones	Polyketides	Chromanes	Azaphilones	-0.0052364	1	1	0.136474	0	0	0.0454913
2616	540.168	333.01		0		4.39943	C28H28O11	ISDB	77	0.0816266	540.163		PNQVNARPMRYIEY	O=C(OC1C(Oc2cc(O)ccc2C(=O)CCc2ccc(O)cc2)OC(CO)C(O)C1O)c1ccc(O)cc1									-0.00477228	1	1	0.0816266	0	0	0.0272089
2629	828.413	336.69		0		5.07965	C41H64O17	ISDB	36	0.106861	828.414	-0.8663	NQKAYUABNWNCPK	CC1OC(OC2CCC3(C)C(CCC4C3CCC3(C)C(C5=CC(=O)OC5)CCC43O)C2)CC(O)C1OC1OC(COC2OC(CO)C(O)C(O)C2O)C(O)C(O)C1O	1559	Organic compounds	Lipids and lipid-like molecules	Steroids and steroid derivatives	Cardenolide glycosides and derivatives	Terpenoids	Steroids	Cardenolides	0.00120659	1	1	0.106861	0	0	0.0356204
2643	733.389	341.44		0		4.55369	C35H59NO15	ISDB	5	0	733.388		ZYANCKFLVOWTFT	CCC1OC(=O)C(C=O)C(OC2CC(C)(OC)C(O)C(C)O2)C(C)C(OC2OC(C)CC(N=O)C2O)C(C)(O)CC(C)C(=O)C(C)C(O)C1(C)O									-0.000243812	1	1	0	0	0	0
2644	162.116	341.86		0		2.00767	C10H14N2	MassBank - 2023.09	19	0.823416	162.116	1.8483	SNICXCGAKADSCV	CN1CCCC1c1cccnc1	1975	Organic compounds	Organoheterocyclic compounds	Pyridines and derivatives	Pyrrolidinylpyridines	Alkaloids	Nicotinic acid alkaloids	Pyridine alkaloids	0.00011	1	1	0.823416	0	0	0.274472
2645	252.172	343.35		0		4.05209	C15H22O2	ISDB	24	0.567958	234.162	3.8773	AAVGOORHZRJMPA	CC(=CCCC(C)=CCCc1ccoc1)CO	51	Organic compounds	Lipids and lipid-like molecules	Prenol lipids	Aromatic monoterpenoids	Terpenoids	Monoterpenoids	notClassified	0.000145944	1	1	0.567958	0	0	0.189319
2648	216.151	343.61		0
2655	358.199	344.13		0		3.67992	C18H30O7	ISDB	8	0.230807	358.199		ZJOOXZAWYJUGCE	C=CC(C)(CCC=C(C)C)OC1OC(CO)C(O)C(O)C1OC(C)=O									0.0002593	1	1	0.230807	0	0	0.0769357
2656	242.115	344.06		0		3.81341	C11H18N2O2S	ISDB	2	0.016552	242.109		VIVJYHAPGCOBMW	CSCCc1ncc(C(C)(C)C)n(O)c1=O									-0.00627518	1	1	0.016552	0	0	0.00551732
2662	682.356	348.75		0		4.41382	C42H50O8	ISDB	460	0.193312	682.351		UFSHFPYNWSGTKQ	O=C(CCCCCCCCc1cc(O)c(O)cc1-c1ccc(O)c(C(=O)CCCCCCCCc2ccccc2)c1O)c1c(O)cccc1O									-0.00578544	1	1	0.193312	0	0	0.0644373
2663	536.298	348.88		0		4.20506	C29H44O9	ISDB	137	0.17257	536.299	3.7267	ZYGWDILNMSOWBD	CC(=O)OC1CCC2(C)C(CCC3C2C(OC(C)=O)C(OC(C)=O)C2(C)C(C(C)OC(C)=O)CCC32O)C1	1691	Organic compounds	Lipids and lipid-like molecules	Steroids and steroid derivatives	Steroid esters	Terpenoids	Steroids	Pregnane steroids	0.000578988	1	1	0.17257	0	0	0.0575235
2664	288.245	348.77		0
2666	642.164	348.85		0	13	4.62144	C31H30O15	ISDB	51	0.156729	642.158	1.6878	JPTWAHATFUTZIK	COc1cc(C(=O)OC2C(c3c(O)c(OC)c(O)c4c(=O)cc(-c5ccc(O)cc5)oc34)OC(CO)C(O)C2O)cc(OC)c1O						Shikimates and Phenylpropanoids	Flavonoids	Flavones	-0.00496374	1	1	0.156729	0	0	0.0522429
2667	948.42	348.7		0
2669	248.053	348.81		0		3.75557	C10H11ClO4	ISDB	4	0	230.035	0.5831	HSATYRFYDXEDDB	CC=CC1=CC(=O)C(Cl)C1(O)C(=O)OC	1670	Organic compounds	Organic oxygen compounds	Organooxygen compounds	Tertiary alcohols				-0.00761749	1	1	0	0	0	0
2669	248.053	348.81		0		3.33089	C10H11ClO4	ISDB	1	0	230.035	2.1438	IKWUWBWADVGEHQ	COC(=O)c1cc(OC)c(Cl)c(OC)c1	2347	Organic compounds	Benzenoids	Benzene and substituted derivatives	M-methoxybenzoic acids and derivatives	Shikimates and Phenylpropanoids	Phenolic acids (C6-C1)	Simple phenolic acids	-0.00761749	1	1	0	0	0	0
2669	248.053	348.81		0		3.95276	C8H10N2O4S	ISDB	3	0	230.036		BQIMPGFMMOZASS	NC1C(=O)N2C(C(=O)O)=C(CO)CSC12									-0.0060762	1	1	0	0	0	0
2669	248.053	348.81		0		4.04767	C8H10N2O4S	ISDB	2	0	230.036		DPUJHFCZDZYLRW	COC1=C(C(=O)O)N2C(=O)C(N)C2SC1									-0.0060762	1	1	0	0	0	0
2669	248.053	348.81		0		3.75956	C13H10O2S	ISDB	3	0	230.04	0.8276	MZCFHXFKOQBSQU	CC#CC#Cc1ccc(C#CC(O)CO)s1	3481	Organic compounds	Organoheterocyclic compounds	Thiophenes	2,5-disubstituted thiophenes	Fatty acids	Fatty acyls	Oxygenated hydrocarbons	-0.00205344	1	1	0	0	0	0
2669	248.053	348.81		0		3.99566	C13H10O2S	ISDB	1	0	230.04	2.8983	VAXLPDIUYSLCJY	OCc1ccc(C#CC=Cc2ccco2)s1	3481	Organic compounds	Organoheterocyclic compounds	Thiophenes	2,5-disubstituted thiophenes				-0.00205344	1	1	0	0	0	0
2669	248.053	348.81		0		3.51082	C13H10O2S	ISDB	2	0	230.04	1.152	WADATKPAGZFMOI	CC#CC#CC#Cc1ccc(C(O)CO)s1	3481	Organic compounds	Organoheterocyclic compounds	Thiophenes	2,5-disubstituted thiophenes	Fatty acids	Fatty acyls	Oxygenated hydrocarbons	-0.00205344	1	1	0	0	0	0
2669	248.053	348.81		0		3.76998	C13H10O2S	ISDB	5	0	230.04	0.8276	WFTNGUFZSYFSLQ	CC#Cc1ccc(C#CC#CC(O)CO)s1	3481	Organic compounds	Organoheterocyclic compounds	Thiophenes	2,5-disubstituted thiophenes	Fatty acids	Fatty acyls	Oxygenated hydrocarbons	-0.00205344	1	1	0	0	0	0
2669	248.053	348.81		0		3.38196	C9H10O7	ISDB	1	0	230.043		QZBAPOXIHSUTHJ	O=C(O)C=CC(=CC(=O)O)C(O)CC(=O)O									0.00044866	1	1	0	0	0	0
2669	248.053	348.81		0		2.97134	C10H14O2S2	ISDB	1	0	230.044		KMPMFKJGGUSVMW	CC1=C(SSC2=C(C)OCC2)CCO1									0.00131769	1	1	0	0	0	0
2669	248.053	348.81		0		3.61063	C12H10N2OS	ISDB	4	0	230.051	3.3	FGXYYCWDPYDAOS	COc1ccc2c(-c3nccs3)c[nH]c2c1	2497	Organic compounds	Organoheterocyclic compounds	Indoles and derivatives	Indoles	Alkaloids $ Terpenoids	Tryptophan alkaloids	notClassified	0.00917994	1	1	0	0	0	0
2669	248.053	348.81		0		2.75128	C12H10N2OS	ISDB	2	0	230.051		LLGGGPPKCGFGSG	O=C(C1=NCCS1)c1c[nH]c2ccccc12									0.00917994	1	1	0	0	0	0
2669	248.053	348.81		0		1.43684	C8H10N2O4S	MassBank - 2023.09	1	0	230.036		VGPYEHKOIGNJKV	c1(S(NC(OC)=O)(=O)=O)ccc(N)cc1									-0.00608	1	1	0	0	0	0
2670	496.106	348.87		0	13	4.51686	C25H20O11	ISDB	11	0.0611567	496.101	0.75332	RWBBKZZLQYYQTA	COC1=CC(=O)C2=C(C1=O)C(O)C1OC3(CCc4cc5cc(C)oc(=O)c5c(O)c4O3)C(O)C1=C2O	3543	Organic compounds	Organoheterocyclic compounds	Benzopyrans	Pyranochromenes	Shikimates and Phenylpropanoids	Coumarins	Isocoumarins	-0.00517254	1	1	0.0611567	0	0	0.0203856
2671	126.031	348.81		0		1.25064	C7H7Cl	ISDB	1	0	126.024		KCXMKQUNVWSEMD	ClCc1ccccc1									-0.0078761	1	1	0	0	0	0
2671	126.031	348.81		0		2.41909	C6H6O3	ISDB	1	0	126.032		BNYIQEFWGSXIKQ	Cc1ccoc1C(=O)O									0.000190052	1	1	0	0	0	0
2671	126.031	348.81		0		2.86699	C6H6O3	ISDB	1	0	126.032	0.5844	CETXOEGRUBXUAL	O=Cc1occc1CO	3213	Organic compounds	Organic oxygen compounds	Organooxygen compounds	Aryl-aldehydes				0.000190052	1	1	0	0	0	0
2671	126.031	348.81		0		2.72016	C6H6O3	ISDB	1	0	126.032		CFGQZVOVFIZRMN	Cc1occc1C(=O)O									0.000190052	1	1	0	0	0	0
2671	126.031	348.81		0		2.22777	C6H6O3	ISDB	1	0	126.032	0.9526	FPRQARNPKWVCNI	O=COCc1ccco1	4144	Organic compounds	Organoheterocyclic compounds	Heteroaromatic compounds	Heteroaromatic compounds	Polyketides	Cyclic polyketides	Furans	0.000190052	1	1	0	0	0	0
2671	126.031	348.81		0		2.94142	C6H6O3	ISDB	1	0	126.032	0.8034	GGNQRNBDZQJCCN	Oc1ccc(O)c(O)c1	380	Organic compounds	Benzenoids	Phenols	Hydroxyquinols and derivatives	Shikimates and Phenylpropanoids	notClassified	notClassified	0.000190052	1	1	0	0	0	0
2671	126.031	348.81		0		2.5788	C6H6O3	ISDB	1	0	126.032		GYQBROOJXNICMZ	O=Cc1cc(CO)co1									0.000190052	1	1	0	0	0	0
2671	126.031	348.81		0		2.21453	C6H6O3	ISDB	1	0	126.032	1.0662	HDJLSECJEQSPKW	COC(=O)c1ccco1	4805	Organic compounds	Organoheterocyclic compounds	Furans	Furoic acid esters				0.000190052	1	1	0	0	0	0
2671	126.031	348.81		0		2.57844	C6H6O3	ISDB	1	0	126.032		HITOXZPZGPXYHY	O=C1C=CC2COC1O2									0.000190052	1	1	0	0	0	0
2671	126.031	348.81		0		1.74447	C6H6O3	ISDB	1	0	126.032	1.1878	HPIGCVXMBGOWTF	CC(=O)c1occc1O	3671	Organic compounds	Organic oxygen compounds	Organooxygen compounds	Aryl alkyl ketones				0.000190052	1	1	0	0	0	0
2671	126.031	348.81		0		2.7019	C6H6O3	ISDB	1	0	126.032	0.5397	JKAODEMHICONGQ	C=C1C=C(O)OC1C=O	1983	Organic compounds	Organoheterocyclic compounds	Dihydrofurans	Dihydrofurans				0.000190052	1	1	0	0	0	0
2671	126.031	348.81		0		2.85649	C6H6O3	ISDB	1	0	126.032	0.5413	JZUPMPDVUCXPPG	O=CC1=CC=C(O)OC1	86	Organic compounds	Organoheterocyclic compounds	Pyrans	Pyrans				0.000190052	1	1	0	0	0	0
2671	126.031	348.81		0		2.66292	C6H6O3	ISDB	1	0	126.032	1.10612	KYRNFTRJARVVEU	Cc1cc(O)oc1C=O	3213	Organic compounds	Organic oxygen compounds	Organooxygen compounds	Aryl-aldehydes				0.000190052	1	1	0	0	0	0
2671	126.031	348.81		0		2.2435	C6H6O3	ISDB	1	0	126.032	0.4062	MFGALGYVFGDXIX	CC1=C(C)C(=O)OC1=O	2223	Organic compounds	Organoheterocyclic compounds	Dihydrofurans	Butenolides	Polyketides	Cyclic polyketides	Furans	0.000190052	1	1	0	0	0	0
2671	126.031	348.81		0		2.75379	C6H6O3	ISDB	1	0	126.032	0.5844	NOEGNKMFWQHSLB	O=Cc1ccc(CO)o1	3213	Organic compounds	Organic oxygen compounds	Organooxygen compounds	Aryl-aldehydes	Polyketides	Cyclic polyketides	Furans	0.000190052	1	1	0	0	0	0
2671	126.031	348.81		0		2.73638	C6H6O3	ISDB	1	0	126.032	0.65382	NSYSSMYQPLSPOD	Cc1cc(O)cc(=O)o1	481	Organic compounds	Organoheterocyclic compounds	Pyrans	Pyranones and derivatives	Polyketides	Cyclic polyketides	2-pyrone derivatives	0.000190052	1	1	0	0	0	0
2671	126.031	348.81		0		2.5494	C6H6O3	ISDB	1	0	126.032	0.65382	OOKCZXGEYPSNIM	Cc1cc(=O)cc(O)o1	481	Organic compounds	Organoheterocyclic compounds	Pyrans	Pyranones and derivatives	Polyketides	Cyclic polyketides $ Chromanes	4-pyrone derivatives $ Chromones	0.000190052	1	1	0	0	0	0
2671	126.031	348.81		0		2.5456	C6H6O3	ISDB	1	0	126.032		OVOCLWJUABOAPL	Cc1ccc(C(=O)O)o1									0.000190052	1	1	0	0	0	0
2671	126.031	348.81		0		2.94294	C6H6O3	ISDB	1	0	126.032	0.65382	OXXDGKNPRNPMLS	Cc1c(O)occc1=O	481	Organic compounds	Organoheterocyclic compounds	Pyrans	Pyranones and derivatives	Polyketides	Cyclic polyketides	4-pyrone derivatives	0.000190052	1	1	0	0	0	0
2671	126.031	348.81		0		2.44569	C6H6O3	ISDB	1	0	126.032	0.8034	QCDYQQDYXPDABM	Oc1cc(O)cc(O)c1	382	Organic compounds	Benzenoids	Phenols	Phloroglucinols and derivatives	Polyketides	Phloroglucinols	Oligomeric phloroglucinols (phlorotannins)	0.000190052	1	1	0	0	0	0
2671	126.031	348.81		0		3.12486	C6H6O3	ISDB	2	0	126.032	-0.0244	QGILFERGBZSEHB	O=C1C=CC(=CCO)O1	2223	Organic compounds	Organoheterocyclic compounds	Dihydrofurans	Butenolides	Polyketides	notClassified	notClassified	0.000190052	1	1	0	0	0	0
2671	126.031	348.81		0		2.90475	C6H6O3	ISDB	1	0	126.032	1.10612	QYRHWHTUPKYDRQ	Cc1c(O)coc1C=O	3213	Organic compounds	Organic oxygen compounds	Organooxygen compounds	Aryl-aldehydes				0.000190052	1	1	0	0	0	0
2671	126.031	348.81		0		2.89559	C6H6O3	ISDB	1	0	126.032	1.1007	RJGBSYZFOCAGQY	COc1ccc(C=O)o1	128	Organic compounds	Organic oxygen compounds	Organooxygen compounds	Alkyl aryl ethers				0.000190052	1	1	0	0	0	0
2671	126.031	348.81		0		2.53263	C6H6O3	ISDB	1	0	126.032		RQZSMDBBVOOYQY	C=CC1=CC(O)OC1=O									0.000190052	1	1	0	0	0	0
2671	126.031	348.81		0		2.65004	C6H6O3	ISDB	1	0	126.032	0.4546	RSZZMVPSHLKFQY	O=C(CO)c1ccco1	3671	Organic compounds	Organic oxygen compounds	Organooxygen compounds	Aryl alkyl ketones	Polyketides	Cyclic polyketides	Furans	0.000190052	1	1	0	0	0	0
2671	126.031	348.81		0		2.20341	C6H6O3	ISDB	1	0	126.032	1.2049	UMYRBJJAPQINKS	CC(=O)Oc1ccco1	4144	Organic compounds	Organoheterocyclic compounds	Heteroaromatic compounds	Heteroaromatic compounds	Shikimates and Phenylpropanoids	notClassified	notClassified	0.000190052	1	1	0	0	0	0
2671	126.031	348.81		0		2.1811	C6H6O3	ISDB	1	0	126.032	1.28622	UOJBPVNHCNJBSQ	Cc1coc(C(=O)O)c1	1448	Organic compounds	Organoheterocyclic compounds	Furans	Furoic acids				0.000190052	1	1	0	0	0	0
2671	126.031	348.81		0		2.6348	C6H6O3	ISDB	1	0	126.032		VBPAPWZQQNJDIG	C=CC(=CC=O)C(=O)O									0.000190052	1	1	0	0	0	0
2671	126.031	348.81		0		2.12886	C6H6O3	ISDB	1	0	126.032		VYSRZETUSAOIMP	O=C(O)Cc1ccco1									0.000190052	1	1	0	0	0	0
2671	126.031	348.81		0		2.53114	C6H6O3	ISDB	1	0	126.032	0.8034	WQGWDDDVZFFDIG	Oc1cccc(O)c1O	4657	Organic compounds	Benzenoids	Phenols	5-unsubstituted pyrrogallols	Shikimates and Phenylpropanoids	notClassified	notClassified	0.000190052	1	1	0	0	0	0
2671	126.031	348.81		0		3.00436	C6H6O3	ISDB	1	0	126.032	0.65382	XPCTZQVDEJYUGT	Cc1occc(=O)c1O	481	Organic compounds	Organoheterocyclic compounds	Pyrans	Pyranones and derivatives	Polyketides	Cyclic polyketides	4-pyrone derivatives	0.000190052	1	1	0	0	0	0
2671	126.031	348.81		0		2.16192	C6H6O3	ISDB	1	0	126.032	1.0662	ZKHQSQYLKSSYIP	COC(=O)c1ccoc1	4805	Organic compounds	Organoheterocyclic compounds	Furans	Furoic acid esters				0.000190052	1	1	0	0	0	0
2671	126.031	348.81		0		2.69601	C6H6O3	ISDB	1	0	126.032	0.5413	ZNUNRMPPGAAKKR	O=CC1=C(O)C=COC1	86	Organic compounds	Organoheterocyclic compounds	Pyrans	Pyrans	Shikimates and Phenylpropanoids	Flavonoids	Flavones	0.000190052	1	1	0	0	0	0
2678	434.302	348.82		0	14	3.71739	C20H32	ISDB	53	0.751352	272.25	6.7619	XENHETWDODOOQC	C=C(CCC=C(C)CCC=C(C)C)C1CC=C(C)CC1	1550	Organic compounds	Lipids and lipid-like molecules	Prenol lipids	Sesquiterpenoids	Terpenoids	Diterpenoids	Prenylbisabolane diterpenoids	0.00185702	1	1	0.751352	0	0	0.250451
2681	512.299	348.83		0		4.61129	C31H38N2O6	ISDB	15	0.201317	534.273		GWZTUQQEQLLKEH	CCCCC(C)C=C(C)C=C(C)C(=O)Nc1cc(C=CC=CC=CC(=O)NC2=C(O)CCC2=O)c(O)cc1O									-0.00938706	1	1	0.201317	0	0	0.0671056
2682	356.074	348.91		0		3.36451	C15H16O10	ISDB	6	0.107017	356.074		IIIWLNRIRQDIPJ	O=c1ccoc2c(O)c(OC3OC(CO)C(O)C(O)C3O)c(O)cc12									0.000262712	1	1	0.107017	0	0	0.0356722
2686	412.121	348.8		0.133492
2687	358.09	348.83		0	15	4.14412	C15H18O10	ISDB	5	0.11312	358.09		RNCQCPWENNOIIS	O=C(O)C=Cc1cc(O)c(OC2OC(CO)C(O)C(O)C2O)c(O)c1									0.000422776	1	1	0.11312	0	0	0.0377068
2693	340.079	348.8		0	15	3.70458	C15H16O9	ISDB	4	0.333931	340.079		WMFDXFZKPNUSAV	COc1cc(C=CC(=O)OCC(O)(CC(=O)O)C(=O)O)ccc1O									0.000318092	1	1	0.333931	0	0	0.11131
2700	628.324	348.83		0		4.60508	C35H48O10	ISDB	11	0.0515172	628.325	4.0755	BWOSIDQQDNBCDB	CC=C(C)C(=O)OC1C2OCC3(C)C(O)CC(OC(C)=O)C(C)(C23)C2CC(OC(C)=O)C3(C)C(=CCC3C3COC(=O)C3)C12C	2380	Organic compounds	Lipids and lipid-like molecules	Prenol lipids	Limonoids	Terpenoids	Triterpenoids	Apotirucallane triterpenoids $ Limonoids	0.000343736	1	1	0.0515172	0	0	0.0171724
2714	200.156	348.87		0		3.27656	C15H20	ISDB	4	0.359035	200.156	4.38292	CBJIDTHIVFGKJN	CC1=CCCC(C)(c2ccc(C)cc2)C1	1091	Organic compounds	Benzenoids	Benzene and substituted derivatives	Toluenes	Terpenoids	Sesquiterpenoids	Laurane sesquiterpenoids	8.664e-05	1	1	0.359035	0	0	0.119678
2717	162.141	348.81		0		3.12243	C12H18	ISDB	6	0.0622212	162.141		UNEATYXSUBPPKP	CC(C)c1cccc(C(C)C)c1									3.6576e-05	1	1	0.0622212	0	0	0.0207404
2739	160.125	348.74		0		3.0423	C12H16	ISDB	6	0.0965904	160.125	3.3089	GOAGZWVCKOCSLC	CC1=CCC2C3(C)CCC=CC123	4622	Organic compounds	Hydrocarbons	Unsaturated hydrocarbons	Branched unsaturated hydrocarbons	Terpenoids	Sesquiterpenoids	Eudesmane sesquiterpenoids	8.6512e-05	1	1	0.0965904	0	0	0.0321968
2751	1950.76	348.73		0
2753	298.121	352.3		0		3.26884	C18H18O4	ISDB	2	0.131421	298.121	3.6738	DCBWDMLVLWLXIM	CC(C)=CCOc1cc(O)c(C(=O)c2ccccc2)c(O)c1	120	Organic compounds	Benzenoids	Benzene and substituted derivatives	Benzophenones	Polyketides	Phloroglucinols	Acyl phloroglucinols	-0.000874944	1	1	0.131421	0	0	0.043807
2756	162.116	355.34		0			C10H14N2	lib-00050.mgf	6	0.951623	0		UBLNTZNUSGCINZ							Terpenoids			9.15527e-05	1	1	0.951623	0	0	0.317208
2759	344.183	357.13		0		4.085	C17H28O7	ISDB	4	0.0928694	344.183	0.3186	IUBMRJVNZLQSHU	CC(=CC(=O)O)CC1OCC(CC2OC2C(C)C(C)O)C(O)C1O	1537	Organic compounds	Lipids and lipid-like molecules	Fatty Acyls	Epoxy fatty acids	Polyketides	Linear polyketides	Open-chain polyketides	0.000239236	1	1	0.0928694	0	0	0.0309565
2760	566.257	356.81		0		4.81473	C32H41NO9	ISDB	4	0.0583626	583.278	4.1133	OIKGYJRBMDIBAR	CC(=O)OC(CC1=CC(=O)OC1)C1(C)C2CCC=C(C)C2(C)C(OC(=O)c2cccnc2)C(OC(=O)C(C)C)C1(C)O	1538	Organic compounds	Lipids and lipid-like molecules	Prenol lipids	Diterpene lactones	Terpenoids	notClassified	notClassified	-0.00579211	1	1	0.0583626	0	0	0.0194542
2761	802.362	358.27		0		2.98945	C45H55F2N3O9	ISDB	6	0.0147561	819.391	5.1907	VCZJOWAXHHLWIR	CC(C)C1OC(=O)C(Cc2cccc(F)c2)N(C)C(=O)C(C(C)C)OC(=O)C(Cc2cccc(F)c2)N(C)C(=O)C(C(C)C)OC(=O)C(Cc2ccccc2)N(C)C1=O	1994	Organic compounds	Organic acids and derivatives	Peptidomimetics	Cyclic depsipeptides	Amino acids and Peptides $ Polyketides	Oligopeptides	Cyclic peptides $ Depsipeptides	0.00192278	1	1	0.0147561	0	0	0.00491869
2762	138.032	357.3		0		2.97329	C7H6O3	ISDB	1	0	138.032	0.458	ABNPYUDYGCGOTK	O=c1c(O)ccccc1O	1674	Organic compounds	Hydrocarbon derivatives	Tropones	Tropolones	Polyketides	notClassified	notClassified	0.000160052	1	1	0	0	0	0
2762	138.032	357.3		0		2.99793	C7H6O3	ISDB	1	0	138.032		BMBZVGUSOUAIMK	CC1=CC(=O)C(O)=CC1=O									0.000160052	1	1	0	0	0	0
2762	138.032	357.3		0		3.05692	C7H6O3	ISDB	1	0	138.032		CGINXMWZYDKDBX	CC1=C(O)C(=O)C=CC1=O									0.000160052	1	1	0	0	0	0
2762	138.032	357.3		0		2.95311	C7H6O3	ISDB	1	0	138.032	0.9103	CLFRCXCBWIQVRN	O=Cc1cc(O)ccc1O	3978	Organic compounds	Organic oxygen compounds	Organooxygen compounds	Hydroxybenzaldehydes	Terpenoids	Meroterpenoids	Meromonoterpenoids	0.000160052	1	1	0	0	0	0
2762	138.032	357.3		0		2.57398	C7H6O3	ISDB	1	0	138.032	1.2947	COGVGDXHVCDEAN	CC(=O)c1ccc(C=O)o1	3671	Organic compounds	Organic oxygen compounds	Organooxygen compounds	Aryl alkyl ketones	Polyketides	Cyclic polyketides	2-pyrone derivatives $ Furans	0.000160052	1	1	0	0	0	0
2762	138.032	357.3		0		2.42658	C7H6O3	ISDB	1	0	138.032	1.0904	FJKROLUGYXJWQN	O=C(O)c1ccc(O)cc1	1248	Organic compounds	Benzenoids	Benzene and substituted derivatives	Hydroxybenzoic acid derivatives	Shikimates and Phenylpropanoids	Phenolic acids (C6-C1)	Simple phenolic acids	0.000160052	1	1	0	0	0	0
2762	138.032	357.3		0		2.99449	C7H6O3	ISDB	1	0	138.032	0.9103	IBGBGRVKPALMCQ	O=Cc1ccc(O)c(O)c1	3978	Organic compounds	Organic oxygen compounds	Organooxygen compounds	Hydroxybenzaldehydes	Shikimates and Phenylpropanoids	Phenolic acids (C6-C1)	Shikimic acids and derivatives $ Simple phenolic acids	0.000160052	1	1	0	0	0	0
2762	138.032	357.3		0		2.6516	C7H6O3	ISDB	1	0	138.032	1.0904	IJFXRHURBJZNAO	O=C(O)c1cccc(O)c1	1248	Organic compounds	Benzenoids	Benzene and substituted derivatives	Hydroxybenzoic acid derivatives	Shikimates and Phenylpropanoids	Phenolic acids (C6-C1)	Simple phenolic acids	0.000160052	1	1	0	0	0	0
2762	138.032	357.3		0		3.05827	C7H6O3	ISDB	1	0	138.032	0.9103	IUNJCFABHJZSKB	O=Cc1ccc(O)cc1O	3978	Organic compounds	Organic oxygen compounds	Organooxygen compounds	Hydroxybenzaldehydes	Shikimates and Phenylpropanoids	Phenolic acids (C6-C1)	Simple phenolic acids	0.000160052	1	1	0	0	0	0
2762	138.032	357.3		0		3.03261	C7H6O3	ISDB	1	0	138.032		IXWOUPGDGMCKGT	O=Cc1cccc(O)c1O									0.000160052	1	1	0	0	0	0
2762	138.032	357.3		0		1.8181	C7H6O3	ISDB	1	0	138.032		JXZJRYDTSDCGLO	CC(=O)C(=O)c1ccco1									0.000160052	1	1	0	0	0	0
2762	138.032	357.3		0		2.43494	C7H6O3	ISDB	1	0	138.032	1.1209	LUSZGTFNYDARNI	Oc1ccc2c(c1)OCO2	296	Organic compounds	Organoheterocyclic compounds	Benzodioxoles	Benzodioxoles	Shikimates and Phenylpropanoids	notClassified	notClassified	0.000160052	1	1	0	0	0	0
2762	138.032	357.3		0		1.99456	C7H6O3	ISDB	1	0	138.032	-0.3869	MTRBCJLZPRDOGJ	O=C1C=CC(=O)C(CO)=C1	2494	Organic compounds	Organic oxygen compounds	Organooxygen compounds	P-benzoquinones	Polyketides	Aromatic polyketides	Benzoquinones	0.000160052	1	1	0	0	0	0
2762	138.032	357.3		0		2.88408	C7H6O3	ISDB	1	0	138.032	0.5264	OUSQDTMHWCQLAU	CC1=CC(=O)C=C(O)C1=O	2494	Organic compounds	Organic oxygen compounds	Organooxygen compounds	P-benzoquinones	Polyketides	Aromatic polyketides	Benzoquinones	0.000160052	1	1	0	0	0	0
2762	138.032	357.3		0		2.72752	C7H6O3	ISDB	1	0	138.032	-0.1481	QMPGHDQKVHABLV	CC1=CC(=O)C2OC2C1=O	4325	Organic compounds	Organic oxygen compounds	Organooxygen compounds	Cyclohexenones	Polyketides	notClassified	notClassified	0.000160052	1	1	0	0	0	0
2762	138.032	357.3		0		3.07294	C7H6O3	ISDB	1	0	138.032		QZXOJNOLDJSAMX	CC1=CC(=O)OC1=CC=O									0.000160052	1	1	0	0	0	0
2762	138.032	357.3		0		2.44039	C7H6O3	ISDB	1	0	138.032	1.0904	YGSDEFSMJLZEOE	O=C(O)c1ccccc1O	2514	Organic compounds	Benzenoids	Benzene and substituted derivatives	Salicylic acids	Shikimates and Phenylpropanoids	Phenolic acids (C6-C1)	Simple phenolic acids	0.000160052	1	1	0	0	0	0
2762	138.032	357.3		0		2.59054	C7H6O3	ISDB	1	0	138.032		ZCJLOOJRNPHKAV	O=C(O)C=Cc1ccco1									0.000160052	1	1	0	0	0	0
2762	138.032	357.3		0		2.6581	C7H6O3	ISDB	1	0	138.032		ZJKWJHONFFKJHG	COC1=CC(=O)C=CC1=O									0.000160052	1	1	0	0	0	0
2762	138.032	357.3		0		2.52697	C4H10O3S	ISDB	1	0	138.035		QDHFHIQKOVNCNC	CCCCS(=O)(=O)O									0.00353118	1	1	0	0	0	0
2762	138.032	357.3		0		0.265006	C8H10ClN	MassBank - 2023.09	1	0	155.05		SRXFXCKTIGELTI	C1=CC(=CC=C1CCN)Cl									-0.0079	1	1	0	0	0	0
2766	930.409	360.34		0	16	4.70431	C44H66O21	ISDB	293	0.107009	930.41		UEBASGZKAQOIHZ	CC(=O)OC1CC2(O)C(CCC3(C)C(c4ccc(=O)oc4)CCC32O)C2(C)CCC(OC3OC(CO)C(OC4OC(CO)C(OC5OC(C)C(O)C(O)C5O)C(O)C4O)C(O)C3O)CC12									0.000305132	1	1	0.107009	0	0	0.0356695
2767	948.42	360.43		0		4.21937	C51H63N7O12	ISDB	4	0.0159351	965.453		VPQZCFCDISETKN	CC(C)CCCCC(=O)NC1C(=O)N(C)C(Cc2ccccc2)C(=O)NC(CCC(=O)O)C(=O)NC(Cc2c[nH]c3ccc(O)cc23)C(=O)NC(c2ccc(O)cc2)C(=O)NC2(CC2C)C(=O)OC1C									0.00689646	1	1	0.0159351	0	0	0.00531169
2768	682.356	360.33		0	16	4.41382	C42H50O8	ISDB	54	0.181914	682.351		UFSHFPYNWSGTKQ	O=C(CCCCCCCCc1cc(O)c(O)cc1-c1ccc(O)c(C(=O)CCCCCCCCc2ccccc2)c1O)c1c(O)cccc1O									-0.00535544	1	1	0.181914	0	0	0.0606378
2769	288.245	360.22		0
2799	1950.76	361.1		0		4.53142	C40H62ClN9O15S	ISDB	2	0	975.377	-1.94233	DJJADQVSTCYQOH	CCC(C)C1C(=O)N(C)C(Cc2ccc(OC)c(Cl)c2)C(=O)NC(C(C)C)C(=O)OC(C)C(NC(=O)C(CO)OS(=O)(=O)O)C(=O)NC(CCCNC(=N)N)C(=O)NC2CCC(O)N1C2=O	1994	Organic compounds	Organic acids and derivatives	Peptidomimetics	Cyclic depsipeptides	Amino acids and Peptides $ Polyketides	Oligopeptides	Cyclic peptides $ Depsipeptides	-0.00175304	1	1	0	0	0	0
2799	1950.76	361.1		0		4.71723	C40H62ClN9O15S	ISDB	2	0	975.377	-1.94233	MYVJMUMDWRYBGD	CCC(C)C1C(=O)N(C)C(Cc2ccc(OC)c(Cl)c2)C(=O)NC(C(C)C)C(=O)OC(C)C(NC(=O)C(O)COS(=O)(=O)O)C(=O)NC(CCCNC(=N)N)C(=O)NC2CCC(O)N1C2=O	1994	Organic compounds	Organic acids and derivatives	Peptidomimetics	Cyclic depsipeptides	Amino acids and Peptides $ Polyketides	Oligopeptides	Cyclic peptides $ Depsipeptides	-0.00175304	1	1	0	0	0	0
2799	1950.76	361.1		0		4.56057	C40H62ClN9O15S	ISDB	2	0	975.377		XBMVIECAUHGESJ	CCC(C)C1NC(=O)C(Cc2ccc(OC)c(Cl)c2)N(C)C(=O)C(C(C)C)N2C(=O)C(CCC2O)NC(=O)C(CCCN=C(N)N)NC(=O)C(NC(=O)C(O)COS(=O)(=O)O)C(C)OC1=O									-0.00175304	1	1	0	0	0	0
2799	1950.76	361.1		0		4.62807	C40H62ClN9O15S	ISDB	1	0	975.377	-1.85523	XQAUOXBHKXOGBQ	CCC(C)C1NC(=O)C(Cc2ccc(O)c(Cl)c2)N(C)C(=O)C(C(C)CC)N2C(=O)C(CCC2O)NC(=O)C(CCCNC(=N)N)NC(=O)C(NC(=O)C(O)COS(=O)(=O)O)C(C)OC1=O	1994	Organic compounds	Organic acids and derivatives	Peptidomimetics	Cyclic depsipeptides				-0.00175304	1	1	0	0	0	0
2810	162.116	368.88		0			C10H14N2	lib-00050.mgf	6	0.950444	0		UBLNTZNUSGCINZ							Terpenoids			0.000137329	1	1	0.950444	0	0	0.316815
2813	162.116	383.82		0			C10H14N2	lib-00050.mgf	6	0.951526	0		UBLNTZNUSGCINZ							Terpenoids			0.000137329	1	1	0.951526	0	0	0.317175
2816	218.167	391.54		0		3.29432	C15H20	ISDB	28	0.674078	200.156		YAZBKDRDYPAXAO	C=C(CCC=C(C)C)c1ccc(C)cc1									0.00010664	1	1	0.674078	0	0	0.224693
2825	580.272	411.03		0
2826	358.199	411.15		0		3.67992	C18H30O7	ISDB	4	0.176357	358.199		ZJOOXZAWYJUGCE	C=CC(C)(CCC=C(C)C)OC1OC(CO)C(O)C(O)C1OC(C)=O									2.93e-05	1	1	0.176357	0	0	0.0587858
2832	290.188	417.54		0		3.88768	C18H26O3	ISDB	5	0.291939	290.188	4.342	NBXXCGNHVWDCHB	CCCCCC=CC(=O)CCc1ccc(OC)c(OC)c1	4111	Organic compounds	Benzenoids	Benzene and substituted derivatives	Dimethoxybenzenes	Alkaloids	notClassified	notClassified	4.0692e-05	1	1	0.291939	0	0	0.0973131
2835	580.273	421.32		0		4.69971	C33H43NO9	ISDB	2	0.00296595	597.294	3.84802	RRHNEUNNHGSOGZ	CC(=CC=CC(C)C(O)C(C)C(O)C(C)C1OC2(C)CCC(O2)C1C)C(=O)NC1=CC(=O)c2cc(O)c(C)c(O)c2C1=O	1550	Organic compounds	Lipids and lipid-like molecules	Prenol lipids	Sesquiterpenoids	Polyketides	Linear polyketides	Open-chain polyketides	-0.00542204	1	1	0.00296595	0	0	0.000988649
2843	592.273	438.46		0		3.97417	C21H32O8	ISDB	5	0.112269	412.21	2.7271	AWFAFKMQWUSBCN	CCC(C)CC(=O)OC1CC(C(=O)OC)=CC(OC(C)=O)C1OC(=O)C(C)CC	2966	Organic compounds	Organic acids and derivatives	Carboxylic acids and derivatives	Tetracarboxylic acids and derivatives	Terpenoids	Sesquiterpenoids	Bisabolane sesquiterpenoids	0.000423984	1	1	0.112269	0	0	0.0374232
2844	204.063	441.43		0
2849	372.178	447.18		0		4.49145	C18H28O8	ISDB	13	0.214858	372.178		BJNGJUDLULXJAZ	C=C(CCC=C(C)C=O)CCOC1OC(CO)C(O)C(O)C1OC(C)=O									0.000333856	1	1	0.214858	0	0	0.0716194
2873	674.13	472.49		0		4.41183	C34H26O15	ISDB	2	0	674.127		WYCDVNHPXYJREU	O=C(O)c1cc(=O)c2c(O)cc3c(c2o1)C(c1c(O)cc2c(c1O)CC(O)C(c1ccc(O)c(O)c1)O2)C(O)C(c1ccc(O)c(O)c1)O3									-0.00311387	1	1	0	0	0	0
2874	673.931	471.25		0
2876	674.531	475.68		0		5.00896	C38H74O9	ISDB	3	0.00394011	674.533		JDZCCUPQBXSRFJ	CC(O)CC(=O)CCCCCCCCCCCCCCCCCCCCCCCCCC(O)CCOC1OC(CO)C(O)C(O)C1O									0.00202995	1	1	0.00394011	0	0	0.00131337
2882	674.332	479.93		0		5.01717	C36H50O12	ISDB	3	0	674.33		HANHGNQZDVCIJT	COC1C(O)C(OC2CCC3(C)C4=C(CCC3C2)C2=CC=C(C3=CC(=O)OC3)C2(C)CC4)OC(C)C1OC1OC(CO)C(O)C(O)C1O									-0.00153696	1	1	0	0	0	0
2882	674.332	479.93		0		4.22688	C36H50O12	ISDB	2	0	674.33		JAMKBKYIJMYWGY	CC=C(C)OC(=O)C1CC2C(C3C4(C)OC(O)C13C(OC(C)=O)C1C(OC(C)=O)C(C)CC1(OC(=O)C(C)=CC)C4OC(C)=O)C2(C)C									-0.00153696	1	1	0	0	0	0
2882	674.332	479.93		0		3.96495	C36H50O12	ISDB	3	0	674.33		JJBSYZXOLCJAJO	CC=C(C)C(=O)OC1C(C)C(OC(C)=O)C2C1C(OC(C)=O)C1(C)OC(O)C3(C(OC(=O)C(C)=CC)CC4C(C13)C4(C)C)C2OC(C)=O									-0.00153696	1	1	0	0	0	0
2882	674.332	479.93		0		4.19808	C36H50O12	ISDB	4	0	674.33	4.3312	KDRBRDSBKCNKFJ	CCC(C)C(=O)OCC12C(OC(=O)C(C)CC)CC3C(OC(C)=O)C1(OC3(C)C)C(C)(O)CC(OC(C)=O)C2OC(=O)c1ccccc1	2995	Organic compounds	Organic acids and derivatives	Carboxylic acids and derivatives	Pentacarboxylic acids and derivatives	Terpenoids	Sesquiterpenoids	Agarofuran sesquiterpenoids	-0.00153696	1	1	0	0	0	0
2882	674.332	479.93		0		4.76535	C36H50O12	ISDB	3	0	674.33	3.1907	LOMAZNWIDBIYLW	CC(=CCCC(C)C1CC(=O)C2(C)C3=C(C(=O)C(O)C12C)C1(C)CCC(O)C(C)(COC(=O)CC(C)(O)CC(=O)O)C1CC3=O)C(=O)O	1553	Organic compounds	Lipids and lipid-like molecules	Prenol lipids	Triterpenoids	Terpenoids	Triterpenoids	Lanostane, Tirucallane and Euphane triterpenoids	-0.00153696	1	1	0	0	0	0
2882	674.332	479.93		0		4.03817	C36H50O12	ISDB	4	0	674.33		NQKXSFXMIHGIMZ	CCC(C)C(O)C(=O)OC1C(O)C2C3(C)C(OC(C)=O)CC(=O)OC(C)(C)C3CC(OC(C)=O)C2(C)C23OC2CC(c2ccoc2)C13C									-0.00153696	1	1	0	0	0	0
2882	674.332	479.93		0		4.62837	C36H50O12	ISDB	3	0	674.33		NWLLVBPMYGORFJ	C=C1CCC2(C)CCC3(C)C4C(OC(C)=O)CC5(COC(C)=O)C(C)OC(=O)C6OC6C5C4(C)CC(OC(C)=O)C3(C(=O)OC)C2(O)C1									-0.00153696	1	1	0	0	0	0
2882	674.332	479.93		0		4.18552	C36H50O12	ISDB	2	0	674.33	3.9631	PEOAVEQUPRTVMM	CC=C(C)C(=O)OC1CC2C(C3C4(C)OC(O)C13C(OC(C)=O)C1C(OC(C)=O)C(C)CC1(OC(=O)C(C)=CC)C4OC(C)=O)C2(C)C	2995	Organic compounds	Organic acids and derivatives	Carboxylic acids and derivatives	Pentacarboxylic acids and derivatives	Terpenoids	Diterpenoids	Myrsinane diterpenoids	-0.00153696	1	1	0	0	0	0
2882	674.332	479.93		0		4.35945	C36H50O12	ISDB	2	0	674.33	4.3312	QVQZNEIQAZVOQQ	CCC(C)C(=O)OC1CC(C)(O)C23OC(C)(C)C(CC(OC(=O)c4ccccc4)C2(COC(C)=O)C1OC(=O)C(C)CC)C3OC(C)=O	2995	Organic compounds	Organic acids and derivatives	Carboxylic acids and derivatives	Pentacarboxylic acids and derivatives	Terpenoids	Sesquiterpenoids	Agarofuran sesquiterpenoids	-0.00153696	1	1	0	0	0	0
2882	674.332	479.93		0		4.88301	C36H50O12	ISDB	4	0	674.33		ANCRGMLRRCQXDS	CC(=O)OCC1OC(Oc2cc(C)c(O)cc2CC=C(C)CCC=C(C)CC(O)C=C(C)C)C(OC(C)=O)C(OC(C)=O)C1OC(C)=O									-0.00153696	1	1	0	0	0	0
2882	674.332	479.93		0		4.19728	C36H50O12	ISDB	2	0	674.33	4.2535	FGBXJGAAKNHCKE	CCC(C)C(=O)OC1C23OC4(O)C(C)(C(CC(=O)OC)C(C)(C)C(OC(=O)C(C)C)C14O)C2CCC1(C)C(c2ccoc2)OC(=O)CC13	2380	Organic compounds	Lipids and lipid-like molecules	Prenol lipids	Limonoids	Terpenoids	Triterpenoids	Limonoids	-0.00153696	1	1	0	0	0	0
2882	674.332	479.93		0		4.36449	C36H50O12	ISDB	3	0	674.33	4.2535	FYBBXQFDHREXPF	CCC(C)C(=O)OC1C(C)(C)C(CC(=O)OC)C2(C)C3CCC4(C)C(c5ccoc5)OC(=O)CC4C34OC2(O)C1(O)C4OC(=O)C(C)C	2380	Organic compounds	Lipids and lipid-like molecules	Prenol lipids	Limonoids	Terpenoids	Triterpenoids	Limonoids	-0.00153696	1	1	0	0	0	0
2882	674.332	479.93		0		4.98949	C36H50O12	ISDB	3	0	674.33	5.09502	GLIWVCWHDRRQTC	CC(=O)OCC1OC(Oc2cc(C)c(O)cc2CC=C(C)CCC=C(C)CC(C=C(C)C)OC(C)=O)C(O)C(OC(C)=O)C1OC(C)=O	4165	Organic compounds	Organic oxygen compounds	Organooxygen compounds	Phenolic glycosides	Terpenoids	Meroterpenoids	Merosesquiterpenoids	-0.00153696	1	1	0	0	0	0
2882	674.332	479.93		0		4.30848	C36H50O12	ISDB	2	0	674.33	3.5951	OPFVYGDWJRPXPA	C=C1CC(OC(C)=O)C2(C)CCC3(C)C4C(OC(C)=O)CC5(COC(C)=O)C(C)OC(=O)C6OC6C5C4(C)CCC3(C(=O)OC)C2(O)C1	1295	Organic compounds	Lipids and lipid-like molecules	Steroids and steroid derivatives	Hydroxysteroids	Terpenoids	Triterpenoids	notClassified	-0.00153696	1	1	0	0	0	0
2882	674.332	479.93		0		5.18094	C34H50N4O8S	ISDB	4	0	674.335	2.566	KZYJLFZLBGWRQQ	CCCCCCCC(N)C(O)C(=O)NC(Cc1ccc(O)cc1)C(=O)N(C)C(CCSC)C(=O)NC(Cc1ccc(O)cc1)C(=O)O						Amino acids and Peptides	Oligopeptides	Linear peptides $ Lipopeptides $ Microginins	0.00317156	1	1	0	0	0	0
2882	674.332	479.93		0		5.20477	C34H50N4O8S	ISDB	2	0	674.335	2.566	GJBJEYLYOBIKHD	CCCCCCCC(N)C(O)C(=O)N(C)C(CCSC)C(=O)NC(Cc1ccc(O)cc1)C(=O)NC(Cc1ccc(O)cc1)C(=O)O	348	Organic compounds	Organic acids and derivatives	Carboxylic acids and derivatives	Peptides	Amino acids and Peptides	Oligopeptides	Linear peptides $ Lipopeptides $ Microginins	0.00317156	1	1	0	0	0	0
2882	674.332	479.93		0		4.90147	C34H59BrO8	ISDB	1	0	674.339	6.5346	ZJDKFQNUQSMXHN	CC(=O)OC(C)(C)C1CCC(C)(C(O)CCC(C)(O)C2CCC3(C)OC(C)(C4(C)CCC(Br)C(C)(C)O4)CCC3(C)O2)O1	1553	Organic compounds	Lipids and lipid-like molecules	Prenol lipids	Triterpenoids	Terpenoids	Polyethers	Oxasqualenoids	0.00756695	1	1	0	0	0	0
2882	674.332	479.93		0		3.34019	C35H50N2O11	ISDB	1	0	674.341	3.9684	PXOYKBPAZLTGIM	COc1c(O)cc2c3c1CC(C)CC(OC)C(O)C(C)C=C(C)C(OC(N)=O)C(OC)C=CC=C(C)C(=O)N2C(C)CC(=O)C(OC)O3	64	Organic compounds	Phenylpropanoids and polyketides	Macrolactams	Macrolactams	Polyketides	Macrolides	Ansa macrolides	0.00969642	1	1	0	0	0	0
2883	673.931	480.28		0
2884	594.288	483.96		0		4.35481	C34H45NO9	ISDB	4	0.0141175	611.309	4.39132	NOEAMSXJEJBZJF	CC(C=CC=C(C)C(O)C(C)C1CC(O)C2(C)OC2C=CC(C)C2CC(CC(=O)O2)CC2OC2C(=O)O1)=Cc1coc(C)n1	1283	Organic compounds	Lipids and lipid-like molecules	Prenol lipids	Terpene lactones	Amino acids and Peptides $ Polyketides	Macrolides	Rhizoxins	-0.00490198	1	1	0.0141175	0	0	0.00470583
2886	224.105	484.17		0
2887	414.225	482.7		0		4.45771	C21H34O8	ISDB	3	0.0619507	414.225	-0.1522	NHSCYOOZTSLZBS	CC1COC2C1CCC1(C)C(OC3OC(CO)C(O)C(O)C3O)CCC(C=O)C21	1634	Organic compounds	Organoheterocyclic compounds	Naphthofurans	Naphthofurans	Terpenoids	Diterpenoids	notClassified	0.000404048	1	1	0.0619507	0	0	0.0206502
2890	298.141	482.56		0
2891	312.157	486.89		0
2892	674.131	486.92		0		4.41183	C34H26O15	ISDB	4	0	674.127		WYCDVNHPXYJREU	O=C(O)c1cc(=O)c2c(O)cc3c(c2o1)C(c1c(O)cc2c(c1O)CC(O)C(c1ccc(O)c(O)c1)O2)C(O)C(c1ccc(O)c(O)c1)O3									-0.00410387	1	1	0	0	0	0
2893	690.254	488.13		0		4.51742	C41H38O10	ISDB	0	0	690.246	8.07542	DLCWNKHYADNZPC	CC(C)=Cc1cc(CCCC(C)=CCc2c(O)cc(C)c(C(=O)O)c2O)c(C2=C(c3ccc(O)cc3)C(=O)C(O)=C(c3ccc(O)cc3)C2=O)o1	1528	Organic compounds	Lipids and lipid-like molecules	Fatty Acyls	Furanoid fatty acids	Shikimates and Phenylpropanoids	Terphenyls	p-Terphenyls	-0.00768658	1	1	0	0	0	0
2893	690.254	488.13		0		4.35215	C35H44Cl2N2O8	ISDB	0	0	690.247	4.9349	TVIRNGFXQVMMGB	COc1ccc(CC2NC(=O)C=CCC(C(C)C(O)C(Cl)c3ccccc3)OC(=O)C(CC(C)C)OC(=O)C(C)CNC2=O)cc1Cl	2010	Organic compounds	Organic acids and derivatives	Peptidomimetics	Hybrid peptides	Amino acids and Peptides $ Polyketides	Oligopeptides	Cryptophycins $ Depsipeptides	-0.00671227	1	1	0	0	0	0
2893	690.254	488.13		0		4.7332	C34H42O15	ISDB	0	0	690.252	3.0318	NOVOLPMLVDPXJH	COC(=O)C1=C2C(OC3OC(COC(C)=O)C(OC(C)=O)C(OC(C)=O)C3OC(C)=O)CC3C(=O)OC(c4ccoc4)CC3(C)C2CCC1	1755	Organic compounds	Lipids and lipid-like molecules	Prenol lipids	Diterpene glycosides	Terpenoids	notClassified	notClassified	-0.00181336	1	1	0	0	0	0
2893	690.254	488.13		0		3.99551	C34H42O15	ISDB	0	0	690.252	0.5884	KZANKKUWJNTDGT	CCC12CC3C(C)(C(OC(C)=O)c4ccoc4)C(OC(C)=O)C(OC(C)=O)C4(O)C3(O1)C(O2)C1(O)C(O)C2(C)CC1(O)C41COC(=O)CC21	514	Organic compounds	Lipids and lipid-like molecules	Fatty Acyls	Prostaglandins and related compounds	Terpenoids	Triterpenoids	Limonoids	-0.00181336	1	1	0	0	0	0
2893	690.254	488.13		0		3.92392	C34H42O15	ISDB	0	0	690.252	0.5884	RFROFFXVDZAGOH	CCC12CC3C(C)(C(OC(C)=O)c4ccoc4)C(O)C(O)C4(O)C3(O1)C(O2)C1(OC(C)=O)C(OC(C)=O)C2(C)CC1(O)C41COC(=O)CC21	514	Organic compounds	Lipids and lipid-like molecules	Fatty Acyls	Prostaglandins and related compounds	Terpenoids	Triterpenoids	Limonoids	-0.00181336	1	1	0	0	0	0
2893	690.254	488.13		0		3.45212	C34H42O15	ISDB	0	0	690.252	2.2471	HILVYHXTZGYQOP	CC(=O)OCC12C(OC(C)=O)C(OC(C)=O)C(OC(C)=O)C(C)C13OC(C)(C)C(C(OC(=O)c1ccccc1)C2OC(C)=O)C3OC(C)=O	2051	Organic compounds	Lipids and lipid-like molecules	Prenol lipids	Agarofurans	Terpenoids	Sesquiterpenoids	Agarofuran sesquiterpenoids $ Eudesmane sesquiterpenoids	-0.00181336	1	1	0	0	0	0
2893	690.254	488.13		0		4.68963	C34H42O15	ISDB	0	0	690.252	-0.3461	LAIYYPVVJOIREL	COC1CC(OC2C=C(C)CC3(O)C(OC(C)=O)C(O)C4=C(C(=O)c5ccc(C6CC(O)C(O)C(C)O6)c(O)c5C4=O)C23O)OC(C)C1O	1600	Organic compounds	Benzenoids	Anthracenes	Anthraquinone glycosides	Polyketides	Polycyclic aromatic polyketides	Angucyclines $ Anthraquinones and anthrones	-0.00181336	1	1	0	0	0	0
2893	690.254	488.13		0		4.05027	C34H42O15	ISDB	0	0	690.252		NSBMHMYRKNRGCQ	COc1ccc(-c2oc3c(CC=C(C)C)c(OC)cc(O)c3c(=O)c2OC2OC(C)C(OC3OC(C)C(O)C(O)C3O)C(O)C2O)cc1O									-0.00181336	1	1	0	0	0	0
2893	690.254	488.13		0		4.90005	C34H42O15	ISDB	0	0	690.252	3.0318	USJADHPCIDKVQY	COC(=O)C1=C2CCC3C(=O)OC(c4ccoc4)CC3(C)C2CCC1OC1OC(COC(C)=O)C(OC(C)=O)C(OC(C)=O)C1OC(C)=O	1538	Organic compounds	Lipids and lipid-like molecules	Prenol lipids	Diterpene lactones	Terpenoids	Diterpenoids	Spongiane diterpenoids	-0.00181336	1	1	0	0	0	0
2893	690.254	488.13		0		4.84086	C34H42O15	ISDB	0	0	690.252		XPACJUIOXALHPS	COc1cc(C=CC(=O)OC2CC(O)C(O)C3C2CCC2(O)C(=O)OC(c4ccoc4)CC32C)ccc1OC1OC(CO)C(O)C(O)C1O									-0.00181336	1	1	0	0	0	0
2893	690.254	488.13		0		4.71868	C31H46O15S	ISDB	0	0	690.256	1.2947	YGOAVAYXZNQEGO	C=C1C2CCC3C4(C)CC(OC5OC(CO)C(O)C(OS(=O)(=O)O)C5OC(=O)CC(C)C)CC(C(=O)O)(C(=O)O)C4CCC3(C2)C1O	1755	Organic compounds	Lipids and lipid-like molecules	Prenol lipids	Diterpene glycosides	Terpenoids	Diterpenoids	Norkaurane diterpenoids	0.00155777	1	1	0	0	0	0
2894	842.663	488.19		0		4.79401	C52H90O8	ISDB	0	0	842.664		VJECEJIXEFMQER	C=C(C)C(CC)CCC(C)C1CCC2C3C(O)C=C4CC(OC5OC(COC(=O)CCCCCCCCCCCCCCCC)C(O)C(O)C5O)CCC4(C)C3CCC12C									0.00034584	1	1	0	0	0	0
2895	674.732	490.25		0
2898	414.225	490.94		0		4.70269	C21H34O8	ISDB	7	0.111888	414.225		KQYIPTATYXCYEJ	C=CC(C)(O)CCC=C(C)CCC=C(C)C(=O)OC1OC(CO)C(O)C(O)C1O									0.000854048	1	1	0.111888	0	0	0.0372962
2899	842.915	492.11		0
2900	673.93	492.2		0
2901	674.33	492.28		0		4.28491	C38H46N2O9	ISDB	1	0	674.32	1.8488	ZYWWYGXERSNBPU	C=C1C(C)C2C(Cc3ccccc3)NC(=O)C23OC(=O)C=CC2=C(C(=O)CCCC(C)CC=CC3C1O)C(OC)C1C(O)C(O)C21C(N)=O	1819	Organic compounds	Organoheterocyclic compounds	Isoindoles and derivatives	Isoindoles and derivatives	Alkaloids	Pseudoalkaloids	Cytochalasan alkaloids	-0.00998295	1	1	0	0	0	0
2901	674.33	492.28		0		5.01717	C36H50O12	ISDB	2	0	674.33		HANHGNQZDVCIJT	COC1C(O)C(OC2CCC3(C)C4=C(CCC3C2)C2=CC=C(C3=CC(=O)OC3)C2(C)CC4)OC(C)C1OC1OC(CO)C(O)C(O)C1O									-8.696e-05	1	1	0	0	0	0
2901	674.33	492.28		0		4.22688	C36H50O12	ISDB	1	0	674.33		JAMKBKYIJMYWGY	CC=C(C)OC(=O)C1CC2C(C3C4(C)OC(O)C13C(OC(C)=O)C1C(OC(C)=O)C(C)CC1(OC(=O)C(C)=CC)C4OC(C)=O)C2(C)C									-8.696e-05	1	1	0	0	0	0
2901	674.33	492.28		0		3.96495	C36H50O12	ISDB	2	0	674.33		JJBSYZXOLCJAJO	CC=C(C)C(=O)OC1C(C)C(OC(C)=O)C2C1C(OC(C)=O)C1(C)OC(O)C3(C(OC(=O)C(C)=CC)CC4C(C13)C4(C)C)C2OC(C)=O									-8.696e-05	1	1	0	0	0	0
2901	674.33	492.28		0		4.19808	C36H50O12	ISDB	1	0	674.33	4.3312	KDRBRDSBKCNKFJ	CCC(C)C(=O)OCC12C(OC(=O)C(C)CC)CC3C(OC(C)=O)C1(OC3(C)C)C(C)(O)CC(OC(C)=O)C2OC(=O)c1ccccc1	2995	Organic compounds	Organic acids and derivatives	Carboxylic acids and derivatives	Pentacarboxylic acids and derivatives	Terpenoids	Sesquiterpenoids	Agarofuran sesquiterpenoids	-8.696e-05	1	1	0	0	0	0
2901	674.33	492.28		0		4.76535	C36H50O12	ISDB	2	0	674.33	3.1907	LOMAZNWIDBIYLW	CC(=CCCC(C)C1CC(=O)C2(C)C3=C(C(=O)C(O)C12C)C1(C)CCC(O)C(C)(COC(=O)CC(C)(O)CC(=O)O)C1CC3=O)C(=O)O	1553	Organic compounds	Lipids and lipid-like molecules	Prenol lipids	Triterpenoids	Terpenoids	Triterpenoids	Lanostane, Tirucallane and Euphane triterpenoids	-8.696e-05	1	1	0	0	0	0
2901	674.33	492.28		0		4.03817	C36H50O12	ISDB	3	0	674.33		NQKXSFXMIHGIMZ	CCC(C)C(O)C(=O)OC1C(O)C2C3(C)C(OC(C)=O)CC(=O)OC(C)(C)C3CC(OC(C)=O)C2(C)C23OC2CC(c2ccoc2)C13C									-8.696e-05	1	1	0	0	0	0
2901	674.33	492.28		0		4.62837	C36H50O12	ISDB	3	0	674.33		NWLLVBPMYGORFJ	C=C1CCC2(C)CCC3(C)C4C(OC(C)=O)CC5(COC(C)=O)C(C)OC(=O)C6OC6C5C4(C)CC(OC(C)=O)C3(C(=O)OC)C2(O)C1									-8.696e-05	1	1	0	0	0	0
2901	674.33	492.28		0		4.18552	C36H50O12	ISDB	1	0	674.33	3.9631	PEOAVEQUPRTVMM	CC=C(C)C(=O)OC1CC2C(C3C4(C)OC(O)C13C(OC(C)=O)C1C(OC(C)=O)C(C)CC1(OC(=O)C(C)=CC)C4OC(C)=O)C2(C)C	2995	Organic compounds	Organic acids and derivatives	Carboxylic acids and derivatives	Pentacarboxylic acids and derivatives	Terpenoids	Diterpenoids	Myrsinane diterpenoids	-8.696e-05	1	1	0	0	0	0
2901	674.33	492.28		0		4.35945	C36H50O12	ISDB	1	0	674.33	4.3312	QVQZNEIQAZVOQQ	CCC(C)C(=O)OC1CC(C)(O)C23OC(C)(C)C(CC(OC(=O)c4ccccc4)C2(COC(C)=O)C1OC(=O)C(C)CC)C3OC(C)=O	2995	Organic compounds	Organic acids and derivatives	Carboxylic acids and derivatives	Pentacarboxylic acids and derivatives	Terpenoids	Sesquiterpenoids	Agarofuran sesquiterpenoids	-8.696e-05	1	1	0	0	0	0
2901	674.33	492.28		0		4.88301	C36H50O12	ISDB	4	0	674.33		ANCRGMLRRCQXDS	CC(=O)OCC1OC(Oc2cc(C)c(O)cc2CC=C(C)CCC=C(C)CC(O)C=C(C)C)C(OC(C)=O)C(OC(C)=O)C1OC(C)=O									-8.696e-05	1	1	0	0	0	0
2901	674.33	492.28		0		4.19728	C36H50O12	ISDB	2	0	674.33	4.2535	FGBXJGAAKNHCKE	CCC(C)C(=O)OC1C23OC4(O)C(C)(C(CC(=O)OC)C(C)(C)C(OC(=O)C(C)C)C14O)C2CCC1(C)C(c2ccoc2)OC(=O)CC13	2380	Organic compounds	Lipids and lipid-like molecules	Prenol lipids	Limonoids	Terpenoids	Triterpenoids	Limonoids	-8.696e-05	1	1	0	0	0	0
2901	674.33	492.28		0		4.36449	C36H50O12	ISDB	3	0	674.33	4.2535	FYBBXQFDHREXPF	CCC(C)C(=O)OC1C(C)(C)C(CC(=O)OC)C2(C)C3CCC4(C)C(c5ccoc5)OC(=O)CC4C34OC2(O)C1(O)C4OC(=O)C(C)C	2380	Organic compounds	Lipids and lipid-like molecules	Prenol lipids	Limonoids	Terpenoids	Triterpenoids	Limonoids	-8.696e-05	1	1	0	0	0	0
2901	674.33	492.28		0		4.98949	C36H50O12	ISDB	3	0	674.33	5.09502	GLIWVCWHDRRQTC	CC(=O)OCC1OC(Oc2cc(C)c(O)cc2CC=C(C)CCC=C(C)CC(C=C(C)C)OC(C)=O)C(O)C(OC(C)=O)C1OC(C)=O	4165	Organic compounds	Organic oxygen compounds	Organooxygen compounds	Phenolic glycosides	Terpenoids	Meroterpenoids	Merosesquiterpenoids	-8.696e-05	1	1	0	0	0	0
2901	674.33	492.28		0		4.30848	C36H50O12	ISDB	3	0	674.33	3.5951	OPFVYGDWJRPXPA	C=C1CC(OC(C)=O)C2(C)CCC3(C)C4C(OC(C)=O)CC5(COC(C)=O)C(C)OC(=O)C6OC6C5C4(C)CCC3(C(=O)OC)C2(O)C1	1295	Organic compounds	Lipids and lipid-like molecules	Steroids and steroid derivatives	Hydroxysteroids	Terpenoids	Triterpenoids	notClassified	-8.696e-05	1	1	0	0	0	0
2901	674.33	492.28		0		5.18094	C34H50N4O8S	ISDB	2	0	674.335	2.566	KZYJLFZLBGWRQQ	CCCCCCCC(N)C(O)C(=O)NC(Cc1ccc(O)cc1)C(=O)N(C)C(CCSC)C(=O)NC(Cc1ccc(O)cc1)C(=O)O						Amino acids and Peptides	Oligopeptides	Linear peptides $ Lipopeptides $ Microginins	0.00462156	1	1	0	0	0	0
2901	674.33	492.28		0		5.20477	C34H50N4O8S	ISDB	1	0	674.335	2.566	GJBJEYLYOBIKHD	CCCCCCCC(N)C(O)C(=O)N(C)C(CCSC)C(=O)NC(Cc1ccc(O)cc1)C(=O)NC(Cc1ccc(O)cc1)C(=O)O	348	Organic compounds	Organic acids and derivatives	Carboxylic acids and derivatives	Peptides	Amino acids and Peptides	Oligopeptides	Linear peptides $ Lipopeptides $ Microginins	0.00462156	1	1	0	0	0	0
2901	674.33	492.28		0		4.90147	C34H59BrO8	ISDB	2	0	674.339	6.5346	ZJDKFQNUQSMXHN	CC(=O)OC(C)(C)C1CCC(C)(C(O)CCC(C)(O)C2CCC3(C)OC(C)(C4(C)CCC(Br)C(C)(C)O4)CCC3(C)O2)O1	1553	Organic compounds	Lipids and lipid-like molecules	Prenol lipids	Triterpenoids	Terpenoids	Polyethers	Oxasqualenoids	0.00901695	1	1	0	0	0	0
2902	843.165	495.13		0
2903	674.531	495.64		0		5.00896	C38H74O9	ISDB	4	0.0039269	674.533		JDZCCUPQBXSRFJ	CC(O)CC(=O)CCCCCCCCCCCCCCCCCCCCCCCCCC(O)CCOC1OC(CO)C(O)C(O)C1O									0.00218995	1	1	0.0039269	0	0	0.00130897
2905	674.731	501.62		0
2906	674.13	502.94		0		4.41183	C34H26O15	ISDB	2	0	674.127		WYCDVNHPXYJREU	O=C(O)c1cc(=O)c2c(O)cc3c(c2o1)C(c1c(O)cc2c(c1O)CC(O)C(c1ccc(O)c(O)c1)O2)C(O)C(c1ccc(O)c(O)c1)O3									-0.00319387	1	1	0	0	0	0
2907	674.331	504.11		0		4.03817	C36H50O12	ISDB	2	0.0131732	674.33		NQKXSFXMIHGIMZ	CCC(C)C(O)C(=O)OC1C(O)C2C3(C)C(OC(C)=O)CC(=O)OC(C)(C)C3CC(OC(C)=O)C2(C)C23OC2CC(c2ccoc2)C13C									-0.00031696	1	1	0.0131732	0	0	0.00439106
2908	842.664	502.03		0
2909	606.288	505.6		0		4.72668	C31H41N7O7	ISDB	2	0.00639372	623.307	0.39927	MYCXJSORBVEUTE	CC(=O)C(Cc1ccc(O)cc1)NC(=O)C(NC(=O)C(NC(=O)NC(Cc1ccccc1)C(=O)O)C1CCNC(=N)N1)C(C)C	4830	Organic compounds	Organic acids and derivatives	Carboxylic acids and derivatives	Dipeptides	Amino acids and Peptides	Small peptides	Tripeptides	-0.00820735	1	1	0.00639372	0	0	0.00213124
2911	223.12	506.02		0		3.95965	C12H17NO3	ISDB	4	0.25478	223.121	-0.0687	UMWAPBCLJQSOJX	COc1ccc(CC2NCC(O)C2O)cc1	138	Organic compounds	Benzenoids	Phenol ethers	Anisoles	Alkaloids	Ornithine alkaloids	Pyrrolidine alkaloids	0.000549404	1	1	0.25478	0	0	0.0849268
2914	673.928	509.75		0
2915	674.531	513.16		0		5.00896	C38H74O9	ISDB	4	0.0039276	674.533		JDZCCUPQBXSRFJ	CC(O)CC(=O)CCCCCCCCCCCCCCCCCCCCCCCCCC(O)CCOC1OC(CO)C(O)C(O)C1O									0.00178995	1	1	0.0039276	0	0	0.0013092
2920	674.13	517.74		0		4.41183	C34H26O15	ISDB	3	0	674.127		WYCDVNHPXYJREU	O=C(O)c1cc(=O)c2c(O)cc3c(c2o1)C(c1c(O)cc2c(c1O)CC(O)C(c1ccc(O)c(O)c1)O2)C(O)C(c1ccc(O)c(O)c1)O3									-0.00280387	1	1	0	0	0	0
2921	674.331	518.96		0		5.01717	C36H50O12	ISDB	5	0	674.33		HANHGNQZDVCIJT	COC1C(O)C(OC2CCC3(C)C4=C(CCC3C2)C2=CC=C(C3=CC(=O)OC3)C2(C)CC4)OC(C)C1OC1OC(CO)C(O)C(O)C1O									-0.00038696	1	1	0	0	0	0
2921	674.331	518.96		0		4.22688	C36H50O12	ISDB	5	0	674.33		JAMKBKYIJMYWGY	CC=C(C)OC(=O)C1CC2C(C3C4(C)OC(O)C13C(OC(C)=O)C1C(OC(C)=O)C(C)CC1(OC(=O)C(C)=CC)C4OC(C)=O)C2(C)C									-0.00038696	1	1	0	0	0	0
2921	674.331	518.96		0		3.96495	C36H50O12	ISDB	4	0	674.33		JJBSYZXOLCJAJO	CC=C(C)C(=O)OC1C(C)C(OC(C)=O)C2C1C(OC(C)=O)C1(C)OC(O)C3(C(OC(=O)C(C)=CC)CC4C(C13)C4(C)C)C2OC(C)=O									-0.00038696	1	1	0	0	0	0
2921	674.331	518.96		0		4.19808	C36H50O12	ISDB	4	0	674.33	4.3312	KDRBRDSBKCNKFJ	CCC(C)C(=O)OCC12C(OC(=O)C(C)CC)CC3C(OC(C)=O)C1(OC3(C)C)C(C)(O)CC(OC(C)=O)C2OC(=O)c1ccccc1	2995	Organic compounds	Organic acids and derivatives	Carboxylic acids and derivatives	Pentacarboxylic acids and derivatives	Terpenoids	Sesquiterpenoids	Agarofuran sesquiterpenoids	-0.00038696	1	1	0	0	0	0
2921	674.331	518.96		0		4.76535	C36H50O12	ISDB	6	0	674.33	3.1907	LOMAZNWIDBIYLW	CC(=CCCC(C)C1CC(=O)C2(C)C3=C(C(=O)C(O)C12C)C1(C)CCC(O)C(C)(COC(=O)CC(C)(O)CC(=O)O)C1CC3=O)C(=O)O	1553	Organic compounds	Lipids and lipid-like molecules	Prenol lipids	Triterpenoids	Terpenoids	Triterpenoids	Lanostane, Tirucallane and Euphane triterpenoids	-0.00038696	1	1	0	0	0	0
2921	674.331	518.96		0		4.03817	C36H50O12	ISDB	4	0	674.33		NQKXSFXMIHGIMZ	CCC(C)C(O)C(=O)OC1C(O)C2C3(C)C(OC(C)=O)CC(=O)OC(C)(C)C3CC(OC(C)=O)C2(C)C23OC2CC(c2ccoc2)C13C									-0.00038696	1	1	0	0	0	0
2921	674.331	518.96		0		4.62837	C36H50O12	ISDB	1	0	674.33		NWLLVBPMYGORFJ	C=C1CCC2(C)CCC3(C)C4C(OC(C)=O)CC5(COC(C)=O)C(C)OC(=O)C6OC6C5C4(C)CC(OC(C)=O)C3(C(=O)OC)C2(O)C1									-0.00038696	1	1	0	0	0	0
2921	674.331	518.96		0		4.18552	C36H50O12	ISDB	3	0	674.33	3.9631	PEOAVEQUPRTVMM	CC=C(C)C(=O)OC1CC2C(C3C4(C)OC(O)C13C(OC(C)=O)C1C(OC(C)=O)C(C)CC1(OC(=O)C(C)=CC)C4OC(C)=O)C2(C)C	2995	Organic compounds	Organic acids and derivatives	Carboxylic acids and derivatives	Pentacarboxylic acids and derivatives	Terpenoids	Diterpenoids	Myrsinane diterpenoids	-0.00038696	1	1	0	0	0	0
2921	674.331	518.96		0		4.35945	C36H50O12	ISDB	6	0	674.33	4.3312	QVQZNEIQAZVOQQ	CCC(C)C(=O)OC1CC(C)(O)C23OC(C)(C)C(CC(OC(=O)c4ccccc4)C2(COC(C)=O)C1OC(=O)C(C)CC)C3OC(C)=O	2995	Organic compounds	Organic acids and derivatives	Carboxylic acids and derivatives	Pentacarboxylic acids and derivatives	Terpenoids	Sesquiterpenoids	Agarofuran sesquiterpenoids	-0.00038696	1	1	0	0	0	0
2921	674.331	518.96		0		4.88301	C36H50O12	ISDB	2	0	674.33		ANCRGMLRRCQXDS	CC(=O)OCC1OC(Oc2cc(C)c(O)cc2CC=C(C)CCC=C(C)CC(O)C=C(C)C)C(OC(C)=O)C(OC(C)=O)C1OC(C)=O									-0.00038696	1	1	0	0	0	0
2921	674.331	518.96		0		4.19728	C36H50O12	ISDB	5	0	674.33	4.2535	FGBXJGAAKNHCKE	CCC(C)C(=O)OC1C23OC4(O)C(C)(C(CC(=O)OC)C(C)(C)C(OC(=O)C(C)C)C14O)C2CCC1(C)C(c2ccoc2)OC(=O)CC13	2380	Organic compounds	Lipids and lipid-like molecules	Prenol lipids	Limonoids	Terpenoids	Triterpenoids	Limonoids	-0.00038696	1	1	0	0	0	0
2921	674.331	518.96		0		4.36449	C36H50O12	ISDB	6	0	674.33	4.2535	FYBBXQFDHREXPF	CCC(C)C(=O)OC1C(C)(C)C(CC(=O)OC)C2(C)C3CCC4(C)C(c5ccoc5)OC(=O)CC4C34OC2(O)C1(O)C4OC(=O)C(C)C	2380	Organic compounds	Lipids and lipid-like molecules	Prenol lipids	Limonoids	Terpenoids	Triterpenoids	Limonoids	-0.00038696	1	1	0	0	0	0
2921	674.331	518.96		0		4.98949	C36H50O12	ISDB	1	0	674.33	5.09502	GLIWVCWHDRRQTC	CC(=O)OCC1OC(Oc2cc(C)c(O)cc2CC=C(C)CCC=C(C)CC(C=C(C)C)OC(C)=O)C(O)C(OC(C)=O)C1OC(C)=O	4165	Organic compounds	Organic oxygen compounds	Organooxygen compounds	Phenolic glycosides	Terpenoids	Meroterpenoids	Merosesquiterpenoids	-0.00038696	1	1	0	0	0	0
2921	674.331	518.96		0		4.30848	C36H50O12	ISDB	2	0	674.33	3.5951	OPFVYGDWJRPXPA	C=C1CC(OC(C)=O)C2(C)CCC3(C)C4C(OC(C)=O)CC5(COC(C)=O)C(C)OC(=O)C6OC6C5C4(C)CCC3(C(=O)OC)C2(O)C1	1295	Organic compounds	Lipids and lipid-like molecules	Steroids and steroid derivatives	Hydroxysteroids	Terpenoids	Triterpenoids	notClassified	-0.00038696	1	1	0	0	0	0
2921	674.331	518.96		0		5.18094	C34H50N4O8S	ISDB	4	0	674.335	2.566	KZYJLFZLBGWRQQ	CCCCCCCC(N)C(O)C(=O)NC(Cc1ccc(O)cc1)C(=O)N(C)C(CCSC)C(=O)NC(Cc1ccc(O)cc1)C(=O)O						Amino acids and Peptides	Oligopeptides	Linear peptides $ Lipopeptides $ Microginins	0.00432156	1	1	0	0	0	0
2921	674.331	518.96		0		5.20477	C34H50N4O8S	ISDB	1	0	674.335	2.566	GJBJEYLYOBIKHD	CCCCCCCC(N)C(O)C(=O)N(C)C(CCSC)C(=O)NC(Cc1ccc(O)cc1)C(=O)NC(Cc1ccc(O)cc1)C(=O)O	348	Organic compounds	Organic acids and derivatives	Carboxylic acids and derivatives	Peptides	Amino acids and Peptides	Oligopeptides	Linear peptides $ Lipopeptides $ Microginins	0.00432156	1	1	0	0	0	0
2921	674.331	518.96		0		4.90147	C34H59BrO8	ISDB	1	0	674.339	6.5346	ZJDKFQNUQSMXHN	CC(=O)OC(C)(C)C1CCC(C)(C(O)CCC(C)(O)C2CCC3(C)OC(C)(C4(C)CCC(Br)C(C)(C)O4)CCC3(C)O2)O1	1553	Organic compounds	Lipids and lipid-like molecules	Prenol lipids	Triterpenoids	Terpenoids	Polyethers	Oxasqualenoids	0.00871695	1	1	0	0	0	0
2924	674.731	519.89		0
2926	622.283	526.45		0		2.01944	C28H46O15	MassBank - 2023.09	3	0.13972	622.661		TVWKJMQVETZQNH	CCCCC(=O)OC1C(CO)OC(OC2(CO)OC(CO)C(OC(C)=O)C2O)C(OC(=O)CCC)C1OC(=O)CCCC									0.00376	1	1	0.13972	0	0	0.0465733
2927	138.031	526.22		0		2.97329	C7H6O3	ISDB	1	0	138.032	0.458	ABNPYUDYGCGOTK	O=c1c(O)ccccc1O	1674	Organic compounds	Hydrocarbon derivatives	Tropones	Tropolones	Polyketides	notClassified	notClassified	0.000260052	1	1	0	0	0	0
2927	138.031	526.22		0		2.99793	C7H6O3	ISDB	1	0	138.032		BMBZVGUSOUAIMK	CC1=CC(=O)C(O)=CC1=O									0.000260052	1	1	0	0	0	0
2927	138.031	526.22		0		3.05692	C7H6O3	ISDB	1	0	138.032		CGINXMWZYDKDBX	CC1=C(O)C(=O)C=CC1=O									0.000260052	1	1	0	0	0	0
2927	138.031	526.22		0		2.95311	C7H6O3	ISDB	1	0	138.032	0.9103	CLFRCXCBWIQVRN	O=Cc1cc(O)ccc1O	3978	Organic compounds	Organic oxygen compounds	Organooxygen compounds	Hydroxybenzaldehydes	Terpenoids	Meroterpenoids	Meromonoterpenoids	0.000260052	1	1	0	0	0	0
2927	138.031	526.22		0		2.57398	C7H6O3	ISDB	1	0	138.032	1.2947	COGVGDXHVCDEAN	CC(=O)c1ccc(C=O)o1	3671	Organic compounds	Organic oxygen compounds	Organooxygen compounds	Aryl alkyl ketones	Polyketides	Cyclic polyketides	2-pyrone derivatives $ Furans	0.000260052	1	1	0	0	0	0
2927	138.031	526.22		0		2.42658	C7H6O3	ISDB	1	0	138.032	1.0904	FJKROLUGYXJWQN	O=C(O)c1ccc(O)cc1	1248	Organic compounds	Benzenoids	Benzene and substituted derivatives	Hydroxybenzoic acid derivatives	Shikimates and Phenylpropanoids	Phenolic acids (C6-C1)	Simple phenolic acids	0.000260052	1	1	0	0	0	0
2927	138.031	526.22		0		2.99449	C7H6O3	ISDB	1	0	138.032	0.9103	IBGBGRVKPALMCQ	O=Cc1ccc(O)c(O)c1	3978	Organic compounds	Organic oxygen compounds	Organooxygen compounds	Hydroxybenzaldehydes	Shikimates and Phenylpropanoids	Phenolic acids (C6-C1)	Shikimic acids and derivatives $ Simple phenolic acids	0.000260052	1	1	0	0	0	0
2927	138.031	526.22		0		2.6516	C7H6O3	ISDB	1	0	138.032	1.0904	IJFXRHURBJZNAO	O=C(O)c1cccc(O)c1	1248	Organic compounds	Benzenoids	Benzene and substituted derivatives	Hydroxybenzoic acid derivatives	Shikimates and Phenylpropanoids	Phenolic acids (C6-C1)	Simple phenolic acids	0.000260052	1	1	0	0	0	0
2927	138.031	526.22		0		3.05827	C7H6O3	ISDB	1	0	138.032	0.9103	IUNJCFABHJZSKB	O=Cc1ccc(O)cc1O	3978	Organic compounds	Organic oxygen compounds	Organooxygen compounds	Hydroxybenzaldehydes	Shikimates and Phenylpropanoids	Phenolic acids (C6-C1)	Simple phenolic acids	0.000260052	1	1	0	0	0	0
2927	138.031	526.22		0		3.03261	C7H6O3	ISDB	1	0	138.032		IXWOUPGDGMCKGT	O=Cc1cccc(O)c1O									0.000260052	1	1	0	0	0	0
2927	138.031	526.22		0		1.8181	C7H6O3	ISDB	1	0	138.032		JXZJRYDTSDCGLO	CC(=O)C(=O)c1ccco1									0.000260052	1	1	0	0	0	0
2927	138.031	526.22		0		2.43494	C7H6O3	ISDB	1	0	138.032	1.1209	LUSZGTFNYDARNI	Oc1ccc2c(c1)OCO2	296	Organic compounds	Organoheterocyclic compounds	Benzodioxoles	Benzodioxoles	Shikimates and Phenylpropanoids	notClassified	notClassified	0.000260052	1	1	0	0	0	0
2927	138.031	526.22		0		1.99456	C7H6O3	ISDB	1	0	138.032	-0.3869	MTRBCJLZPRDOGJ	O=C1C=CC(=O)C(CO)=C1	2494	Organic compounds	Organic oxygen compounds	Organooxygen compounds	P-benzoquinones	Polyketides	Aromatic polyketides	Benzoquinones	0.000260052	1	1	0	0	0	0
2927	138.031	526.22		0		2.88408	C7H6O3	ISDB	1	0	138.032	0.5264	OUSQDTMHWCQLAU	CC1=CC(=O)C=C(O)C1=O	2494	Organic compounds	Organic oxygen compounds	Organooxygen compounds	P-benzoquinones	Polyketides	Aromatic polyketides	Benzoquinones	0.000260052	1	1	0	0	0	0
2927	138.031	526.22		0		2.72752	C7H6O3	ISDB	1	0	138.032	-0.1481	QMPGHDQKVHABLV	CC1=CC(=O)C2OC2C1=O	4325	Organic compounds	Organic oxygen compounds	Organooxygen compounds	Cyclohexenones	Polyketides	notClassified	notClassified	0.000260052	1	1	0	0	0	0
2927	138.031	526.22		0		3.07294	C7H6O3	ISDB	1	0	138.032		QZXOJNOLDJSAMX	CC1=CC(=O)OC1=CC=O									0.000260052	1	1	0	0	0	0
2927	138.031	526.22		0		2.44039	C7H6O3	ISDB	1	0	138.032	1.0904	YGSDEFSMJLZEOE	O=C(O)c1ccccc1O	2514	Organic compounds	Benzenoids	Benzene and substituted derivatives	Salicylic acids	Shikimates and Phenylpropanoids	Phenolic acids (C6-C1)	Simple phenolic acids	0.000260052	1	1	0	0	0	0
2927	138.031	526.22		0		2.59054	C7H6O3	ISDB	1	0	138.032		ZCJLOOJRNPHKAV	O=C(O)C=Cc1ccco1									0.000260052	1	1	0	0	0	0
2927	138.031	526.22		0		2.6581	C7H6O3	ISDB	1	0	138.032		ZJKWJHONFFKJHG	COC1=CC(=O)C=CC1=O									0.000260052	1	1	0	0	0	0
2927	138.031	526.22		0		2.52697	C4H10O3S	ISDB	1	0	138.035		QDHFHIQKOVNCNC	CCCCS(=O)(=O)O									0.00363118	1	1	0	0	0	0
2927	138.031	526.22		0		0.265006	C8H10ClN	MassBank - 2023.09	1	0	155.05		SRXFXCKTIGELTI	C1=CC(=CC=C1CCN)Cl									-0.0078	1	1	0	0	0	0
2928	204.063	526.29		0
2932	674.258	527.6		0		4.85526	C34H42O14	ISDB	4	0.0874569	674.257		PEESDVVZRLRUQC	COc1cc(C=CC(=O)OC2CCC(O)C3C2CCC2(O)C(=O)OC(c4ccoc4)CC32C)ccc1OC1OC(CO)C(O)C(O)C1O									-0.000897976	1	1	0.0874569	0	0	0.0291523
2939	674.53	530.68		0		5.00896	C38H74O9	ISDB	4	0.00395872	674.533		JDZCCUPQBXSRFJ	CC(O)CC(=O)CCCCCCCCCCCCCCCCCCCCCCCCCC(O)CCOC1OC(CO)C(O)C(O)C1O									0.00299995	1	1	0.00395872	0	0	0.00131957
2942	674.729	534.27		0
2944	674.33	536.85		0		4.28491	C38H46N2O9	ISDB	2	0	674.32	1.8488	ZYWWYGXERSNBPU	C=C1C(C)C2C(Cc3ccccc3)NC(=O)C23OC(=O)C=CC2=C(C(=O)CCCC(C)CC=CC3C1O)C(OC)C1C(O)C(O)C21C(N)=O	1819	Organic compounds	Organoheterocyclic compounds	Isoindoles and derivatives	Isoindoles and derivatives	Alkaloids	Pseudoalkaloids	Cytochalasan alkaloids	-0.00935295	1	1	0	0	0	0
2944	674.33	536.85		0		5.01717	C36H50O12	ISDB	4	0	674.33		HANHGNQZDVCIJT	COC1C(O)C(OC2CCC3(C)C4=C(CCC3C2)C2=CC=C(C3=CC(=O)OC3)C2(C)CC4)OC(C)C1OC1OC(CO)C(O)C(O)C1O									0.00054304	1	1	0	0	0	0
2944	674.33	536.85		0		4.22688	C36H50O12	ISDB	2	0	674.33		JAMKBKYIJMYWGY	CC=C(C)OC(=O)C1CC2C(C3C4(C)OC(O)C13C(OC(C)=O)C1C(OC(C)=O)C(C)CC1(OC(=O)C(C)=CC)C4OC(C)=O)C2(C)C									0.00054304	1	1	0	0	0	0
2944	674.33	536.85		0		3.96495	C36H50O12	ISDB	1	0	674.33		JJBSYZXOLCJAJO	CC=C(C)C(=O)OC1C(C)C(OC(C)=O)C2C1C(OC(C)=O)C1(C)OC(O)C3(C(OC(=O)C(C)=CC)CC4C(C13)C4(C)C)C2OC(C)=O									0.00054304	1	1	0	0	0	0
2944	674.33	536.85		0		4.19808	C36H50O12	ISDB	1	0	674.33	4.3312	KDRBRDSBKCNKFJ	CCC(C)C(=O)OCC12C(OC(=O)C(C)CC)CC3C(OC(C)=O)C1(OC3(C)C)C(C)(O)CC(OC(C)=O)C2OC(=O)c1ccccc1	2995	Organic compounds	Organic acids and derivatives	Carboxylic acids and derivatives	Pentacarboxylic acids and derivatives	Terpenoids	Sesquiterpenoids	Agarofuran sesquiterpenoids	0.00054304	1	1	0	0	0	0
2944	674.33	536.85		0		4.76535	C36H50O12	ISDB	2	0	674.33	3.1907	LOMAZNWIDBIYLW	CC(=CCCC(C)C1CC(=O)C2(C)C3=C(C(=O)C(O)C12C)C1(C)CCC(O)C(C)(COC(=O)CC(C)(O)CC(=O)O)C1CC3=O)C(=O)O	1553	Organic compounds	Lipids and lipid-like molecules	Prenol lipids	Triterpenoids	Terpenoids	Triterpenoids	Lanostane, Tirucallane and Euphane triterpenoids	0.00054304	1	1	0	0	0	0
2944	674.33	536.85		0		4.03817	C36H50O12	ISDB	2	0	674.33		NQKXSFXMIHGIMZ	CCC(C)C(O)C(=O)OC1C(O)C2C3(C)C(OC(C)=O)CC(=O)OC(C)(C)C3CC(OC(C)=O)C2(C)C23OC2CC(c2ccoc2)C13C									0.00054304	1	1	0	0	0	0
2944	674.33	536.85		0		4.62837	C36H50O12	ISDB	2	0	674.33		NWLLVBPMYGORFJ	C=C1CCC2(C)CCC3(C)C4C(OC(C)=O)CC5(COC(C)=O)C(C)OC(=O)C6OC6C5C4(C)CC(OC(C)=O)C3(C(=O)OC)C2(O)C1									0.00054304	1	1	0	0	0	0
2944	674.33	536.85		0		4.18552	C36H50O12	ISDB	1	0	674.33	3.9631	PEOAVEQUPRTVMM	CC=C(C)C(=O)OC1CC2C(C3C4(C)OC(O)C13C(OC(C)=O)C1C(OC(C)=O)C(C)CC1(OC(=O)C(C)=CC)C4OC(C)=O)C2(C)C	2995	Organic compounds	Organic acids and derivatives	Carboxylic acids and derivatives	Pentacarboxylic acids and derivatives	Terpenoids	Diterpenoids	Myrsinane diterpenoids	0.00054304	1	1	0	0	0	0
2944	674.33	536.85		0		4.35945	C36H50O12	ISDB	2	0	674.33	4.3312	QVQZNEIQAZVOQQ	CCC(C)C(=O)OC1CC(C)(O)C23OC(C)(C)C(CC(OC(=O)c4ccccc4)C2(COC(C)=O)C1OC(=O)C(C)CC)C3OC(C)=O	2995	Organic compounds	Organic acids and derivatives	Carboxylic acids and derivatives	Pentacarboxylic acids and derivatives	Terpenoids	Sesquiterpenoids	Agarofuran sesquiterpenoids	0.00054304	1	1	0	0	0	0
2944	674.33	536.85		0		4.88301	C36H50O12	ISDB	1	0	674.33		ANCRGMLRRCQXDS	CC(=O)OCC1OC(Oc2cc(C)c(O)cc2CC=C(C)CCC=C(C)CC(O)C=C(C)C)C(OC(C)=O)C(OC(C)=O)C1OC(C)=O									0.00054304	1	1	0	0	0	0
2944	674.33	536.85		0		4.19728	C36H50O12	ISDB	3	0	674.33	4.2535	FGBXJGAAKNHCKE	CCC(C)C(=O)OC1C23OC4(O)C(C)(C(CC(=O)OC)C(C)(C)C(OC(=O)C(C)C)C14O)C2CCC1(C)C(c2ccoc2)OC(=O)CC13	2380	Organic compounds	Lipids and lipid-like molecules	Prenol lipids	Limonoids	Terpenoids	Triterpenoids	Limonoids	0.00054304	1	1	0	0	0	0
2944	674.33	536.85		0		4.36449	C36H50O12	ISDB	1	0	674.33	4.2535	FYBBXQFDHREXPF	CCC(C)C(=O)OC1C(C)(C)C(CC(=O)OC)C2(C)C3CCC4(C)C(c5ccoc5)OC(=O)CC4C34OC2(O)C1(O)C4OC(=O)C(C)C	2380	Organic compounds	Lipids and lipid-like molecules	Prenol lipids	Limonoids	Terpenoids	Triterpenoids	Limonoids	0.00054304	1	1	0	0	0	0
2944	674.33	536.85		0		4.98949	C36H50O12	ISDB	4	0	674.33	5.09502	GLIWVCWHDRRQTC	CC(=O)OCC1OC(Oc2cc(C)c(O)cc2CC=C(C)CCC=C(C)CC(C=C(C)C)OC(C)=O)C(O)C(OC(C)=O)C1OC(C)=O	4165	Organic compounds	Organic oxygen compounds	Organooxygen compounds	Phenolic glycosides	Terpenoids	Meroterpenoids	Merosesquiterpenoids	0.00054304	1	1	0	0	0	0
2944	674.33	536.85		0		4.30848	C36H50O12	ISDB	1	0	674.33	3.5951	OPFVYGDWJRPXPA	C=C1CC(OC(C)=O)C2(C)CCC3(C)C4C(OC(C)=O)CC5(COC(C)=O)C(C)OC(=O)C6OC6C5C4(C)CCC3(C(=O)OC)C2(O)C1	1295	Organic compounds	Lipids and lipid-like molecules	Steroids and steroid derivatives	Hydroxysteroids	Terpenoids	Triterpenoids	notClassified	0.00054304	1	1	0	0	0	0
2944	674.33	536.85		0		5.18094	C34H50N4O8S	ISDB	1	0	674.335	2.566	KZYJLFZLBGWRQQ	CCCCCCCC(N)C(O)C(=O)NC(Cc1ccc(O)cc1)C(=O)N(C)C(CCSC)C(=O)NC(Cc1ccc(O)cc1)C(=O)O						Amino acids and Peptides	Oligopeptides	Linear peptides $ Lipopeptides $ Microginins	0.00525156	1	1	0	0	0	0
2944	674.33	536.85		0		5.20477	C34H50N4O8S	ISDB	1	0	674.335	2.566	GJBJEYLYOBIKHD	CCCCCCCC(N)C(O)C(=O)N(C)C(CCSC)C(=O)NC(Cc1ccc(O)cc1)C(=O)NC(Cc1ccc(O)cc1)C(=O)O	348	Organic compounds	Organic acids and derivatives	Carboxylic acids and derivatives	Peptides	Amino acids and Peptides	Oligopeptides	Linear peptides $ Lipopeptides $ Microginins	0.00525156	1	1	0	0	0	0
2944	674.33	536.85		0		4.90147	C34H59BrO8	ISDB	3	0	674.339	6.5346	ZJDKFQNUQSMXHN	CC(=O)OC(C)(C)C1CCC(C)(C(O)CCC(C)(O)C2CCC3(C)OC(C)(C4(C)CCC(Br)C(C)(C)O4)CCC3(C)O2)O1	1553	Organic compounds	Lipids and lipid-like molecules	Prenol lipids	Triterpenoids	Terpenoids	Polyethers	Oxasqualenoids	0.00964695	1	1	0	0	0	0
2954	312.157	545.03		0
2958	224.105	545.06		0	17	3.80093	C12H16O4	ISDB	3	0.155499	224.105	1.9168	XXPVXRYPOYQVHN	CC(C)=CCC(CC1=CC(=O)OC1)C(=O)O	3086	Organic compounds	Lipids and lipid-like molecules	Fatty Acyls	Medium-chain fatty acids	Terpenoids	Meroterpenoids	Miscellaneous meroterpenoids	0.000274992	1	1	0.155499	0	0	0.0518331
2961	428.241	545.12		0		4.51808	C25H36N2O2S	ISDB	21	0.119089	428.25		CDZOAXVNNJTAGG	Cc1cc(-c2cccc(NC(=O)CCCCCCCCCCCCS)c2O)ccn1									0.00915539	1	1	0.119089	0	0	0.0396964
2964	404.204	551.5		0		4.15514	C22H31ClO6	ISDB	6	0.079069	426.181		BYZSQTOIWKHMIU	C=C(C(CC=C(C)C)OC(=O)C(C)=CC)C1CC(Cl)C(C)(O)C(=O)C1OC(C)=O									-0.00554761	1	1	0.079069	0	0	0.0263563
2968	608.304	552.33		0		4.68994	C35H47NO9	ISDB	13	0.0047432	625.325	5.04542	OWPCHSCAPHNHAV	COC(C(C)=CC=CC(C)=Cc1coc(C)n1)C(C)C1CC(O)C2(C)OC2C=CC(C)C2CC(CC(=O)O2)CC2OC2C(=O)O1	1283	Organic compounds	Lipids and lipid-like molecules	Prenol lipids	Terpene lactones	Amino acids and Peptides $ Polyketides	Macrolides	Rhizoxins	-0.00509192	1	1	0.0047432	0	0	0.00158107
2969	242.115	553.5		0
2973	312.157	554		0
2988	620.305	569.83		0		3.72369	C23H36O8	ISDB	6	0.157512	440.241		UPNKNNIPZSHPKK	C=CC(C)(CCC=C(C)C)OC1OC(COC(=O)C(C)=CC)C(O)C(O)C1OC(C)=O									0.000414112	1	1	0.157512	0	0	0.0525041
3011	636.298	601.26		0		4.41396	C28H50O12S3	ISDB	1	0	674.246	5.1375	WBHAMVHLRVKJRH	CC(C)C(C)CCC(C)C1CCC2C3CC(OS(=O)(=O)O)C4CC(OS(=O)(=O)O)C(OS(=O)(=O)O)CC4(C)C3CCC12C	3567	Organic compounds	Lipids and lipid-like molecules	Steroids and steroid derivatives	Ergostane steroids	Terpenoids	Steroids	Ergostane steroids	-0.00789396	1	1	0	0	0	0
3011	636.298	601.26		0		4.40066	C36H38N2O11	ISDB	1	0	674.248		FILQIXSXGQSSDG	C=CC1C(OC2OC(COC(=O)C=Cc3ccc(OC)c(O)c3)C(O)C(O)C2O)OC=C2C(=O)N3CCc4c([nH]c5ccccc45)C3CC21									-0.00677396	1	1	0	0	0	0
3011	636.298	601.26		0		4.44465	C36H38N2O11	ISDB	1	0	674.248	2.451	RKWFJAHMIPBSAR	C=CC1C(OC2OC(COC(=O)C=Cc3ccc(O)c(OC)c3)C(O)C(O)C2O)OC=C2C(=O)N3CCc4c([nH]c5ccccc45)C3CC21	1914	Organic compounds	Organoheterocyclic compounds	Indoles and derivatives	Beta carbolines	Terpenoids	Triterpenoids	Limonoids	-0.00677396	1	1	0	0	0	0
3011	636.298	601.26		0		4.39521	C34H42O14	ISDB	1	0	674.257		CKFAHFBSGLDHJZ	COc1ccc(-c2oc3c(CC=C(C)C)c(OC4CC(CO)C(O)C(O)C4O)cc(O)c3c(=O)c2OC2OC(C)C(O)C(O)C2O)cc1									0.00312202	1	1	0	0	0	0
3011	636.298	601.26		0		4.35484	C34H42O14	ISDB	1	0	674.257	3.7849	FCGQQGKCBHGUPU	CCC(C)C(=O)OC1CC(C)(O)C23OC(C)(C)C(CC(OC(=O)c4ccoc4)C2(COC(C)=O)C1OC(=O)c1ccoc1)C3OC(C)=O	2995	Organic compounds	Organic acids and derivatives	Carboxylic acids and derivatives	Pentacarboxylic acids and derivatives	Terpenoids	Sesquiterpenoids	Agarofuran sesquiterpenoids	0.00312202	1	1	0	0	0	0
3011	636.298	601.26		0		4.55149	C34H42O14	ISDB	1	0	674.257		HFQPKOQLZSCHPI	COc1ccc(-c2oc3c(CC=C(C)C)c(OC4OC(CO)C(O)C(O)C4O)ccc3c(=O)c2OCC2OC(C)C(O)C(O)C2O)cc1									0.00312202	1	1	0	0	0	0
3011	636.298	601.26		0		4.58639	C34H42O14	ISDB	1	0	674.257	1.1692	NKHSFGPHYNZXLV	COc1cc(CC(CO)C(CO)Cc2ccc(OC3OC(COC(=O)c4ccc(O)c(OC)c4)C(O)C(O)C3O)c(OC)c2)ccc1O	1511	Organic compounds	Lignans, neolignans and related compounds	Lignan glycosides	Lignan glycosides	Shikimates and Phenylpropanoids	Lignans	Dibenzylbutane lignans	0.00312202	1	1	0	0	0	0
3011	636.298	601.26		0		3.74475	C34H42O14	ISDB	1	0	674.257		BWHLAESNTRTMKH	CC(=O)OCC12C(OC(=O)C=Cc3ccccc3)C(OC(C)=O)CC(C)(O)C13OC(C)(C)C(C(OC(C)=O)C2OC(C)=O)C3OC(C)=O									0.00312202	1	1	0	0	0	0
3011	636.298	601.26		0		3.75515	C34H42O14	ISDB	1	0	674.257		FDUDWWYMEXEPMR	CC(=O)OC1C(OC(C)=O)C2(C)C3C(C)=C(O)C(=O)C4(C)C3C(OC(=O)C4(C)O)C2C2C(O)C(=O)C3CC4OC4C(OC(C)=O)C3(C)C12									0.00312202	1	1	0	0	0	0
3011	636.298	601.26		0		4.5912	C34H42O14	ISDB	1	0	674.257	1.9364	HELNZVBYWRVMNN	C=C1C(C2(C)C(OC(C)=O)CC(=O)OC3(C)COC(=O)CC32)C(OC=O)C(OC(=O)C(O)C(C)C)C2(C)C(c3ccoc3)CC(=O)C12O	2380	Organic compounds	Lipids and lipid-like molecules	Prenol lipids	Limonoids	Terpenoids	Triterpenoids	Limonoids	0.00312202	1	1	0	0	0	0
3011	636.298	601.26		0		4.46915	C34H42O14	ISDB	1	0	674.257		HQDLYRPFGQOOAZ	C=C1C(C2(C)C(OC(C)=O)CC3(O)OC4(C)COC(=O)C3C42)C(OC=O)C(OC(=O)C(O)C(C)C)C2(C)C(c3ccoc3)CC(=O)C12O									0.00312202	1	1	0	0	0	0
3011	636.298	601.26		0		4.85526	C34H42O14	ISDB	1	0	674.257		PEESDVVZRLRUQC	COc1cc(C=CC(=O)OC2CCC(O)C3C2CCC2(O)C(=O)OC(c4ccoc4)CC32C)ccc1OC1OC(CO)C(O)C(O)C1O									0.00312202	1	1	0	0	0	0
3011	636.298	601.26		0		3.9394	C34H42O14	ISDB	1	0	674.257	3.7849	REUGOQDHLPXDSB	CCC(C)C(=O)OC1C(OC(=O)c2ccoc2)CC(C)(O)C23OC(C)(C)C(CC(OC(=O)c4ccoc4)C12COC(C)=O)C3OC(C)=O	2995	Organic compounds	Organic acids and derivatives	Carboxylic acids and derivatives	Pentacarboxylic acids and derivatives	Terpenoids	Sesquiterpenoids	Agarofuran sesquiterpenoids	0.00312202	1	1	0	0	0	0
3011	636.298	601.26		0		4.80858	C34H42O14	ISDB	1	0	674.257		XKJAZOLDMIRYQB	C=C1C(C2(C)C(OC(C)=O)CC(=O)OC3(C)COC(=O)CC32)C(C(=O)O)C(OC(=O)C(O)C(C)C)C2(C)C(c3ccoc3)CC(=O)C12O									0.00312202	1	1	0	0	0	0
3011	636.298	601.26		0		3.4525	C40H38N2O8+2	ISDB	1	0	674.262		NHXZRJFEZGSGMU	COc1cc2c(c(-c3c(O)c(OC)cc4c3CC[n+]3cc5c(OC)c(OC)ccc5cc3-4)c1O)CC[n+]1cc3c(OC)c(OC)ccc3cc1-2									0.00738502	1	1	0	0	0	0
3012	204.063	601.69		0		3.53066	C8H12O6	ISDB	5	0.0641076	204.063	-1.5405	KENOUOLPKKQXMX	COC1=C(O)C(O)C(O)(CO)CC1=O	4325	Organic compounds	Organic oxygen compounds	Organooxygen compounds	Cyclohexenones	Amino acids and Peptides $ Shikimates and Phenylpropanoids	Mycosporine derivatives	Mycosporine and Mycosporine-like amino acids	0.000304104	1	1	0.0641076	0	0	0.0213692
3013	1272.6	601.53		0		5.00493	C60H94O30	ISDB	27	0.0100035	1294.58	-4.3988	IJSZPFMPQUDYPI	CC1(C)CCC2(C(=O)OC3OC(COC4OC(COC(=O)CC(C)(O)CC(=O)O)C(O)C(O)C4OC4OC(CO)C(O)C(O)C4O)C(O)C(O)C3O)C(O)CC3(C)C(=CCC4C5(C)CCC(O)C(C)(C(=O)OC6OC(CO)C(O)C(O)C6O)C5CCC43C)C2C1	2358	Organic compounds	Lipids and lipid-like molecules	Prenol lipids	Triterpene saponins	Terpenoids	Triterpenoids	Oleanane triterpenoids	0.00235761	1	1	0.0100035	0	0	0.0033345
3017	138.031	601.76		0		2.97329	C7H6O3	ISDB	1	0	138.032	0.458	ABNPYUDYGCGOTK	O=c1c(O)ccccc1O	1674	Organic compounds	Hydrocarbon derivatives	Tropones	Tropolones	Polyketides	notClassified	notClassified	0.000260052	1	1	0	0	0	0
3017	138.031	601.76		0		2.99793	C7H6O3	ISDB	1	0	138.032		BMBZVGUSOUAIMK	CC1=CC(=O)C(O)=CC1=O									0.000260052	1	1	0	0	0	0
3017	138.031	601.76		0		3.05692	C7H6O3	ISDB	1	0	138.032		CGINXMWZYDKDBX	CC1=C(O)C(=O)C=CC1=O									0.000260052	1	1	0	0	0	0
3017	138.031	601.76		0		2.95311	C7H6O3	ISDB	1	0	138.032	0.9103	CLFRCXCBWIQVRN	O=Cc1cc(O)ccc1O	3978	Organic compounds	Organic oxygen compounds	Organooxygen compounds	Hydroxybenzaldehydes	Terpenoids	Meroterpenoids	Meromonoterpenoids	0.000260052	1	1	0	0	0	0
3017	138.031	601.76		0		2.57398	C7H6O3	ISDB	1	0	138.032	1.2947	COGVGDXHVCDEAN	CC(=O)c1ccc(C=O)o1	3671	Organic compounds	Organic oxygen compounds	Organooxygen compounds	Aryl alkyl ketones	Polyketides	Cyclic polyketides	2-pyrone derivatives $ Furans	0.000260052	1	1	0	0	0	0
3017	138.031	601.76		0		2.42658	C7H6O3	ISDB	1	0	138.032	1.0904	FJKROLUGYXJWQN	O=C(O)c1ccc(O)cc1	1248	Organic compounds	Benzenoids	Benzene and substituted derivatives	Hydroxybenzoic acid derivatives	Shikimates and Phenylpropanoids	Phenolic acids (C6-C1)	Simple phenolic acids	0.000260052	1	1	0	0	0	0
3017	138.031	601.76		0		2.99449	C7H6O3	ISDB	1	0	138.032	0.9103	IBGBGRVKPALMCQ	O=Cc1ccc(O)c(O)c1	3978	Organic compounds	Organic oxygen compounds	Organooxygen compounds	Hydroxybenzaldehydes	Shikimates and Phenylpropanoids	Phenolic acids (C6-C1)	Shikimic acids and derivatives $ Simple phenolic acids	0.000260052	1	1	0	0	0	0
3017	138.031	601.76		0		2.6516	C7H6O3	ISDB	1	0	138.032	1.0904	IJFXRHURBJZNAO	O=C(O)c1cccc(O)c1	1248	Organic compounds	Benzenoids	Benzene and substituted derivatives	Hydroxybenzoic acid derivatives	Shikimates and Phenylpropanoids	Phenolic acids (C6-C1)	Simple phenolic acids	0.000260052	1	1	0	0	0	0
3017	138.031	601.76		0		3.05827	C7H6O3	ISDB	2	0	138.032	0.9103	IUNJCFABHJZSKB	O=Cc1ccc(O)cc1O	3978	Organic compounds	Organic oxygen compounds	Organooxygen compounds	Hydroxybenzaldehydes	Shikimates and Phenylpropanoids	Phenolic acids (C6-C1)	Simple phenolic acids	0.000260052	1	1	0	0	0	0
3017	138.031	601.76		0		3.03261	C7H6O3	ISDB	1	0	138.032		IXWOUPGDGMCKGT	O=Cc1cccc(O)c1O									0.000260052	1	1	0	0	0	0
3017	138.031	601.76		0		1.8181	C7H6O3	ISDB	1	0	138.032		JXZJRYDTSDCGLO	CC(=O)C(=O)c1ccco1									0.000260052	1	1	0	0	0	0
3017	138.031	601.76		0		2.43494	C7H6O3	ISDB	1	0	138.032	1.1209	LUSZGTFNYDARNI	Oc1ccc2c(c1)OCO2	296	Organic compounds	Organoheterocyclic compounds	Benzodioxoles	Benzodioxoles	Shikimates and Phenylpropanoids	notClassified	notClassified	0.000260052	1	1	0	0	0	0
3017	138.031	601.76		0		1.99456	C7H6O3	ISDB	1	0	138.032	-0.3869	MTRBCJLZPRDOGJ	O=C1C=CC(=O)C(CO)=C1	2494	Organic compounds	Organic oxygen compounds	Organooxygen compounds	P-benzoquinones	Polyketides	Aromatic polyketides	Benzoquinones	0.000260052	1	1	0	0	0	0
3017	138.031	601.76		0		2.88408	C7H6O3	ISDB	1	0	138.032	0.5264	OUSQDTMHWCQLAU	CC1=CC(=O)C=C(O)C1=O	2494	Organic compounds	Organic oxygen compounds	Organooxygen compounds	P-benzoquinones	Polyketides	Aromatic polyketides	Benzoquinones	0.000260052	1	1	0	0	0	0
3017	138.031	601.76		0		2.72752	C7H6O3	ISDB	1	0	138.032	-0.1481	QMPGHDQKVHABLV	CC1=CC(=O)C2OC2C1=O	4325	Organic compounds	Organic oxygen compounds	Organooxygen compounds	Cyclohexenones	Polyketides	notClassified	notClassified	0.000260052	1	1	0	0	0	0
3017	138.031	601.76		0		3.07294	C7H6O3	ISDB	1	0	138.032		QZXOJNOLDJSAMX	CC1=CC(=O)OC1=CC=O									0.000260052	1	1	0	0	0	0
3017	138.031	601.76		0		2.44039	C7H6O3	ISDB	1	0	138.032	1.0904	YGSDEFSMJLZEOE	O=C(O)c1ccccc1O	2514	Organic compounds	Benzenoids	Benzene and substituted derivatives	Salicylic acids	Shikimates and Phenylpropanoids	Phenolic acids (C6-C1)	Simple phenolic acids	0.000260052	1	1	0	0	0	0
3017	138.031	601.76		0		2.59054	C7H6O3	ISDB	1	0	138.032		ZCJLOOJRNPHKAV	O=C(O)C=Cc1ccco1									0.000260052	1	1	0	0	0	0
3017	138.031	601.76		0		2.6581	C7H6O3	ISDB	1	0	138.032		ZJKWJHONFFKJHG	COC1=CC(=O)C=CC1=O									0.000260052	1	1	0	0	0	0
3017	138.031	601.76		0		2.52697	C4H10O3S	ISDB	1	0	138.035		QDHFHIQKOVNCNC	CCCCS(=O)(=O)O									0.00363118	1	1	0	0	0	0
3017	138.031	601.76		0		0.265006	C8H10ClN	MassBank - 2023.09	1	0	155.05		SRXFXCKTIGELTI	C1=CC(=CC=C1CCN)Cl									-0.0078	1	1	0	0	0	0
3020	517.316	602.88		0		3.55737	C26H48NO7P	ISDB	15	0.537738	517.317		MRTUWVDDQVMUCR	CCCCCC=CCC=CCC=CCCCCC(=O)OCC(O)COP(=O)([O-])OCC[N+](C)(C)C									0.000355506	1	1	0.537738	0	0	0.179246
3031	418.22	610.72		0		3.86224	C20H32O8	ISDB	5	0.11484	400.21	-0.9262	QGSVWFLRHFUHQS	CC1CCC2(O)C3(C)CC(=O)OC2(C1O)C1(O)C(C)C(O)(C(C)C)C(O)C31O	1283	Organic compounds	Lipids and lipid-like molecules	Prenol lipids	Terpene lactones	Terpenoids	Sesquiterpenoids	Prezizaane sesquiterpenoids	9.3984e-05	1	1	0.11484	0	0	0.03828
3037	1062.52	612.57		0		4.73753	C51H82O23	ISDB	8	0.00984025	1062.52		XOPPINIARSJOTB	CC1CC(C2(O)OC3CC4C5CC=C6CC(OC7OC(CO)C(O)C(OC8OC(C)C(O)C(O)C8O)C7OC7OC(C)C(O)C(O)C7O)CCC6(C)C5CCC4(C)C3C2C)OC1OC1OC(CO)C(O)C(O)C1O									0.00265488	1	1	0.00984025	0	0	0.00328008
3038	340.188	617.27		0		3.98548	C18H28O6	ISDB	2	0.137563	340.189	1.3216	ZURJKWSUELFRGO	CCCCCCCCCC=C1OC(=O)C2=C1C(O)C(O)C(O)C2O	3408	Organic compounds	Organoheterocyclic compounds	Isobenzofurans	Isobenzofurans	Polyketides	Cyclic polyketides	Phthalide derivatives	0.000404616	1	1	0.137563	0	0	0.0458542
3040	672.295	618.81		0		4.36992	C32H48O15	ISDB	2	0.00717244	672.299		SDFTUBMKOBALJG	CC(O)Cc1cc2c(c(O)c1OC1OC(CO)C(O)C(O)C1O)C1(C)CCC(OC3OC(CO)C(O)C(O)C3O)C(C)(C)C1CC2=O									0.00465684	1	1	0.00717244	0	0	0.00239081
3041	667.341	619.2		0		4.8917	C34H54NO10P	ISDB	4	0.00583876	667.349		PAJBDKPXCROLRT	CCC1C=CC(=O)OC1C=CC(O)(CCN)C(CC(O)C=CC=CC1CCCC(OC(=O)CCC2CCCCC2)C1)OP(=O)(O)O									0.00795956	1	1	0.00583876	0	0	0.00194625
3044	622.319	622.18		0		4.71751	C31H48O14	ISDB	9	0.0770548	644.304	-1.76	PHCLSCQGFFUKLB	C=C1C2CCC3C4(C)CC(OC5OC(CO)C(O)C(O)C5OC5OC(CO)C(O)C(O)C5O)CC(C(=O)O)C4CCC3(C2)C1O	1755	Organic compounds	Lipids and lipid-like molecules	Prenol lipids	Diterpene glycosides	Terpenoids	Diterpenoids	Norkaurane diterpenoids	0.00334222	1	1	0.0770548	0	0	0.0256849
3045	242.115	622.04		0
3050	326.173	622.28		0		4.35545	C17H26O6	ISDB	7	0.158791	326.173		HXRXHOAZYXCJGN	CC(C)CCCC(C)(O)CCOC(=O)c1cc(O)c(O)c(O)c1									0.000404552	1	1	0.158791	0	0	0.0529304
3060	506.264	629.89		0		4.55887	C24H42O11	ISDB	32	0.128653	506.273		GAXDEJOVNFLJRV	CC(O)C=CC1C(C)CC(OC2OC(COC3OCC(O)(CO)C3O)C(O)C(O)C2O)CC1(C)C									0.00803816	1	1	0.128653	0	0	0.0428845
3063	412.21	628.88		0		3.75167	C21H32O8	ISDB	4	0.132989	412.21		ZBRPCUWVJNPMIY	CC(C)CC(=O)C1=C(O)C(O)(C(=O)CC2OC2(C)C)C(CC(O)C(C)(C)O)C1=O									6.3984e-05	1	1	0.132989	0	0	0.0443295
3068	418.22	633.31		0		4.21217	C20H32O8	ISDB	5	0.145519	400.21	1.6372	YRYNFWXCIFYHLE	C=C(CCC=C(C)C)CCOC1OC(COC(C)=O)C(O)C(O)C1OC(C)=O	2049	Organic compounds	Lipids and lipid-like molecules	Prenol lipids	Terpene glycosides	Terpenoids	Monoterpenoids $ Sesquiterpenoids	Acyclic monoterpenoids $ Farnesane sesquiterpenoids	0.000563984	1	1	0.145519	0	0	0.0485062
3076	284.126	634.22		0
3077	196.073	633.95		0
3081	666.361	646.6		0		4.54094	C37H52O12	ISDB	4	0.00546083	688.346	3.5771	VHDPYIUOLKMMCD	COC1=C(C)C2(C)CC(O)C3C(C)(CC(C)C34C(C)(O)C(OC(C)=O)C(OC(C)=O)C3(C)C(OC(C)=O)CC5(C)CC34OC5=O)C2CC1=O	1538	Organic compounds	Lipids and lipid-like molecules	Prenol lipids	Diterpene lactones	Terpenoids	Triterpenoids	notClassified	0.0023931	1	1	0.00546083	0	0	0.00182028
3086	384.178	651.21		0		4.09612	C21H24N2O5	ISDB	2	0.0678061	384.169		IEIFNIWCMLNQDY	CON1C(=O)C2(CC3N=C(C4(C)OC4C)C4(O)CC2OCC34)c2ccccc21									-0.00970213	1	1	0.0678061	0	0	0.022602
3088	430.22	654.55		0		3.75167	C21H32O8	ISDB	6	0.14253	412.21		ZBRPCUWVJNPMIY	CC(C)CC(=O)C1=C(O)C(O)(C(=O)CC2OC2(C)C)C(CC(O)C(C)(C)O)C1=O									0.000493984	1	1	0.14253	0	0	0.0475099
3093	204.063	671.07		0	18	3.41004	C10H8N2O3	ISDB	3	0.0408859	204.053		YSSWGVHCDIYAKQ	N#CCC1(O)C(=O)Nc2c(O)cccc21									-0.00958188	1	1	0.0408859	0	0	0.0136286
3094	650.314	670.84		0		3.89605	C36H52Cl4O4	ISDB	1	0	688.262	11.816	QZEVGBIFKZJWPF	CC1CCCCC(CCCC(Cl)Cl)c2c(O)cc(cc2O)CC(C)CCCCC(CCCC(Cl)Cl)c2c(O)cc(cc2O)C1	4647	Organic compounds	Benzenoids	Phenols	1-hydroxy-4-unsubstituted benzenoids	Polyketides	Alkylresorcinols	Dialkylresorcinols	-0.00786314	1	1	0	0	0	0
3094	650.314	670.84		0		4.27913	C29H52O12S3	ISDB	1	0	688.262	5.5276	UYXOPBYFUWYADH	CC(CCC(C)C(C)(C)C)C1CCC2C3CC(OS(=O)(=O)O)C4CC(OS(=O)(=O)O)C(OS(=O)(=O)O)CC4(C)C3CCC12C	3567	Organic compounds	Lipids and lipid-like molecules	Steroids and steroid derivatives	Ergostane steroids	Terpenoids	Steroids	Ergostane steroids	-0.0077439	1	1	0	0	0	0
3094	650.314	670.84		0		4.52819	C29H45ClN6O9S	ISDB	1	0	688.266	0.81697	LNRXFFGKAKWQCV	CCC(C)C(NC(=O)C(O)Cc1ccc(O)c(Cl)c1)C(=O)N1C(C(=O)NCCCCNC(=N)N)CC2CCC(OS(=O)(=O)O)CC21	0004330 $ 0004830	Organic compounds	Organic acids and derivatives	Carboxylic acids and derivatives	Isoleucine and derivatives $ Dipeptides	Amino acids and Peptides	Oligopeptides	Aeruginosins $ Linear peptides	-0.0041083	1	1	0	0	0	0
3094	650.314	670.84		0		4.67642	C29H45ClN6O9S	ISDB	1	0	688.266	0.81697	QINSXEZKRIOXRD	CC(C)CC(NC(=O)C(O)Cc1ccc(O)c(Cl)c1)C(=O)N1C(C(=O)NCCCCNC(=N)N)CC2CCC(OS(=O)(=O)O)CC21	4830	Organic compounds	Organic acids and derivatives	Carboxylic acids and derivatives	Dipeptides	Amino acids and Peptides	Oligopeptides	Aeruginosins $ Linear peptides	-0.0041083	1	1	0	0	0	0
3094	650.314	670.84		0		3.92311	C42H40O9	ISDB	1	0	688.267		ZYRLYJXPHQHBED	Cc1c(O)c(C(=O)C=Cc2ccccc2)c2c3c1OC1(O)C(C)(C(=O)C(C(=O)C=Cc4ccccc4)=C4OC(C)(C)CC5OC451)C3CC(C)(C)O2									-0.00260114	1	1	0	0	0	0
3094	650.314	670.84		0		4.16824	C35H44O14	ISDB	1	0	688.273	2.9771	MODWWVKERCVJOU	COC(=O)C(OC(C)=O)C1C2(C)CC3(OC(C)=O)C(C2OC(C)=O)C(OC(C)=O)C2(O)C4CC(=O)OC(c5ccoc5)C4(C)CCC2C13C	2380	Organic compounds	Lipids and lipid-like molecules	Prenol lipids	Limonoids	Terpenoids	Triterpenoids	Limonoids	0.00327209	1	1	0	0	0	0
3094	650.314	670.84		0		4.68399	C35H44O14	ISDB	1	0	688.273	1.4722	QKFFBJAAEFVEBF	COc1cc(CC(CO)C(CO)Cc2ccc(OC3OC(COC(=O)c4ccc(OC)c(OC)c4)C(O)C(O)C3O)c(OC)c2)ccc1O	1511	Organic compounds	Lignans, neolignans and related compounds	Lignan glycosides	Lignan glycosides	Shikimates and Phenylpropanoids	Lignans	Dibenzylbutane lignans	0.00327209	1	1	0	0	0	0
3094	650.314	670.84		0		4.31012	C35H44O14	ISDB	1	0	688.273	2.8036	XVUPPZBUWUBUBX	C=C(CCC12OC(C(=O)O)C(O)(C(=O)O)C(C(=O)O)(O1)C(OC(=O)C=CC(C)=CC(C)CC)C2O)C(OC(C)=O)C(C)Cc1ccccc1	2995	Organic compounds	Organic acids and derivatives	Carboxylic acids and derivatives	Pentacarboxylic acids and derivatives	Polyketides	Linear polyketides	Open-chain polyketides	0.00327209	1	1	0	0	0	0
3094	650.314	670.84		0		4.55283	C35H44O14	ISDB	1	0	688.273	2.3265	FEQMUAOUKSLIFS	C=C1C(C2(C)C(OC(C)=O)CC(=O)OC3(C)COC(=O)CC32)C(OC=O)C(OC(=O)C(O)C(C)CC)C2(C)C(c3ccoc3)CC(=O)C12O	2380	Organic compounds	Lipids and lipid-like molecules	Prenol lipids	Limonoids	Terpenoids	Triterpenoids	Limonoids	0.00327209	1	1	0	0	0	0
3094	650.314	670.84		0		4.2662	C35H44O14	ISDB	1	0	688.273	2.794	GVHROXNZSLWMJQ	C=C1C2C(=O)C3(C)C(OC14C(OC(C)=O)C(=O)OC(c1ccoc1)C4(C)C2O)C(OC(=O)C(C)C)C(OC(C)=O)C(C)(C)C3CC(=O)OC	2995	Organic compounds	Organic acids and derivatives	Carboxylic acids and derivatives	Pentacarboxylic acids and derivatives	Terpenoids	Triterpenoids	Limonoids	0.00327209	1	1	0	0	0	0
3094	650.314	670.84		0		4.28885	C35H44O14	ISDB	1	0	688.273	2.794	HTNSAKMTHIDFEC	C=C1C2C(=O)C3(C)C(OC14C(OC(C)=O)C(=O)OC(c1ccco1)C4(C)C2O)C(OC(=O)C(C)C)C(OC(C)=O)C(C)(C)C3CC(=O)OC	2995	Organic compounds	Organic acids and derivatives	Carboxylic acids and derivatives	Pentacarboxylic acids and derivatives	Terpenoids	Triterpenoids	Limonoids	0.00327209	1	1	0	0	0	0
3094	650.314	670.84		0		4.19945	C35H44O14	ISDB	1	0	688.273		IDYMOGCLPLVFGQ	CC=C(C)C(=O)OC1C(OC(C)=O)CC(C)(O)C23OC(C)(C)C(C(OC(C)=O)C(OC(=O)c4ccccc4)C12COC(C)=O)C3OC(C)=O									0.00327209	1	1	0	0	0	0
3094	650.314	670.84		0		4.72314	C35H44O14	ISDB	1	0	688.273	3.9232	KGVWIQWZYSGOPD	COC(=O)CC1C(C)(C)C(OC(C)=O)C2(O)C(=O)C1(C)C1CCC3(C)C(=CC(=O)OC3c3ccoc3)C1(OC(=O)OC(C)C)C2OC(C)=O	2380	Organic compounds	Lipids and lipid-like molecules	Prenol lipids	Limonoids	Terpenoids	Triterpenoids	Limonoids	0.00327209	1	1	0	0	0	0
3094	650.314	670.84		0		3.65191	C35H44O14	ISDB	1	0	688.273		LMKGHVXFTUWWNC	C=C1C(OC(C)=O)C(OC(=O)c2ccccc2)C(OC(C)=O)C(C)(C)C2OC(O)(C(C)C2=O)C2(OC(C)=O)CC(C)C(O)C2C1OC(C)=O									0.00327209	1	1	0	0	0	0
3094	650.314	670.84		0		4.20544	C35H44O14	ISDB	1	0	688.273	2.9771	OCQSEGZYQFQJPG	COC(=O)CC1C2(C)CC3(OC(C)=O)C(C2OC(C)=O)C(OC(C)=O)C2(O)C4CC(=O)OC(c5ccoc5)C4(C)C(OC(C)=O)CC2C13C	2380	Organic compounds	Lipids and lipid-like molecules	Prenol lipids	Limonoids	Terpenoids	Triterpenoids	Limonoids	0.00327209	1	1	0	0	0	0
3094	650.314	670.84		0		4.37525	C35H44O14	ISDB	1	0	688.273	1.7282	SYTTZGLQOMBQTM	C=C1C(C2(C)C(OC(C)=O)CC3(O)OC4(C)COC(=O)C3C42)C(OC=O)C(OC(=O)C(O)C(C)CC)C2(C)C(c3ccoc3)CC(=O)C12O	2966	Organic compounds	Organic acids and derivatives	Carboxylic acids and derivatives	Tetracarboxylic acids and derivatives	Terpenoids	Triterpenoids	Limonoids	0.00327209	1	1	0	0	0	0
3094	650.314	670.84		0		4.50483	C35H44O14	ISDB	1	0	688.273	2.9771	UUPFQXONDONJMA	COC(=O)CC1C2(C)CC3(OC(C)=O)C(C2OC(C)=O)C(OC(C)=O)C2(OC(C)=O)C4CC(=O)OC(c5ccoc5)C4(C)C(O)CC2C13C	2380	Organic compounds	Lipids and lipid-like molecules	Prenol lipids	Limonoids	Terpenoids	Triterpenoids	Limonoids	0.00327209	1	1	0	0	0	0
3094	650.314	670.84		0		4.05797	C35H44O14	ISDB	1	0	688.273		YULCWRTZAWKOIQ	CC=C(C)C(=O)OC1C2C(OC(C)=O)C3(OC2(C)C)C(C)(O)CC(OC(C)=O)C(OC(C)=O)C3(COC(C)=O)C1OC(=O)c1ccccc1									0.00327209	1	1	0	0	0	0
3094	650.314	670.84		0		4.65037	C35H44O14	ISDB	1	0	688.273		ZHJKMSVGLWGKEY	C=C1C(C2(C)C(OC(C)=O)CC(=O)OC3(C)COC(=O)CC32)C(C(=O)O)C(OC(=O)C(O)C(C)CC)C2(C)C(c3ccoc3)CC(=O)C12O									0.00327209	1	1	0	0	0	0
3096	1300.63	670.97		0		4.90608	C62H98O30	ISDB	11	0.00233995	1322.61		UPCYZZSCGICOPB	CC1OC(OC2C(OC(=O)C34CCC(C)(C)CC3C3=CCC5C6(C)CCC(OC7OC(C(=O)O)C(O)C(O)C7O)C(C)(C)C6CCC5(C)C3(C)CC4O)OCC(O)C2O)C(O)C(OC2OCC(O)C(O)C2O)C1OC1OCC(O)C(OC2OCC(O)C(O)C2O)C1O									0.00168774	1	1	0.00233995	0	0	0.000779985
3102	138.031	671.11		0	18	2.97329	C7H6O3	ISDB	1	0	138.032	0.458	ABNPYUDYGCGOTK	O=c1c(O)ccccc1O	1674	Organic compounds	Hydrocarbon derivatives	Tropones	Tropolones	Polyketides	notClassified	notClassified	0.000250052	1	1	0	0	0	0
3102	138.031	671.11		0	18	2.99793	C7H6O3	ISDB	1	0	138.032		BMBZVGUSOUAIMK	CC1=CC(=O)C(O)=CC1=O									0.000250052	1	1	0	0	0	0
3102	138.031	671.11		0	18	3.05692	C7H6O3	ISDB	1	0	138.032		CGINXMWZYDKDBX	CC1=C(O)C(=O)C=CC1=O									0.000250052	1	1	0	0	0	0
3102	138.031	671.11		0	18	2.95311	C7H6O3	ISDB	1	0	138.032	0.9103	CLFRCXCBWIQVRN	O=Cc1cc(O)ccc1O	3978	Organic compounds	Organic oxygen compounds	Organooxygen compounds	Hydroxybenzaldehydes	Terpenoids	Meroterpenoids	Meromonoterpenoids	0.000250052	1	1	0	0	0	0
3102	138.031	671.11		0	18	2.57398	C7H6O3	ISDB	2	0	138.032	1.2947	COGVGDXHVCDEAN	CC(=O)c1ccc(C=O)o1	3671	Organic compounds	Organic oxygen compounds	Organooxygen compounds	Aryl alkyl ketones	Polyketides	Cyclic polyketides	2-pyrone derivatives $ Furans	0.000250052	1	1	0	0	0	0
3102	138.031	671.11		0	18	2.42658	C7H6O3	ISDB	1	0	138.032	1.0904	FJKROLUGYXJWQN	O=C(O)c1ccc(O)cc1	1248	Organic compounds	Benzenoids	Benzene and substituted derivatives	Hydroxybenzoic acid derivatives	Shikimates and Phenylpropanoids	Phenolic acids (C6-C1)	Simple phenolic acids	0.000250052	1	1	0	0	0	0
3102	138.031	671.11		0	18	2.99449	C7H6O3	ISDB	1	0	138.032	0.9103	IBGBGRVKPALMCQ	O=Cc1ccc(O)c(O)c1	3978	Organic compounds	Organic oxygen compounds	Organooxygen compounds	Hydroxybenzaldehydes	Shikimates and Phenylpropanoids	Phenolic acids (C6-C1)	Shikimic acids and derivatives $ Simple phenolic acids	0.000250052	1	1	0	0	0	0
3102	138.031	671.11		0	18	2.6516	C7H6O3	ISDB	1	0	138.032	1.0904	IJFXRHURBJZNAO	O=C(O)c1cccc(O)c1	1248	Organic compounds	Benzenoids	Benzene and substituted derivatives	Hydroxybenzoic acid derivatives	Shikimates and Phenylpropanoids	Phenolic acids (C6-C1)	Simple phenolic acids	0.000250052	1	1	0	0	0	0
3102	138.031	671.11		0	18	3.05827	C7H6O3	ISDB	1	0	138.032	0.9103	IUNJCFABHJZSKB	O=Cc1ccc(O)cc1O	3978	Organic compounds	Organic oxygen compounds	Organooxygen compounds	Hydroxybenzaldehydes	Shikimates and Phenylpropanoids	Phenolic acids (C6-C1)	Simple phenolic acids	0.000250052	1	1	0	0	0	0
3102	138.031	671.11		0	18	3.03261	C7H6O3	ISDB	1	0	138.032		IXWOUPGDGMCKGT	O=Cc1cccc(O)c1O									0.000250052	1	1	0	0	0	0
3102	138.031	671.11		0	18	1.8181	C7H6O3	ISDB	2	0	138.032		JXZJRYDTSDCGLO	CC(=O)C(=O)c1ccco1									0.000250052	1	1	0	0	0	0
3102	138.031	671.11		0	18	2.43494	C7H6O3	ISDB	1	0	138.032	1.1209	LUSZGTFNYDARNI	Oc1ccc2c(c1)OCO2	296	Organic compounds	Organoheterocyclic compounds	Benzodioxoles	Benzodioxoles	Shikimates and Phenylpropanoids	notClassified	notClassified	0.000250052	1	1	0	0	0	0
3102	138.031	671.11		0	18	1.99456	C7H6O3	ISDB	1	0	138.032	-0.3869	MTRBCJLZPRDOGJ	O=C1C=CC(=O)C(CO)=C1	2494	Organic compounds	Organic oxygen compounds	Organooxygen compounds	P-benzoquinones	Polyketides	Aromatic polyketides	Benzoquinones	0.000250052	1	1	0	0	0	0
3102	138.031	671.11		0	18	2.88408	C7H6O3	ISDB	1	0	138.032	0.5264	OUSQDTMHWCQLAU	CC1=CC(=O)C=C(O)C1=O	2494	Organic compounds	Organic oxygen compounds	Organooxygen compounds	P-benzoquinones	Polyketides	Aromatic polyketides	Benzoquinones	0.000250052	1	1	0	0	0	0
3102	138.031	671.11		0	18	2.72752	C7H6O3	ISDB	1	0	138.032	-0.1481	QMPGHDQKVHABLV	CC1=CC(=O)C2OC2C1=O	4325	Organic compounds	Organic oxygen compounds	Organooxygen compounds	Cyclohexenones	Polyketides	notClassified	notClassified	0.000250052	1	1	0	0	0	0
3102	138.031	671.11		0	18	3.07294	C7H6O3	ISDB	1	0	138.032		QZXOJNOLDJSAMX	CC1=CC(=O)OC1=CC=O									0.000250052	1	1	0	0	0	0
3102	138.031	671.11		0	18	2.44039	C7H6O3	ISDB	1	0	138.032	1.0904	YGSDEFSMJLZEOE	O=C(O)c1ccccc1O	2514	Organic compounds	Benzenoids	Benzene and substituted derivatives	Salicylic acids	Shikimates and Phenylpropanoids	Phenolic acids (C6-C1)	Simple phenolic acids	0.000250052	1	1	0	0	0	0
3102	138.031	671.11		0	18	2.59054	C7H6O3	ISDB	1	0	138.032		ZCJLOOJRNPHKAV	O=C(O)C=Cc1ccco1									0.000250052	1	1	0	0	0	0
3102	138.031	671.11		0	18	2.6581	C7H6O3	ISDB	1	0	138.032		ZJKWJHONFFKJHG	COC1=CC(=O)C=CC1=O									0.000250052	1	1	0	0	0	0
3102	138.031	671.11		0	18	2.52697	C4H10O3S	ISDB	1	0	138.035		QDHFHIQKOVNCNC	CCCCS(=O)(=O)O									0.00362118	1	1	0	0	0	0
3102	138.031	671.11		0	18	0.265006	C8H10ClN	MassBank - 2023.09	1	0	155.05		SRXFXCKTIGELTI	C1=CC(=CC=C1CCN)Cl									-0.00781	1	1	0	0	0	0
3105	312.157	671.11		0		4.48988	C17H25ClO3	ISDB	3	0.115997	312.149	2.2298	VKOLPKBPPQVWIT	C=CC(O)C#CC#CC(O)C(O)C(Cl)CCCCCCC	2608	Organic compounds	Organohalogen compounds	Halohydrins	Chlorohydrins	Fatty acids	Fatty acyls	Fatty alcohols	-0.00766166	1	1	0.115997	0	0	0.0386656
3110	294.183	676.09		0		4.38201	C17H26O4	ISDB	38	0.411866	294.183	4.3351	RJKAXYAKLYOYFP	CC(=CCCC(C)=CC(=O)O)CCC=C(C)CCC(=O)O	1550	Organic compounds	Lipids and lipid-like molecules	Prenol lipids	Sesquiterpenoids	Fatty acids	Fatty Acids and Conjugates	Dicarboxylic acids	0.000105312	1	1	0.411866	0	0	0.137289
3121	636.336	690.5		0				lib-00045.mgf	9	0.947945	474.283		KWBWRZRXYOWOGQ										0.000915527	1	1	0.947945	0	0	0.315982
3122	358.199	690.22		0		3.98548	C18H28O6	ISDB	5	0.14915	340.189	1.3216	ZURJKWSUELFRGO	CCCCCCCCCC=C1OC(=O)C2=C1C(O)C(O)C(O)C2O	3408	Organic compounds	Organoheterocyclic compounds	Isobenzofurans	Isobenzofurans	Polyketides	Cyclic polyketides	Phthalide derivatives	0.000394616	1	1	0.14915	0	0	0.0497168
3123	242.115	690.16		0
3134	519.332	692.25		0			C26H50NO7P	lib-00050.mgf	8	0.897886	519.332	4.9118	SPJFYYJXNPEZDW	CCCCCC=CCC=CCCCCCCCC(=O)OCC(O)COP(=O)([O-])OCC[N+](C)(C)C	1638	Organic compounds	Lipids and lipid-like molecules	Glycerophospholipids	1-acyl-sn-glycero-3-phosphocholines	Fatty acids	Glycerophospholipids	Glycerophosphocholines	0.00177002	1	1	0.897886	0	0	0.299295
3138	864.473	694.96		0		5.10594	C44H70O18	ISDB	5	0.0237746	886.456		NHUOBCBMRRRMGL	CC(=O)OC1COC(OC2CC3(C)C(CC4OC(O)(CCC(C)COC5OC(CO)C(O)C(O)C5O)C(C)C43)C3CCC4CC(O)C(O)CC4(C)C23)C(OC(C)=O)C1OC(C)=O									0.0021614	1	1	0.0237746	0	0	0.00792488
3152	664.331	698.71		0		4.79795	C35H46N2O12	ISDB	1	0	686.305		KQVPLNKIWHZUGZ	CCCCCCCC(=O)OCCC=CC1OC1C1OC(=O)C=CC=CC(=O)N(C(C)=O)C(=O)C=C(C)CCC2OC2C1OC(=O)NC(C)=O									-0.00674909	1	1	0	0	0	0
3152	664.331	698.71		0		4.48772	C35H46N2O12	ISDB	1	0	686.305		WUJFRVGULUSZSH	CCC1(O)CC(OC2CC(N(C)C)C(O)C(C)O2)c2c(O)c3c(c(O)c2C1OC1CC(NC)C(O)C(C)O1)C(=O)c1cccc(O)c1C3=O									-0.00674909	1	1	0	0	0	0
3152	664.331	698.71		0		4.37104	C35H46N2O12	ISDB	1	0	686.305		ZGFOLGQSQYMGJJ	CCC1(O)CC(OC2CC(NC)C(O)C(C)O2)c2c(O)c3c(c(O)c2C1OC1CC(N(C)C)C(O)C(C)O1)C(=O)c1cccc(O)c1C3=O									-0.00674909	1	1	0	0	0	0
3152	664.331	698.71		0		4.45691	C40H46O10	ISDB	1	0	686.309		YSCHQNIZTJMXON	C=C1C(OC(=O)C=Cc2ccccc2)CCC2(C)C(OC(C)=O)C(OC(C)=O)C3=C(C)C(O)CC(O)(C(OC(=O)c4ccccc4)C12)C3(C)C									-0.00272633	1	1	0	0	0	0
3152	664.331	698.71		0		3.8196	C40H46O10	ISDB	1	0	686.309		BYVXDLBZUPLDBS	C=C(C)C12OC3(c4ccccc4)OC1C1C4OC45COC(C)(C)OC5C4(O)C(=O)C(C)=CC4C1(O3)C(C)C2OC(=O)C=CC=CC=CCCC									-0.00272633	1	1	0	0	0	0
3152	664.331	698.71		0		4.3658	C40H46O10	ISDB	1	0	686.309	4.4749	DLRGKCVHPTULPW	CC1=CC23C(=O)C(C=C(CO)C(O)C2(O)C1OC(=O)C(C)C(C)C)C1C(C)(COC(=O)c2ccccc2)C1(OC(=O)c1ccccc1)CC3C	2875	Organic compounds	Lipids and lipid-like molecules	Prenol lipids	Tigliane and ingenane diterpenoids	Terpenoids	Diterpenoids	Ingenane diterpenoids $ Tetracyclic diterpenoids	-0.00272633	1	1	0	0	0	0
3152	664.331	698.71		0		4.61154	C40H46O10	ISDB	1	0	686.309		NPOLQYSZXMBNBP	COc1cc(C(=O)C(C)C(C)Cc2cc(OC)c(O)c(-c3cc(CC(C)C(C)C(=O)c4ccc(O)c(OC)c4)cc(OC)c3O)c2)ccc1O									-0.00272633	1	1	0	0	0	0
3152	664.331	698.71		0		4.16901	C40H46O10	ISDB	1	0	686.309	4.4749	QMPPBIGYOZETDT	CC1=CC23C(=O)C(C=C(CO)C(O)C2(O)C1OC(=O)c1ccccc1)C1C(C)(COC(=O)c2ccccc2)C1(OC(=O)C(C)C(C)C)CC3C	2875	Organic compounds	Lipids and lipid-like molecules	Prenol lipids	Tigliane and ingenane diterpenoids	Terpenoids	Diterpenoids	Ingenane diterpenoids $ Tetracyclic diterpenoids	-0.00272633	1	1	0	0	0	0
3152	664.331	698.71		0		4.71427	C40H46O10	ISDB	1	0	686.309	5.79682	UCPROZLWJKAPMV	C=C(C)C1COc2c(C)cc3oc4c(CC(O)C(C)(C)OCc5c(C=CC(O)C(O)C=CC)cccc5OC)ccc(O)c4c(=O)c3c2C1O	3518	Organic compounds	Organoheterocyclic compounds	Benzopyrans	4-prenylated xanthones	Polyketides	Xanthones	Methyl xanthones	-0.00272633	1	1	0	0	0	0
3152	664.331	698.71		0		4.55577	C40H46O10	ISDB	1	0	686.309	6.5016	XAZZMXXFVRTLFW	CC=C(C)C(=O)OC1C2OCC3(C)C(OC(C)=O)CC(OC(=O)c4ccccc4)C(C)(C23)C2CC(=O)OC3CC(c4ccoc4)C(C)=C3C12C	2380	Organic compounds	Lipids and lipid-like molecules	Prenol lipids	Limonoids	Terpenoids	Triterpenoids	Limonoids	-0.00272633	1	1	0	0	0	0
3152	664.331	698.71		0		4.52184	C40H46O10	ISDB	1	0	686.309	6.5016	YEENTMJDONCLMX	CC=C(C)C(=O)OC1CC(OC(C)=O)C2(C)COC3C(OC(=O)c4ccccc4)C4(C)C5=C(C)C(c6ccoc6)CC5OC(=O)CC4C1(C)C32	2380	Organic compounds	Lipids and lipid-like molecules	Prenol lipids	Limonoids	Terpenoids	Triterpenoids	Limonoids	-0.00272633	1	1	0	0	0	0
3152	664.331	698.71		0		4.61486	C33H50O15	ISDB	1	0	686.315		DLECRUMOKZRXPS	C=CC1C(OC2OC(CO)C(O)C(O)C2O)OC=C(C(=O)OC2CC3C(C(=O)OC)=COC(O)C3C2C)C1CC(OCC)OCCCC									0.0031469	1	1	0	0	0	0
3152	664.331	698.71		0		1.28659	C39H46N2O9	ISDB	1	0	686.32		KHHDHRZMICFOLO	CC1=CCC(O)C=CC(C)C(O)C(C)C=C(C)C(=O)c2c(O)c(C)cc3c2C(=O)C(N)=C(NC(=O)C=CC=CC=CC(C)C(O)CC1=O)C3=O									0.00850705	1	1	0	0	0	0
3153	442.256	699.38		0		3.65246	C23H38O8	ISDB	10	0.30508	442.257		RKHVHPLYSACKRB	C=CC(C)(CCC=C(C)C)OC1OC(COC(=O)C(C)CC)C(O)C(O)C1OC(C)=O									0.00114418	1	1	0.30508	0	0	0.101693
3154	334.25	699.26		0		4.57646	C21H34O3	ISDB	7	0.336112	334.251	5.8432	PSFGNZBYXOCWDG	COCC=C(C)CCC=C(CCC=C(C)CCC=C(C)C)C(=O)O	1357	Organic compounds	Lipids and lipid-like molecules	Prenol lipids	Acyclic diterpenoids	Terpenoids	Monoterpenoids $ Sesquiterpenoids	Acyclic monoterpenoids $ Farnesane sesquiterpenoids	0.000490948	1	1	0.336112	0	0	0.112037
3155	446.243	698.91		0		4.27192	C22H38O9	ISDB	11	0.170672	446.252		NGAMOCQRJKYUCR	CC(=O)OC1C(O)OC(CO)C(OC(=O)CCCCCCC(C)C)C1OC(=O)C(C)C									0.0086888	1	1	0.170672	0	0	0.0568905
3158	428.237	705.98		0		4.38813	C22H36O8	ISDB	2	0.00182605	428.241	2.5362	IYTJBDCGCIESLE	CCCCC(O)CCC(=O)OC1C(C)OC2(C)C(OC(C)=O)C(C)C(=O)OC2C1C	1986	Organic compounds	Organic acids and derivatives	Carboxylic acids and derivatives	Tricarboxylic acids and derivatives	Polyketides	Linear polyketides	Open-chain polyketides	0.00401411	1	1	0.00182605	0	0	0.000608684
3162	206.131	708.85		0
3163	426.225	708.92		0		3.99546	C22H34O8	ISDB	6	0.132234	426.225	3.1172	VNWSQNMVJSQZBF	CCC(C)CC(=O)OC1CC(C(=O)OC)=CC(OC(C)=O)C1OC(=O)CC(C)CC	2966	Organic compounds	Organic acids and derivatives	Carboxylic acids and derivatives	Tetracarboxylic acids and derivatives	Terpenoids	Sesquiterpenoids	notClassified	0.000334048	1	1	0.132234	0	0	0.0440781
3169	432.235	715.73		0		4.70269	C21H34O8	ISDB	20	0.0925573	414.225		KQYIPTATYXCYEJ	C=CC(C)(O)CCC=C(C)CCC=C(C)C(=O)OC1OC(CO)C(O)C(O)C1O									0.000584048	1	1	0.0925573	0	0	0.0308524
3170	864.473	716.42		0		5.00675	C44H70O18	ISDB	16	0.032276	886.456	-1.0611	NINXZCCVHCVBGB	CC1COC2(OC3CC4C5CC=C6CC(OC7OC(CO)C(O)C(OC8OCC(O)C(O)C8O)C7OC7OC(C)C(O)C(O)C7O)CCC6(C)C5CCC4(C)C3(O)C2C)C(O)C1	2364	Organic compounds	Lipids and lipid-like molecules	Steroids and steroid derivatives	Steroidal saponins	Terpenoids	Steroids	Spirostane steroids	0.0027014	1	1	0.032276	0	0	0.0107587
3179	468.197	714.8		0		4.24631	C23H32O10	ISDB	2	0.115563	468.2	1.3094	SGZVUALRBMIRIV	CC1=CCC(C(C)(C)OC2OC(COC(=O)c3cc(O)c(O)c(O)c3)C(O)C(O)C2O)CC1	3539	Organic compounds	Benzenoids	Benzene and substituted derivatives	Galloyl esters	Terpenoids	Sesquiterpenoids	Germacrane sesquiterpenoids	0.00252322	1	1	0.115563	0	0	0.0385209
3189	519.332	720.59		0			C26H50NO7P	lib-00050.mgf	7	0.886401	519.332	4.9118	SPJFYYJXNPEZDW	CCCCCC=CCC=CCCCCCCCC(=O)OCC(O)COP(=O)([O-])OCC[N+](C)(C)C	1638	Organic compounds	Lipids and lipid-like molecules	Glycerophospholipids	1-acyl-sn-glycero-3-phosphocholines	Fatty acids	Glycerophospholipids	Glycerophosphocholines	0.00164795	1	1	0.886401	0	0	0.295467
3190	446.243	722.68		0		4.64797	C23H42O2S3	ISDB	10	0.171778	446.235		VZTYCWVDBHNTNB	CCCCCCC=CC(=O)CCSSCCC(=O)CC(CCCCCC)SC									-0.00846042	1	1	0.171778	0	0	0.0572595
3192	896.477	723.73		0		5.04919	C39H70N6O14S	ISDB	5	0.00892655	878.467		DTQMTQUIIAFFTF	COC(=O)CCCc1cn(CCOCCOCCOCCOCCOCCOCCOCCOCCOCCOCCNC(=O)CCCCC2SCC3NC(=O)NC32)nn1									-0.00057208	1	1	0.00892655	0	0	0.00297552
3195	446.215	726.41		0		4.16232	C26H28O9	ISDB	2	0.00285529	484.173	1.9084	HQKQACOUFFEUAD	CC1(C)C(=O)C2(O)CC34OC3CCC3(C)C4=C(C(=O)OC3c3ccoc3)C2(O)C2(C)OC(=O)CC12						Terpenoids	Triterpenoids	Limonoids	0.00301848	1	1	0.00285529	0	0	0.000951764
3196	892.431	726.35		0		4.80221	C44H66O20	ISDB	16	0	914.415		MVAHEKHGGTVTDW	COC1C(OC2OC(COC3OC(CO)C(O)C(O)C3O)C(O)C(O)C2O)C(C)OC(OC2CCC3(C)C(C2)CC2OC24C3CCC2(C)C(C3=CC(=O)OC3)CCC24O)C1OC(C)=O									0.00164051	1	1	0	0	0	0
3196	892.431	726.35		0		4.90344	C44H66O20	ISDB	18	0	914.415		UUHPKSYVONCTBB	COC1C(OC2OC(COC3OC(CO)C(O)C(O)C3O)C(O)C(O)C2O)C(C)OC(OC2CCC3(C=O)C(CCC4C3CCC3(C)C(C5=CC(=O)OC5)CCC43O)C2)C1OC(C)=O									0.00164051	1	1	0	0	0	0
3196	892.431	726.35		0		4.59665	C46H58N8O12	ISDB	9	0	914.417	-1.8465	SXYYIGSIRKQLMF	CC(C=Cc1ccccc1)=CC=CC(C)C(O)C(O)C1NC(=O)CC(O)CNC(=O)CNC(=O)C(Cc2c[nH]c3ccccc23)NC(=O)CN(C)C(=O)CC2(O)NC(=O)CC2NC(=O)C1O	64	Organic compounds	Phenylpropanoids and polyketides	Macrolactams	Macrolactams	Amino acids and Peptides	Oligopeptides	Cyclic peptides	0.0043153	1	1	0	0	0	0
3198	386.193	726.45		0		4.65299	C19H30O8	ISDB	4	0.0496169	386.194	-0.576	ZZMRRHANYHOIDL	CC1=C(C=CC(C)OC2OC(CO)C(O)C(O)C2O)C(C)(C)CC(O)C1=O	3861	Organic compounds	Lipids and lipid-like molecules	Fatty Acyls	Fatty acyl glycosides of mono- and disaccharides	Terpenoids	Apocarotenoids	Megastigmanes	0.00060392	1	1	0.0496169	0	0	0.016539
3204	426.225	733.05		0		3.99546	C22H34O8	ISDB	5	0.0920794	426.225	3.1172	VNWSQNMVJSQZBF	CCC(C)CC(=O)OC1CC(C(=O)OC)=CC(OC(C)=O)C1OC(=O)CC(C)CC	2966	Organic compounds	Organic acids and derivatives	Carboxylic acids and derivatives	Tetracarboxylic acids and derivatives	Terpenoids	Sesquiterpenoids	notClassified	0.000684048	1	1	0.0920794	0	0	0.0306931
3205	310.141	732.48		0
3217	204.063	743.47		0		2.49489	C11H12N2S	MassBank - 2023.09	4	0.0884845	204.072		HLFSDGLLUJUHTE	c1([C@H]2CN3CCSC3=N2)ccccc1									0.00906	1	1	0.0884845	0	0	0.0294948
3219	326.173	743.27		0
3221	138.031	743.35		0		2.97329	C7H6O3	ISDB	1	0	138.032	0.458	ABNPYUDYGCGOTK	O=c1c(O)ccccc1O	1674	Organic compounds	Hydrocarbon derivatives	Tropones	Tropolones	Polyketides	notClassified	notClassified	0.000230052	1	1	0	0	0	0
3221	138.031	743.35		0		2.99793	C7H6O3	ISDB	1	0	138.032		BMBZVGUSOUAIMK	CC1=CC(=O)C(O)=CC1=O									0.000230052	1	1	0	0	0	0
3221	138.031	743.35		0		3.05692	C7H6O3	ISDB	1	0	138.032		CGINXMWZYDKDBX	CC1=C(O)C(=O)C=CC1=O									0.000230052	1	1	0	0	0	0
3221	138.031	743.35		0		2.95311	C7H6O3	ISDB	1	0	138.032	0.9103	CLFRCXCBWIQVRN	O=Cc1cc(O)ccc1O	3978	Organic compounds	Organic oxygen compounds	Organooxygen compounds	Hydroxybenzaldehydes	Terpenoids	Meroterpenoids	Meromonoterpenoids	0.000230052	1	1	0	0	0	0
3221	138.031	743.35		0		2.57398	C7H6O3	ISDB	1	0	138.032	1.2947	COGVGDXHVCDEAN	CC(=O)c1ccc(C=O)o1	3671	Organic compounds	Organic oxygen compounds	Organooxygen compounds	Aryl alkyl ketones	Polyketides	Cyclic polyketides	2-pyrone derivatives $ Furans	0.000230052	1	1	0	0	0	0
3221	138.031	743.35		0		2.42658	C7H6O3	ISDB	1	0	138.032	1.0904	FJKROLUGYXJWQN	O=C(O)c1ccc(O)cc1	1248	Organic compounds	Benzenoids	Benzene and substituted derivatives	Hydroxybenzoic acid derivatives	Shikimates and Phenylpropanoids	Phenolic acids (C6-C1)	Simple phenolic acids	0.000230052	1	1	0	0	0	0
3221	138.031	743.35		0		2.99449	C7H6O3	ISDB	1	0	138.032	0.9103	IBGBGRVKPALMCQ	O=Cc1ccc(O)c(O)c1	3978	Organic compounds	Organic oxygen compounds	Organooxygen compounds	Hydroxybenzaldehydes	Shikimates and Phenylpropanoids	Phenolic acids (C6-C1)	Shikimic acids and derivatives $ Simple phenolic acids	0.000230052	1	1	0	0	0	0
3221	138.031	743.35		0		2.6516	C7H6O3	ISDB	1	0	138.032	1.0904	IJFXRHURBJZNAO	O=C(O)c1cccc(O)c1	1248	Organic compounds	Benzenoids	Benzene and substituted derivatives	Hydroxybenzoic acid derivatives	Shikimates and Phenylpropanoids	Phenolic acids (C6-C1)	Simple phenolic acids	0.000230052	1	1	0	0	0	0
3221	138.031	743.35		0		3.05827	C7H6O3	ISDB	1	0	138.032	0.9103	IUNJCFABHJZSKB	O=Cc1ccc(O)cc1O	3978	Organic compounds	Organic oxygen compounds	Organooxygen compounds	Hydroxybenzaldehydes	Shikimates and Phenylpropanoids	Phenolic acids (C6-C1)	Simple phenolic acids	0.000230052	1	1	0	0	0	0
3221	138.031	743.35		0		3.03261	C7H6O3	ISDB	1	0	138.032		IXWOUPGDGMCKGT	O=Cc1cccc(O)c1O									0.000230052	1	1	0	0	0	0
3221	138.031	743.35		0		1.8181	C7H6O3	ISDB	1	0	138.032		JXZJRYDTSDCGLO	CC(=O)C(=O)c1ccco1									0.000230052	1	1	0	0	0	0
3221	138.031	743.35		0		2.43494	C7H6O3	ISDB	1	0	138.032	1.1209	LUSZGTFNYDARNI	Oc1ccc2c(c1)OCO2	296	Organic compounds	Organoheterocyclic compounds	Benzodioxoles	Benzodioxoles	Shikimates and Phenylpropanoids	notClassified	notClassified	0.000230052	1	1	0	0	0	0
3221	138.031	743.35		0		1.99456	C7H6O3	ISDB	1	0	138.032	-0.3869	MTRBCJLZPRDOGJ	O=C1C=CC(=O)C(CO)=C1	2494	Organic compounds	Organic oxygen compounds	Organooxygen compounds	P-benzoquinones	Polyketides	Aromatic polyketides	Benzoquinones	0.000230052	1	1	0	0	0	0
3221	138.031	743.35		0		2.88408	C7H6O3	ISDB	1	0	138.032	0.5264	OUSQDTMHWCQLAU	CC1=CC(=O)C=C(O)C1=O	2494	Organic compounds	Organic oxygen compounds	Organooxygen compounds	P-benzoquinones	Polyketides	Aromatic polyketides	Benzoquinones	0.000230052	1	1	0	0	0	0
3221	138.031	743.35		0		2.72752	C7H6O3	ISDB	1	0	138.032	-0.1481	QMPGHDQKVHABLV	CC1=CC(=O)C2OC2C1=O	4325	Organic compounds	Organic oxygen compounds	Organooxygen compounds	Cyclohexenones	Polyketides	notClassified	notClassified	0.000230052	1	1	0	0	0	0
3221	138.031	743.35		0		3.07294	C7H6O3	ISDB	1	0	138.032		QZXOJNOLDJSAMX	CC1=CC(=O)OC1=CC=O									0.000230052	1	1	0	0	0	0
3221	138.031	743.35		0		2.44039	C7H6O3	ISDB	1	0	138.032	1.0904	YGSDEFSMJLZEOE	O=C(O)c1ccccc1O	2514	Organic compounds	Benzenoids	Benzene and substituted derivatives	Salicylic acids	Shikimates and Phenylpropanoids	Phenolic acids (C6-C1)	Simple phenolic acids	0.000230052	1	1	0	0	0	0
3221	138.031	743.35		0		2.59054	C7H6O3	ISDB	1	0	138.032		ZCJLOOJRNPHKAV	O=C(O)C=Cc1ccco1									0.000230052	1	1	0	0	0	0
3221	138.031	743.35		0		2.6581	C7H6O3	ISDB	1	0	138.032		ZJKWJHONFFKJHG	COC1=CC(=O)C=CC1=O									0.000230052	1	1	0	0	0	0
3221	138.031	743.35		0		2.52697	C4H10O3S	ISDB	1	0	138.035		QDHFHIQKOVNCNC	CCCCS(=O)(=O)O									0.00360118	1	1	0	0	0	0
3221	138.031	743.35		0		0.265006	C8H10ClN	MassBank - 2023.09	1	0	155.05		SRXFXCKTIGELTI	C1=CC(=CC=C1CCN)Cl									-0.00783	1	1	0	0	0	0
3232	664.33	747.94		0		4.38983	C30H54O12S3	ISDB	0	0	702.278	5.7736	WTOCHLCBFJKBRR	CC(C)C(CCC(C)C1CCC2C3CC(OS(=O)(=O)O)C4CC(OS(=O)(=O)O)C(OS(=O)(=O)O)CC4(C)C3CCC12C)C(C)C	2031	Organic compounds	Lipids and lipid-like molecules	Steroids and steroid derivatives	Stigmastanes and derivatives	Terpenoids	Steroids	Ergostane steroids	-0.00836383	1	1	0	0	0	0
3232	664.33	747.94		0		4.56218	C30H54O12S3	ISDB	0	0	702.278	5.9177	XUMJIMYIZJLITA	CCC(C)(C)C(C)CCC(C)C1CCC2C3CC(OS(=O)(=O)O)C4CC(OS(=O)(=O)O)C(OS(=O)(=O)O)CC4(C)C3CCC12C	3567	Organic compounds	Lipids and lipid-like molecules	Steroids and steroid derivatives	Ergostane steroids	Terpenoids	Steroids	Ergostane steroids	-0.00836383	1	1	0	0	0	0
3232	664.33	747.94		0		4.25192	C38H42N2O11	ISDB	0	0	702.279	4.2161	FYIFMJORFGEHIK	C=C(C)C1C=CC(OC(=O)c2cccnc2)C23COC(C)(C(OC(=O)c4cccnc4)C4(OC(C)=O)CC(C)C(OC(C)=O)C4C2OC(C)=O)C13	2995	Organic compounds	Organic acids and derivatives	Carboxylic acids and derivatives	Pentacarboxylic acids and derivatives	Terpenoids	Diterpenoids	Myrsinane diterpenoids	-0.00724384	1	1	0	0	0	0
3232	664.33	747.94		0		3.59304	C43H42O9	ISDB	0	0	702.283		YYFWXFKKVCBORV	CC1CC(OC(=O)c2ccccc2)C(OC(=O)c2ccccc2)C2(C)C(OC(=O)c3ccccc3)C(OC(=O)c3ccccc3)C3CC12OC3(C)C									-0.00322108	1	1	0	0	0	0
3232	664.33	747.94		0		3.85956	C36H46O14	ISDB	0	0	702.289	1.4126	HKSRTGSAOLNZLX	CC(=O)OC1C(=O)C2C(C(OC(C)=O)C(OC(C)=O)C3(C)C2C(O)C2C3C(C)C=C3OC(=O)C(C)(O)C32C)C2(C)C1CC1OC1C2OC(C)=O	1560	Organic compounds	Lipids and lipid-like molecules	Steroids and steroid derivatives	Withanolides and derivatives	Terpenoids	Steroids	Ergostane steroids	0.00265215	1	1	0	0	0	0
3232	664.33	747.94		0		4.17214	C36H46O14	ISDB	0	0	702.289		HNYKVGKUBHUOFD	CC(=O)OC1C(OC(C)=O)C2(C)C(OC(=O)C(C)C)OCC3(C1O)C2CC(O)C1(C)C2C(=O)CC(c4ccoc4)C2(C)C(OC(C)=O)C(=O)C13									0.00265215	1	1	0	0	0	0
3232	664.33	747.94		0		3.88788	C36H46O14	ISDB	0	0	702.289	1.4126	IAIXPJGLTIESRB	CC(=O)OC1C(=O)C2CC3OC3C(OC(C)=O)C2(C)C2C(OC(C)=O)C(OC(C)=O)C3(C)C(C(O)C4C3C(C)C=C3OC(=O)C(C)(O)C34C)C12	1560	Organic compounds	Lipids and lipid-like molecules	Steroids and steroid derivatives	Withanolides and derivatives	Terpenoids	Steroids	Ergostane steroids	0.00265215	1	1	0	0	0	0
3232	664.33	747.94		0		4.32721	C36H46O14	ISDB	0	0	702.289	3.1841	LRRATGDVZHOMSC	C=C1C2C(=O)C3(C)C(OC14C(OC(C)=O)C(=O)OC(c1ccco1)C4(C)C2O)C(OC(=O)C(C)CC)C(OC(C)=O)C(C)(C)C3CC(=O)OC	2995	Organic compounds	Organic acids and derivatives	Carboxylic acids and derivatives	Pentacarboxylic acids and derivatives	Terpenoids	Triterpenoids	Limonoids	0.00265215	1	1	0	0	0	0
3232	664.33	747.94		0		4.38293	C36H46O14	ISDB	0	0	702.289		OFDKWCQWBJPLLY	C=C1C2C(OC3CC(=O)OC4(C)COC(=O)CC4C32C)C(OC(=O)C(O)C(C)C)C2(C)C(C3=CC(O)OC3=O)C(OC(=O)C(C)CC)C3OC132									0.00265215	1	1	0	0	0	0
3232	664.33	747.94		0		4.29555	C36H46O14	ISDB	0	0	702.289	3.1841	OPNCNLNPCUFGKK	C=C1C2C(=O)C3(C)C(OC14C(OC(C)=O)C(=O)OC(c1ccoc1)C4(C)C2O)C(OC(=O)C(C)CC)C(OC(C)=O)C(C)(C)C3CC(=O)OC	2995	Organic compounds	Organic acids and derivatives	Carboxylic acids and derivatives	Pentacarboxylic acids and derivatives	Terpenoids	Triterpenoids	Limonoids	0.00265215	1	1	0	0	0	0
3232	664.33	747.94		0		4.13471	C36H46O14	ISDB	0	0	702.289	2.2146	OXBFKHGLLFOXPP	CC(=O)OC1C(O)C2(C)C(OC(=O)C(C)C)OCC3(C1OC(C)=O)C2CC(O)C1(C)C3C(=O)C(OC(C)=O)C2(C)C(c3ccoc3)CC3OC321	2380	Organic compounds	Lipids and lipid-like molecules	Prenol lipids	Limonoids	Terpenoids	Triterpenoids	Lanostane, Tirucallane and Euphane triterpenoids $ Limonoids	0.00265215	1	1	0	0	0	0
3232	664.33	747.94		0		4.25874	C36H46O14	ISDB	0	0	702.289	1.4126	PTTJLTMUKRRHAT	CC(=O)OC1C(OC(C)=O)C2(C)C(C(OC(C)=O)C3C2C(C)C=C2OC(=O)C(C)(O)C23C)C2C(O)C(=O)C3CC4OC4C(OC(C)=O)C3(C)C12	1560	Organic compounds	Lipids and lipid-like molecules	Steroids and steroid derivatives	Withanolides and derivatives	Terpenoids	Steroids	Ergostane steroids	0.00265215	1	1	0	0	0	0
3232	664.33	747.94		0		3.64247	C36H46O14	ISDB	0	0	702.289	1.4956	RXQVUONAHNHYNF	CC(=O)OC1C(=O)C2CC3OC3C(OC(C)=O)C2(C)C2C(OC(C)=O)C(OC(C)=O)C3(C)C(C4OC(=O)C(C)(O)C5(C)C(=O)CC(C)C3C45)C12	1125	Organic compounds	Lipids and lipid-like molecules	Steroids and steroid derivatives	Steroid lactones	Terpenoids	Steroids	Ergostane steroids	0.00265215	1	1	0	0	0	0
3232	664.33	747.94		0		4.05336	C36H46O14	ISDB	0	0	702.289	2.2146	XQVAVVJLQAHNDB	CC(=O)OC1C(O)C(OC(C)=O)C23COC(OC(=O)C(C)C)C1(C)C2CC(O)C1(C)C3C(=O)C(OC(C)=O)C2(C)C(c3ccoc3)CC3OC321	2380	Organic compounds	Lipids and lipid-like molecules	Prenol lipids	Limonoids	Terpenoids	Triterpenoids	Lanostane, Tirucallane and Euphane triterpenoids $ Limonoids	0.00265215	1	1	0	0	0	0
3232	664.33	747.94		0		4.12448	C36H46O14	ISDB	0	0	702.289	1.5567	ZRWWYVUAXZPRPW	CC(=O)OC1C(=O)C2(O)CC3OC3C(OC(C)=O)C2(C)C2CC(OC(C)=O)C3(C)C(C(OC(C)=O)C4C3C(C)C=C3OC(=O)C(C)(O)C34C)C12	1560	Organic compounds	Lipids and lipid-like molecules	Steroids and steroid derivatives	Withanolides and derivatives	Terpenoids	Steroids	Ergostane steroids	0.00265215	1	1	0	0	0	0
3232	664.33	747.94		0		4.08681	C36H46O14	ISDB	0	0	702.289	2.2146	ZXYBAVNFURYQBW	CC(=O)OC1C(OC(C)=O)C2(C)C(OC(=O)C(C)C)OCC3(C1O)C2CC(O)C1(C)C3C(=O)C(OC(C)=O)C2(C)C(c3ccoc3)CC3OC321	2380	Organic compounds	Lipids and lipid-like molecules	Prenol lipids	Limonoids	Terpenoids	Triterpenoids	Lanostane, Tirucallane and Euphane triterpenoids $ Limonoids	0.00265215	1	1	0	0	0	0
3233	204.063	749.49		0		3.53066	C8H12O6	ISDB	7	0.111573	204.063	-1.5405	KENOUOLPKKQXMX	COC1=C(O)C(O)C(O)(CO)CC1=O	4325	Organic compounds	Organic oxygen compounds	Organooxygen compounds	Cyclohexenones	Amino acids and Peptides $ Shikimates and Phenylpropanoids	Mycosporine derivatives	Mycosporine and Mycosporine-like amino acids	0.000224104	1	1	0.111573	0	0	0.0371909
3234	1328.66	749.03		0		4.99431	C64H102O30	ISDB	27	0.00257239	1350.65		WDMLSHHLZWYLAE	COC1C(O)C(CO)OC(OC2C(O)C(CO)OC(OC3C(C)OC(OC4C(OC5CCC6(C)C7=CCC89C(=O)OC(C)(C(CCC(C)C)OC(C)=O)C8C(OC(C)=O)CC9(C)C7CCC6C5(C)C)OCC(OC5OC(CO)C(O)C(O)C5O)C4O)C(O)C3O)C2O)C1O									0.000867864	1	1	0.00257239	0	0	0.000857464
3238	224.105	749.47		0		3.25467	C12H16O4	ISDB	5	0.362536	224.105		WUKRJVHUOJOGLZ	O=C(O)CCC(O)C(O)Cc1ccccc1									0.000234992	1	1	0.362536	0	0	0.120845
3241	326.172	748.56		0
3242	442.256	749.42		0		3.65246	C23H38O8	ISDB	17	0.139869	442.257		RKHVHPLYSACKRB	C=CC(C)(CCC=C(C)C)OC1OC(COC(=O)C(C)CC)C(O)C(O)C1OC(C)=O									0.000234176	1	1	0.139869	0	0	0.0466229
3249	650.351	763.3		0		4.75931	C32H53N5O10	ISDB	4	0.0293812	667.379		OSCGRQUBTJHTHZ	CC(C)CC(NC(=O)C(CC(C)C)NC(=O)C(N)C(C)C)C(=O)NC(CO)C(O)C(O)C(O)C(=O)NC(CC(=O)O)c1ccccc1									0.0014889	1	1	0.0293812	0	0	0.00979373
3250	340.189	763.63		0
3251	354.204	762.25		0
3263	446.252	776.28		0		3.84641	C24H36O9	ISDB	3	0.104276	468.236	3.0271	XOUUZSVTQKJJSX	CC(=O)OC1C(C)OC(OC(C)(CCC=O)C2CC=C(C)CC2)C(OC(C)=O)C1OC(C)=O	3861	Organic compounds	Lipids and lipid-like molecules	Fatty Acyls	Fatty acyl glycosides of mono- and disaccharides	Terpenoids	notClassified	notClassified	0.00245873	1	1	0.104276	0	0	0.0347587
3264	892.503	776.3		0
3265	474.211	776.27		0
3284	440.241	790.02		0		3.81356	C23H36O8	ISDB	2	0.0693511	440.241		AVUWQGNFHKAPIQ	CC1(O)CC23CC(O)C4(O)C(C5OC5C4(C)C)C(C)(O)C2CCC1C3OC(=O)CCO									0.000104112	1	1	0.0693511	0	0	0.023117
3285	696.408	791.59		0		4.70374	C31H48O6	ISDB	12	0.206518	516.345	7.0368	GADHXAAUEPUWOY	COC(=O)CCC1C(=C(C)C(=O)O)CCC2C1(C)CCC1(C)C(C(C)CCC=C(C)C(=O)O)CCC21C	1553	Organic compounds	Lipids and lipid-like molecules	Prenol lipids	Triterpenoids	Terpenoids	Triterpenoids	Cucurbitane triterpenoids	0.000315256	1	1	0.206518	0	0	0.0688394
3291	446.251	796.82		0		4.51808	C25H36N2O2S	ISDB	6	0.148978	428.25		CDZOAXVNNJTAGG	Cc1cc(-c2cccc(NC(=O)CCCCCCCCCCCCS)c2O)ccn1									0.00921539	1	1	0.148978	0	0	0.0496594
3292	892.504	797.51		0		4.95064	C46H74O18	ISDB	35	0.0383576	914.488	1.034	DKFHSGBKZJIVMD	CC=C(C)C(=O)OC1C(C)OC(OC2C(C)OC(OC3CCC4(C)C5CCC6(C)C(C(C)OC7OC(CO)C(O)C(O)C7O)CCC6(O)C5C(C=O)C4(O)C3)CC2OC)C(O)C1OC	2207	Organic compounds	Organic oxygen compounds	Organooxygen compounds	O-glycosyl compounds	Terpenoids	Steroids	Pregnane steroids	0.00229153	1	1	0.0383576	0	0	0.0127859
3293	312.157	796.57		0
3297	224.105	796.58		0	19	3.25467	C12H16O4	ISDB	3	0.413195	224.105		WUKRJVHUOJOGLZ	O=C(O)CCC(O)C(O)Cc1ccccc1									0.000244992	1	1	0.413195	0	0	0.137732
3298	210.089	796.24		0
3302	484.207	797.5		0		4.40328	C27H32O8	ISDB	3	0.028387	484.21		DAKDBQKYXVZWOD	CC(=O)CC1C(C)C2(O)C3=C4C(C)(CCC5OC45CC2(O)C(=O)C1(C)C)C(c1ccoc1)OC3=O									0.00259398	1	1	0.028387	0	0	0.00946234
3313	892.504	801.23		0		4.95064	C46H74O18	ISDB	33	0.0426095	914.488	1.034	DKFHSGBKZJIVMD	CC=C(C)C(=O)OC1C(C)OC(OC2C(C)OC(OC3CCC4(C)C5CCC6(C)C(C(C)OC7OC(CO)C(O)C(O)C7O)CCC6(O)C5C(C=O)C4(O)C3)CC2OC)C(O)C1OC	2207	Organic compounds	Organic oxygen compounds	Organooxygen compounds	O-glycosyl compounds	Terpenoids	Steroids	Pregnane steroids	0.00173153	1	1	0.0426095	0	0	0.0142032
3314	242.115	800.7		0		3.25467	C12H16O4	ISDB	3	0.407748	224.105		WUKRJVHUOJOGLZ	O=C(O)CCC(O)C(O)Cc1ccccc1									0.000244992	1	1	0.407748	0	0	0.135916
3315	312.157	800.97		0		3.88391	C16H24O6	ISDB	5	0.170801	312.157	1.8727	BIKCTBNJNKMIAV	CCC(C)(C(=O)OC)C(=O)C1=COC(OC)C1C(C)C(C)=O	1114	Organic compounds	Organic acids and derivatives	Keto acids and derivatives	Beta-keto acids and derivatives	Terpenoids	Monoterpenoids	notClassified	0.000254488	1	1	0.170801	0	0	0.0569338
3318	428.241	801.28		0		4.51808	C25H36N2O2S	ISDB	28	0.132664	428.25		CDZOAXVNNJTAGG	Cc1cc(-c2cccc(NC(=O)CCCCCCCCCCCCS)c2O)ccn1									0.00865539	1	1	0.132664	0	0	0.0442214
3320	906.483	802.63		0		5.11317	C46H72O19	ISDB	24	0.0169552	928.467		KLXPJJVSFWXATE	CC(=O)OC1CC2(C)C(CCC3C4CC5OC(O)(CCC(C)COC6OC(CO)C(O)C(O)C6O)C(C)C5C4(C)CC(OC4OCC(OC(C)=O)C(OC(C)=O)C4OC(C)=O)C32)CC1O									0.00211608	1	1	0.0169552	0	0	0.00565172
3325	944.441	805.37		0
3330	860.489	806.9		0		4.28996	C45H64N8O9	ISDB	2	0	860.48	3.1094	LBEAIJKBGKZKLR	CCC(C)C(NC(=O)NC1CCCCNC(=O)C(Cc2ccccc2)NC(=O)C(Cc2c[nH]c3ccc(O)cc23)N(C)C(=O)C(CC(C)C)NC(=O)C(C(C)C)NC1=O)C(=O)O	4831	Organic compounds	Organic acids and derivatives	Carboxylic acids and derivatives	Oligopeptides	Amino acids and Peptides	Oligopeptides	Anabaenopeptins $ Cyclic peptides	-0.00893837	1	1	0	0	0	0
3330	860.489	806.9		0		4.89497	C43H68N6O12	ISDB	1	0	860.49	0.5937	NQNVWZMSYFKNLT	CC=CCCCCCCCC(C)C1OC(=O)CC(c2ccccc2)NC(=O)C(CCC(N)=O)NC(=O)C(CCC(=O)NC(C)C(O)CCCO)NC(=O)C(CO)NC(=O)C1O	2010	Organic compounds	Organic acids and derivatives	Peptidomimetics	Hybrid peptides				0.000957616	1	1	0	0	0	0
3330	860.489	806.9		0		5.33319	C47H72O14	ISDB	1	0	860.492		VIMMZZAPOWEKAX	C=C1C(O)C2OC3(CCC(C=CC(C)C4CC(C)=CC5(OC(CC(C)(O)C(=O)O)CCC5OC(C)=O)O4)O3)CCC2OC1C(O)CC(C)C1OC2(CCC1C)OCCCC2C									0.00364298	1	1	0	0	0	0
3330	860.489	806.9		0		5.37584	C47H72O14	ISDB	1	0	860.492		XJPDRRLIAMVWSM	C=C1C(O)C2OC3(CCC(C=CC(C)C4CC(C)=CC5(OC(CC(C)(O)C(=O)O)CCC5O)O4)O3)CCC2OC1C(CC(C)C1OC2(CCC1C)OCCCC2C)OC(C)=O									0.00364298	1	1	0	0	0	0
3330	860.489	806.9		0		4.77757	C47H72O14	ISDB	1	0	860.492	5.2113	VARHUCVRRNANBD	COC1CC(OC2C(C)OC(OC3C(C)=CCC4CC(CC5(CCC(C)C(C(C)C)O5)O4)OC(=O)C4C=C(C)C(O)C5OCC(=CC=CC3C)C45O)CC2OC)OC(C)C1O	2902	Organic compounds	Phenylpropanoids and polyketides	Macrolides and analogues	Milbemycins	Polyketides	Macrolides	Avermectins	0.00364298	1	1	0	0	0	0
3333	460.23	810.04		0		4.51692	C29H35NO5	ISDB	3	0.026093	477.252	4.5275	OHPVFSRTGKOAHP	CC(=O)OC(C)(C)C1OC2CCC3(C)C(O)(CCC4Cc5c([nH]c6ccccc56)C43C)C2=CC1=O	1640	Organic compounds	Organoheterocyclic compounds	Naphthopyrans	Naphthopyrans	Alkaloids $ Terpenoids	Tryptophan alkaloids	Indole-Diterpenoid alkaloids (Penitrems)	-0.00530078	1	1	0.026093	0	0	0.00869765
3334	920.462	810.63		0		4.85714	C48H66N2O17	ISDB	22	0.0260873	942.436		JQMPFLUNAFFXGV	CCC1(O)CC(OC2CC(N(C)C)C(OC3CC(O)C(OC4CCC(=O)C(C)O4)C(C)O3)C(C)O2)c2c(O)c3c(c(O)c2C1OC1CC(N(C)C)C(O)C(C)O1)C(=O)c1cccc(O)c1C3=O									-0.00732535	1	1	0.0260873	0	0	0.00869575
3335	196.073	810.43		0
3337	678.346	814.46		0		4.64912	C43H53NO7	ISDB	16	0.0282172	695.382	7.7436	ISIUAWYGRFWXQR	C=C(C)C1C(=O)c2c3c(cc4c5c(n1c24)C1(C)C(CCC2C4(C)CC(C=C(C)C(=O)O)OC4(O)CCC21C)C5)C1=CC(C)(C)OC(C)(C)C1C3O	1634	Organic compounds	Organoheterocyclic compounds	Naphthofurans	Naphthofurans	Alkaloids $ Terpenoids	Tryptophan alkaloids	Indole-Diterpenoid alkaloids (Penitrems)	0.00937904	1	1	0.0282172	0	0	0.00940574
3347	204.063	815.48		0		3.53066	C8H12O6	ISDB	5	0.0645767	204.063	-1.5405	KENOUOLPKKQXMX	COC1=C(O)C(O)C(O)(CO)CC1=O	4325	Organic compounds	Organic oxygen compounds	Organooxygen compounds	Cyclohexenones	Amino acids and Peptides $ Shikimates and Phenylpropanoids	Mycosporine derivatives	Mycosporine and Mycosporine-like amino acids	0.000134104	1	1	0.0645767	0	0	0.0215256
3349	138.032	815.27		0		2.97329	C7H6O3	ISDB	1	0	138.032	0.458	ABNPYUDYGCGOTK	O=c1c(O)ccccc1O	1674	Organic compounds	Hydrocarbon derivatives	Tropones	Tropolones	Polyketides	notClassified	notClassified	0.000150052	1	1	0	0	0	0
3349	138.032	815.27		0		2.99793	C7H6O3	ISDB	1	0	138.032		BMBZVGUSOUAIMK	CC1=CC(=O)C(O)=CC1=O									0.000150052	1	1	0	0	0	0
3349	138.032	815.27		0		3.05692	C7H6O3	ISDB	1	0	138.032		CGINXMWZYDKDBX	CC1=C(O)C(=O)C=CC1=O									0.000150052	1	1	0	0	0	0
3349	138.032	815.27		0		2.95311	C7H6O3	ISDB	1	0	138.032	0.9103	CLFRCXCBWIQVRN	O=Cc1cc(O)ccc1O	3978	Organic compounds	Organic oxygen compounds	Organooxygen compounds	Hydroxybenzaldehydes	Terpenoids	Meroterpenoids	Meromonoterpenoids	0.000150052	1	1	0	0	0	0
3349	138.032	815.27		0		2.57398	C7H6O3	ISDB	1	0	138.032	1.2947	COGVGDXHVCDEAN	CC(=O)c1ccc(C=O)o1	3671	Organic compounds	Organic oxygen compounds	Organooxygen compounds	Aryl alkyl ketones	Polyketides	Cyclic polyketides	2-pyrone derivatives $ Furans	0.000150052	1	1	0	0	0	0
3349	138.032	815.27		0		2.42658	C7H6O3	ISDB	1	0	138.032	1.0904	FJKROLUGYXJWQN	O=C(O)c1ccc(O)cc1	1248	Organic compounds	Benzenoids	Benzene and substituted derivatives	Hydroxybenzoic acid derivatives	Shikimates and Phenylpropanoids	Phenolic acids (C6-C1)	Simple phenolic acids	0.000150052	1	1	0	0	0	0
3349	138.032	815.27		0		2.99449	C7H6O3	ISDB	1	0	138.032	0.9103	IBGBGRVKPALMCQ	O=Cc1ccc(O)c(O)c1	3978	Organic compounds	Organic oxygen compounds	Organooxygen compounds	Hydroxybenzaldehydes	Shikimates and Phenylpropanoids	Phenolic acids (C6-C1)	Shikimic acids and derivatives $ Simple phenolic acids	0.000150052	1	1	0	0	0	0
3349	138.032	815.27		0		2.6516	C7H6O3	ISDB	1	0	138.032	1.0904	IJFXRHURBJZNAO	O=C(O)c1cccc(O)c1	1248	Organic compounds	Benzenoids	Benzene and substituted derivatives	Hydroxybenzoic acid derivatives	Shikimates and Phenylpropanoids	Phenolic acids (C6-C1)	Simple phenolic acids	0.000150052	1	1	0	0	0	0
3349	138.032	815.27		0		3.05827	C7H6O3	ISDB	1	0	138.032	0.9103	IUNJCFABHJZSKB	O=Cc1ccc(O)cc1O	3978	Organic compounds	Organic oxygen compounds	Organooxygen compounds	Hydroxybenzaldehydes	Shikimates and Phenylpropanoids	Phenolic acids (C6-C1)	Simple phenolic acids	0.000150052	1	1	0	0	0	0
3349	138.032	815.27		0		3.03261	C7H6O3	ISDB	1	0	138.032		IXWOUPGDGMCKGT	O=Cc1cccc(O)c1O									0.000150052	1	1	0	0	0	0
3349	138.032	815.27		0		1.8181	C7H6O3	ISDB	1	0	138.032		JXZJRYDTSDCGLO	CC(=O)C(=O)c1ccco1									0.000150052	1	1	0	0	0	0
3349	138.032	815.27		0		2.43494	C7H6O3	ISDB	1	0	138.032	1.1209	LUSZGTFNYDARNI	Oc1ccc2c(c1)OCO2	296	Organic compounds	Organoheterocyclic compounds	Benzodioxoles	Benzodioxoles	Shikimates and Phenylpropanoids	notClassified	notClassified	0.000150052	1	1	0	0	0	0
3349	138.032	815.27		0		1.99456	C7H6O3	ISDB	1	0	138.032	-0.3869	MTRBCJLZPRDOGJ	O=C1C=CC(=O)C(CO)=C1	2494	Organic compounds	Organic oxygen compounds	Organooxygen compounds	P-benzoquinones	Polyketides	Aromatic polyketides	Benzoquinones	0.000150052	1	1	0	0	0	0
3349	138.032	815.27		0		2.88408	C7H6O3	ISDB	2	0	138.032	0.5264	OUSQDTMHWCQLAU	CC1=CC(=O)C=C(O)C1=O	2494	Organic compounds	Organic oxygen compounds	Organooxygen compounds	P-benzoquinones	Polyketides	Aromatic polyketides	Benzoquinones	0.000150052	1	1	0	0	0	0
3349	138.032	815.27		0		2.72752	C7H6O3	ISDB	1	0	138.032	-0.1481	QMPGHDQKVHABLV	CC1=CC(=O)C2OC2C1=O	4325	Organic compounds	Organic oxygen compounds	Organooxygen compounds	Cyclohexenones	Polyketides	notClassified	notClassified	0.000150052	1	1	0	0	0	0
3349	138.032	815.27		0		3.07294	C7H6O3	ISDB	1	0	138.032		QZXOJNOLDJSAMX	CC1=CC(=O)OC1=CC=O									0.000150052	1	1	0	0	0	0
3349	138.032	815.27		0		2.44039	C7H6O3	ISDB	1	0	138.032	1.0904	YGSDEFSMJLZEOE	O=C(O)c1ccccc1O	2514	Organic compounds	Benzenoids	Benzene and substituted derivatives	Salicylic acids	Shikimates and Phenylpropanoids	Phenolic acids (C6-C1)	Simple phenolic acids	0.000150052	1	1	0	0	0	0
3349	138.032	815.27		0		2.59054	C7H6O3	ISDB	1	0	138.032		ZCJLOOJRNPHKAV	O=C(O)C=Cc1ccco1									0.000150052	1	1	0	0	0	0
3349	138.032	815.27		0		2.6581	C7H6O3	ISDB	1	0	138.032		ZJKWJHONFFKJHG	COC1=CC(=O)C=CC1=O									0.000150052	1	1	0	0	0	0
3349	138.032	815.27		0		2.52697	C4H10O3S	ISDB	1	0	138.035		QDHFHIQKOVNCNC	CCCCS(=O)(=O)O									0.00352118	1	1	0	0	0	0
3349	138.032	815.27		0		0.265006	C8H10ClN	MassBank - 2023.09	1	0	155.05		SRXFXCKTIGELTI	C1=CC(=CC=C1CCN)Cl									-0.00791	1	1	0	0	0	0
3351	204.063	823.06		0		3.53737	C8H12O6	ISDB	6	0.0458251	204.063	-1.5405	OPIUUJWCOWMEJN	COC1=C(O)CC(O)(CO)C(O)C1=O	4325	Organic compounds	Organic oxygen compounds	Organooxygen compounds	Cyclohexenones	Amino acids and Peptides $ Shikimates and Phenylpropanoids	Mycosporine derivatives	Mycosporine and Mycosporine-like amino acids	0.000184104	1	1	0.0458251	0	0	0.015275
3352	678.346	823		0		4.64912	C43H53NO7	ISDB	13	0.0349864	695.382	7.7436	ISIUAWYGRFWXQR	C=C(C)C1C(=O)c2c3c(cc4c5c(n1c24)C1(C)C(CCC2C4(C)CC(C=C(C)C(=O)O)OC4(O)CCC21C)C5)C1=CC(C)(C)OC(C)(C)C1C3O	1634	Organic compounds	Organoheterocyclic compounds	Naphthofurans	Naphthofurans	Alkaloids $ Terpenoids	Tryptophan alkaloids	Indole-Diterpenoid alkaloids (Penitrems)	0.00965904	1	1	0.0349864	0	0	0.0116621
3362	456.272	823.11		0				lib-00045.mgf	9	0.957284	474.283		KWBWRZRXYOWOGQ										0.000579834	1	1	0.957284	0	0	0.319095
3364	340.188	823.22		0		3.98548	C18H28O6	ISDB	2	0.131234	340.189	1.3216	ZURJKWSUELFRGO	CCCCCCCCCC=C1OC(=O)C2=C1C(O)C(O)C(O)C2O	3408	Organic compounds	Organoheterocyclic compounds	Isobenzofurans	Isobenzofurans	Polyketides	Cyclic polyketides	Phthalide derivatives	0.000374616	1	1	0.131234	0	0	0.0437447
3366	138.031	823.15		0		2.97329	C7H6O3	ISDB	1	0	138.032	0.458	ABNPYUDYGCGOTK	O=c1c(O)ccccc1O	1674	Organic compounds	Hydrocarbon derivatives	Tropones	Tropolones	Polyketides	notClassified	notClassified	0.000190052	1	1	0	0	0	0
3366	138.031	823.15		0		2.99793	C7H6O3	ISDB	1	0	138.032		BMBZVGUSOUAIMK	CC1=CC(=O)C(O)=CC1=O									0.000190052	1	1	0	0	0	0
3366	138.031	823.15		0		3.05692	C7H6O3	ISDB	1	0	138.032		CGINXMWZYDKDBX	CC1=C(O)C(=O)C=CC1=O									0.000190052	1	1	0	0	0	0
3366	138.031	823.15		0		2.95311	C7H6O3	ISDB	1	0	138.032	0.9103	CLFRCXCBWIQVRN	O=Cc1cc(O)ccc1O	3978	Organic compounds	Organic oxygen compounds	Organooxygen compounds	Hydroxybenzaldehydes	Terpenoids	Meroterpenoids	Meromonoterpenoids	0.000190052	1	1	0	0	0	0
3366	138.031	823.15		0		2.57398	C7H6O3	ISDB	1	0	138.032	1.2947	COGVGDXHVCDEAN	CC(=O)c1ccc(C=O)o1	3671	Organic compounds	Organic oxygen compounds	Organooxygen compounds	Aryl alkyl ketones	Polyketides	Cyclic polyketides	2-pyrone derivatives $ Furans	0.000190052	1	1	0	0	0	0
3366	138.031	823.15		0		2.42658	C7H6O3	ISDB	1	0	138.032	1.0904	FJKROLUGYXJWQN	O=C(O)c1ccc(O)cc1	1248	Organic compounds	Benzenoids	Benzene and substituted derivatives	Hydroxybenzoic acid derivatives	Shikimates and Phenylpropanoids	Phenolic acids (C6-C1)	Simple phenolic acids	0.000190052	1	1	0	0	0	0
3366	138.031	823.15		0		2.99449	C7H6O3	ISDB	1	0	138.032	0.9103	IBGBGRVKPALMCQ	O=Cc1ccc(O)c(O)c1	3978	Organic compounds	Organic oxygen compounds	Organooxygen compounds	Hydroxybenzaldehydes	Shikimates and Phenylpropanoids	Phenolic acids (C6-C1)	Shikimic acids and derivatives $ Simple phenolic acids	0.000190052	1	1	0	0	0	0
3366	138.031	823.15		0		2.6516	C7H6O3	ISDB	1	0	138.032	1.0904	IJFXRHURBJZNAO	O=C(O)c1cccc(O)c1	1248	Organic compounds	Benzenoids	Benzene and substituted derivatives	Hydroxybenzoic acid derivatives	Shikimates and Phenylpropanoids	Phenolic acids (C6-C1)	Simple phenolic acids	0.000190052	1	1	0	0	0	0
3366	138.031	823.15		0		3.05827	C7H6O3	ISDB	1	0	138.032	0.9103	IUNJCFABHJZSKB	O=Cc1ccc(O)cc1O	3978	Organic compounds	Organic oxygen compounds	Organooxygen compounds	Hydroxybenzaldehydes	Shikimates and Phenylpropanoids	Phenolic acids (C6-C1)	Simple phenolic acids	0.000190052	1	1	0	0	0	0
3366	138.031	823.15		0		3.03261	C7H6O3	ISDB	1	0	138.032		IXWOUPGDGMCKGT	O=Cc1cccc(O)c1O									0.000190052	1	1	0	0	0	0
3366	138.031	823.15		0		1.8181	C7H6O3	ISDB	1	0	138.032		JXZJRYDTSDCGLO	CC(=O)C(=O)c1ccco1									0.000190052	1	1	0	0	0	0
3366	138.031	823.15		0		2.43494	C7H6O3	ISDB	1	0	138.032	1.1209	LUSZGTFNYDARNI	Oc1ccc2c(c1)OCO2	296	Organic compounds	Organoheterocyclic compounds	Benzodioxoles	Benzodioxoles	Shikimates and Phenylpropanoids	notClassified	notClassified	0.000190052	1	1	0	0	0	0
3366	138.031	823.15		0		1.99456	C7H6O3	ISDB	1	0	138.032	-0.3869	MTRBCJLZPRDOGJ	O=C1C=CC(=O)C(CO)=C1	2494	Organic compounds	Organic oxygen compounds	Organooxygen compounds	P-benzoquinones	Polyketides	Aromatic polyketides	Benzoquinones	0.000190052	1	1	0	0	0	0
3366	138.031	823.15		0		2.88408	C7H6O3	ISDB	1	0	138.032	0.5264	OUSQDTMHWCQLAU	CC1=CC(=O)C=C(O)C1=O	2494	Organic compounds	Organic oxygen compounds	Organooxygen compounds	P-benzoquinones	Polyketides	Aromatic polyketides	Benzoquinones	0.000190052	1	1	0	0	0	0
3366	138.031	823.15		0		2.72752	C7H6O3	ISDB	1	0	138.032	-0.1481	QMPGHDQKVHABLV	CC1=CC(=O)C2OC2C1=O	4325	Organic compounds	Organic oxygen compounds	Organooxygen compounds	Cyclohexenones	Polyketides	notClassified	notClassified	0.000190052	1	1	0	0	0	0
3366	138.031	823.15		0		3.07294	C7H6O3	ISDB	1	0	138.032		QZXOJNOLDJSAMX	CC1=CC(=O)OC1=CC=O									0.000190052	1	1	0	0	0	0
3366	138.031	823.15		0		2.44039	C7H6O3	ISDB	1	0	138.032	1.0904	YGSDEFSMJLZEOE	O=C(O)c1ccccc1O	2514	Organic compounds	Benzenoids	Benzene and substituted derivatives	Salicylic acids	Shikimates and Phenylpropanoids	Phenolic acids (C6-C1)	Simple phenolic acids	0.000190052	1	1	0	0	0	0
3366	138.031	823.15		0		2.59054	C7H6O3	ISDB	1	0	138.032		ZCJLOOJRNPHKAV	O=C(O)C=Cc1ccco1									0.000190052	1	1	0	0	0	0
3366	138.031	823.15		0		2.6581	C7H6O3	ISDB	1	0	138.032		ZJKWJHONFFKJHG	COC1=CC(=O)C=CC1=O									0.000190052	1	1	0	0	0	0
3366	138.031	823.15		0		2.52697	C4H10O3S	ISDB	1	0	138.035		QDHFHIQKOVNCNC	CCCCS(=O)(=O)O									0.00356118	1	1	0	0	0	0
3366	138.031	823.15		0		0.265006	C8H10ClN	MassBank - 2023.09	1	0	155.05		SRXFXCKTIGELTI	C1=CC(=CC=C1CCN)Cl									-0.00787	1	1	0	0	0	0
3369	458.252	833.2		0		3.81356	C23H36O8	ISDB	2	0.0738381	440.241		AVUWQGNFHKAPIQ	CC1(O)CC23CC(O)C4(O)C(C5OC5C4(C)C)C(C)(O)C2CCC1C3OC(=O)CCO									0.000654112	1	1	0.0738381	0	0	0.0246127
3371	288.245	835.16		0			N	lib-00045.mgf	8	0.765586	306.256		JBDGZKVMZJQSNZ							Terpenoids	Diterpenoids	Viscidane diterpenoids	0.00137329	1	1	0.765586	0	0	0.255195
3377	460.267	854.36		0		3.65246	C23H38O8	ISDB	9	0.202352	442.257		RKHVHPLYSACKRB	C=CC(C)(CCC=C(C)C)OC1OC(COC(=O)C(C)CC)C(O)C(O)C1OC(C)=O									0.000174176	1	1	0.202352	0	0	0.0674506
3378	920.535	854.2		0		4.98963	C48H78O18	ISDB	21	0.0203629	942.519	-0.0036	VNTZDFZAGFBUPV	C=C(C)C1CCC2(C(=O)OC3OC(COC4OC(CO)C(OC5OC(C)C(O)C(O)C5O)C(O)C4O)C(O)C(O)C3O)CCC3(C)C(CCC4C5(C)CCC(O)C(C)(CO)C5CCC43C)C12	2358	Organic compounds	Lipids and lipid-like molecules	Prenol lipids	Triterpene saponins	Terpenoids	Triterpenoids	Lupane triterpenoids	0.00182166	1	1	0.0203629	0	0	0.00678763
3379	736.439	854.38		0		3.80524	C40H54N8O7	ISDB	1	0	758.412		CTTCXFBOIJUQRK	CC(C)CC1C(=O)N2NCCCC2C(=O)N2NCCCC2C(=O)N(C)C(Cc2ccccc2)C(=O)N2CCCC2C(=O)NC(Cc2ccccc2)C(=O)N1O									-0.00937793	1	1	0	0	0	0
3379	736.439	854.38		0		3.71405	C40H54N8O7	ISDB	1	0	758.412		IEENMDADGAZPAM	CCC(C)C1C(=O)N2NCCCC2C(=O)N2NCCCC2C(=O)N(C)C(Cc2ccccc2)C(=O)N2CCCC2C(=O)NC(Cc2ccccc2)C(=O)N1O									-0.00937793	1	1	0	0	0	0
3379	736.439	854.38		0		3.27135	C40H54N8O7	ISDB	1	0	758.412	1.1237	JLLVQPKAQVOYFS	CC1NC(=O)CCCNC(=O)C(Cc2c[nH]c3ccccc23)NC(=O)C(C)NC(=O)C(C(C)C)NC(=O)C(Cc2ccccc2)NC(=O)C(C(C)C)NC1=O	2010	Organic compounds	Organic acids and derivatives	Peptidomimetics	Hybrid peptides	Amino acids and Peptides	Oligopeptides	Cyclic peptides	-0.00937793	1	1	0	0	0	0
3379	736.439	854.38		0		4.65267	C35H68O13P2	ISDB	1	0	758.414		UTJRQEOBYGCJIK	CCCCCCCCCCCCCC(=O)OCC(COP(=O)(O)OCC(O)COP(=O)(O)O)OC(=O)CCCCCCCC1CC1CCCC									-0.0074085	1	1	0	0	0	0
3379	736.439	854.38		0		4.85998	C35H68O13P2	ISDB	1	0	758.414		WVQGTOSUIQVRDT	CCCCCCCCCCCCCC(=O)OC(COC(=O)CCCCCCCC1CC1CCCC)COP(=O)(O)OCC(O)COP(=O)(O)O									-0.0074085	1	1	0	0	0	0
3379	736.439	854.38		0		0.775811	C33H58N8O12	ISDB	1	0	758.417		RNHGFFKJBJCLLT	O=C1CCC(=O)N(O)CCCCCNC(=O)CCC(=O)N(O)CCCCNC(=O)CCC(=O)N(O)CCCCNC(=O)CCC(=O)N(O)CCCCN1									-0.0035047	1	1	0	0	0	0
3379	736.439	854.38		0		4.85118	C42H62O12	ISDB	1	0	758.424	4.7307	NFTYYFXBCRCCED	COC1CC(OC2C(C)OC(OC3CCC4(C)C(CCC5(O)C4CC(OC(=O)c4ccccc4)C4(C)C(C(C)=O)CCC54O)C3)CC2OC)OC(C)C1O	1013	Organic compounds	Lipids and lipid-like molecules	Steroids and steroid derivatives	Steroidal glycosides	Terpenoids	Steroids	Pregnane steroids	0.00320342	1	1	0	0	0	0
3397	162.068	863.67		0		2.13876	C10H10O2	ISDB	3	0.156331	162.068		LYJHVEDILOKZCG	C=CCOC(=O)c1ccccc1									0.00020556	1	1	0.156331	0	0	0.0521105
3399	342.145	863.54		0
3401	342.146	875.43		0		3.42779	C22H20O5	ISDB	3	0.238125	364.131	4.151	OYMXVGBCNMQSNT	CC(C)(COC(=O)c1ccccc1)CC1=C(O)C(=O)c2ccccc2C1=O	153	Organic compounds	Benzenoids	Naphthalenes	Naphthoquinones	Polyketides	Naphthalenes	Naphthoquinones	0.00283974	1	1	0.238125	0	0	0.0793751
3405	824.395	875.78		0		3.8804	C46H56N4O10	ISDB	2	0	824.4	3.9717	AQXVANXWKSPKMX	CCC(=O)CC1CN(C=O)CCc2c([nH]c3ccccc23)C(C(=O)OC)(c2cc3c(cc2OC)N(C)C2C(O)(C(=O)OC)C(OC(C)=O)C4(CC)C=CCN5CCC32C54)C1	2672	Organic compounds	Alkaloids and derivatives	Plumeran-type alkaloids	Plumeran-type alkaloids	Alkaloids	Tryptophan alkaloids	Aspidosperma type $ Aspidosperma-Iboga hybrid type (Vinca alkaloids)	0.00444999	1	1	0	0	0	0
3405	824.395	875.78		0		3.84085	C46H56N4O10	ISDB	1	0	824.4		ATTVIAQTRLLYAD	CCC12C[N+]3([O-])CCc4c([nH]c5ccccc45)C(OC(C)=O)(c4cc5c(cc4OC)N(C)C4C(O)(C(=O)OC)C(OC(C)=O)C6(CC)C=CCN7CCC54C76)CC(C3)C1O2									0.00444999	1	1	0	0	0	0
3405	824.395	875.78		0		4.42413	C46H56N4O10	ISDB	1	0	824.4		BJNVHGBUZNDLFU	CCC1(O)CC2CN(CCC3C(=Nc4ccccc43)C(C(=O)OC)(c3cc4c(cc3OC)N(C=O)C3C(O)(C(=O)OC)C(OC(C)=O)C5(CC)C=CCN6CCC43C65)C2)C1									0.00444999	1	1	0	0	0	0
3405	824.395	875.78		0		3.78615	C46H56N4O10	ISDB	1	0	824.4		JTXQOORWDLJELA	CCC12C[N+]3([O-])CCc4c([nH]c5ccccc45)C(C(=O)OC)(c4cc5c(cc4OC)N(C)C4C(O)(C(=O)OC)C(OC(C)=O)C6(CC)C=CCN7CCC54C76)CC(C3)C1O2									0.00444999	1	1	0	0	0	0
3405	824.395	875.78		0		4.38	C46H56N4O10	ISDB	1	0	824.4		KUSGVVPSWLLOSB	CCC1(O)CC2CN(CCc3c([nH]c4ccccc34)C(C(=O)OC)(c3cc4c(cc3OC)N(C=O)C3C(O)(C(=O)OC)C(C(=O)OC)C5(CC)C=CCN6CCC43C65)C2)C1									0.00444999	1	1	0	0	0	0
3405	824.395	875.78		0		4.41599	C46H56N4O10	ISDB	2	0	824.4	3.5175	OGWKCGZFUXNPDA	CCC1(O)CC2CN(CCc3c([nH]c4ccccc34)C(C(=O)OC)(c3cc4c(cc3OC)N(C=O)C3C(O)(C(=O)OC)C(OC(C)=O)C5(CC)C=CCN6CCC43C65)C2)C1	2756	Organic compounds	Alkaloids and derivatives	Vinca alkaloids	Vinca alkaloids	Alkaloids	Tryptophan alkaloids	Aspidosperma type $ Aspidosperma-Iboga hybrid type (Vinca alkaloids)	0.00444999	1	1	0	0	0	0
3405	824.395	875.78		0		4.2415	C46H56N4O10	ISDB	1	0	824.4		OQIDYYPJIGSADF	CCC12C[N+]3([O-])Cc4c([nH]c5ccccc45)C(OC(C)=O)(c4cc5c(cc4OC)N(C)C4C(O)(C(=O)OC)C(OC(C)=O)C6(CC)C=CCN7CCC54C76)CC(CC1O2)C3									0.00444999	1	1	0	0	0	0
3405	824.395	875.78		0		3.91189	C46H56N4O10	ISDB	1	0	824.4		YPFULHWQVSDZNB	CCC12C=CCN3CCC4(c5cc(C6(C(=O)OC)CC7CN(CCc8c6[nH]c6ccccc86)C(O)C6(CC)OC76)c(OC)cc5N(C)C4C(O)(C(=O)OC)C1OC(C)=O)C32									0.00444999	1	1	0	0	0	0
3405	824.395	875.78		0		5.21989	C38H64O19	ISDB	1	0	824.404		IZDVDUGEAFLAJY	CC(=O)OCC1OC(OCC(O)CCCCCCCCCCCCCCC(O)C(=O)O)C(O)C(O)C1OC1OC(CO)C(OC(C)=O)C(OC(C)=O)C1OC(C)=O									0.00898583	1	1	0	0	0	0
3407	162.068	875.76		0		2.13876	C10H10O2	ISDB	3	0.221683	162.068		LYJHVEDILOKZCG	C=CCOC(=O)c1ccccc1									0.00026556	1	1	0.221683	0	0	0.0738945
3412	340.188	876.83		0		4.02713	C18H28O6	ISDB	4	0.117371	340.189	1.4237	FTRQCIMMGHWQLZ	COC(Cc1ccc(O)c2c1C(CC(O)C(C)O)OC2)C(C)(C)O	4191	Organic compounds	Organoheterocyclic compounds	Isocoumarans	Isocoumarans	Polyketides	Aromatic polyketides	Simple aromatic polyketides	0.000334616	1	1	0.117371	0	0	0.0391238
3414	460.267	880.54		0		3.65246	C23H38O8	ISDB	17	0.175482	442.257		RKHVHPLYSACKRB	C=CC(C)(CCC=C(C)C)OC1OC(COC(=O)C(C)CC)C(O)C(O)C1OC(C)=O									0.000464176	1	1	0.175482	0	0	0.0584942
3415	920.534	880.48		0
3416	242.115	880.25		0		3.25467	C12H16O4	ISDB	3	0.405051	224.105		WUKRJVHUOJOGLZ	O=C(O)CCC(O)C(O)Cc1ccccc1									0.000314992	1	1	0.405051	0	0	0.135017
3417	326.173	880.64		0
3419	943.52	880.71		0
3425	934.514	881.67		0		4.84134	C48H76O19	ISDB	27	0.0296935	956.498	0.2328	VYHYYPSTYRXLPO	CC1OC(OC2CCC3(C)C(CCC4(C)C3CC=C3C5CC(C)(C)CCC5(C(=O)OC5OC(CO)C(O)C(O)C5O)CCC34C(=O)O)C2(C)C)C(O)C(O)C1OC1OC(CO)C(O)C(O)C1O	2358	Organic compounds	Lipids and lipid-like molecules	Prenol lipids	Triterpene saponins	Terpenoids	Triterpenoids	Oleanane triterpenoids	0.00293621	1	1	0.0296935	0	0	0.00989782
3428	971.477	884.14		0
3432	972.474	885.32		0
3433	474.246	891.87		0
3434	948.494	892.13		0		4.9967	C48H74O20	ISDB	26	0.0186855	970.477		MFCDXASKKIKQKC	C=C(CCC1(O)OC2CC3C4CC=C5CC(O)CC(OC6OCC(OC(C)=O)C(OC(C)=O)C6OC6OC(C)C(O)C(O)C6O)C5(C)C4CCC3(C)C2C1C)COC1OC(CO)C(O)C(O)C1O									0.00196077	1	1	0.0186855	0	0	0.00622851
3447	692.362	898.55		0		4.24582	C42H50O10	ISDB	3	0.0557127	714.34	9.3106	HNNIOJRPGIZVSF	O=C(CCCCCCCCc1cc(O)c(O)c(-c2cc(O)c(O)cc2CCCCCCCCC(=O)c2c(O)cccc2O)c1)c1c(O)cccc1O	325	Organic compounds	Benzenoids	Benzene and substituted derivatives	Biphenols	Polyketides	notClassified	notClassified	-0.0032362	1	1	0.0557127	0	0	0.0185709
3448	426.224	900.17		0		3.99546	C22H34O8	ISDB	4	0.0956645	426.225	3.1172	VNWSQNMVJSQZBF	CCC(C)CC(=O)OC1CC(C(=O)OC)=CC(OC(C)=O)C1OC(=O)CC(C)CC	2966	Organic compounds	Organic acids and derivatives	Carboxylic acids and derivatives	Tetracarboxylic acids and derivatives	Terpenoids	Sesquiterpenoids	notClassified	0.000974048	1	1	0.0956645	0	0	0.0318882
3461	278.152	918.07		0		1.31634	C16H22O4	MassBank - 2023.09	4	0.78077	278.152	3.6004	DOIRQSBPFJWKBE	CCCCOC(=O)c1ccccc1C(=O)OCCCC	1350	Organic compounds	Benzenoids	Benzene and substituted derivatives	Benzoic acid esters	Shikimates and Phenylpropanoids	Phenolic acids (C6-C1)	Shikimic acids and derivatives $ Simple phenolic acids	9e-05	1	1	0.78077	0	0	0.260257
3464	148.016	918.03		0		2.0849	C8H4O3	ISDB	1	0	148.016	0.9972	LGRFSURHDFAFJT	O=C1OC(=O)c2ccccc21	1109	Organic compounds	Organoheterocyclic compounds	Benzofurans	Phthalic anhydrides	Shikimates and Phenylpropanoids	notClassified	notClassified	0.000239988	1	1	0	0	0	0
3464	148.016	918.03		0		2.0077	C5H8O3S	ISDB	2	0	148.019	0.3932	SXFSQZDSUWACKX	CSCCC(=O)C(=O)O	1423	Organic compounds	Lipids and lipid-like molecules	Fatty Acyls	Thia fatty acids	Fatty acids	Fatty Acids and Conjugates	Oxo fatty acids	0.00361112	1	1	0	0	0	0
3465	786.491	921.4		0		3.20327	C40H56N4O2	ISDB	2	0.150002	624.44		MUJVOQFUSSHKPN	CC1CN2CCC3C4C=C(CCC=CCCCC1O)C1N(CCCCc5nc6c(O)cccc6c(CCN)c5C=CCCC31C2)C4									0.00172303	1	1	0.150002	0	0	0.0500007
3466	966.555	921.67		0		3.79997	C27H14Br7N3O	ISDB	2	0	948.542		XMJWONIHEFMRMM	CC1C(c2c(Br)[nH]c3cc(Br)c(Br)cc23)c2c([nH]c3cc(Br)c(Br)cc23)C12C(=O)Nc1cc(Br)c(Br)cc12									-0.00260723	1	1	0	0	0	0
3466	966.555	921.67		0		4.80794	C51H80O16	ISDB	2	0	948.545	8.7647	ZJCPEIGQYKMZFE	CCC(CC(C)C(=O)O)C(=O)CCC1=CC(C)CC(C)=CC(C)C(O)C(C)CCC(CCCCC=CC(C)CCC(C)OC(=O)CC(CC(=O)O)C(=O)O)OC(=O)CC(C(=O)O)CC(=O)OC1	147	Organic compounds	Phenylpropanoids and polyketides	Macrolides and analogues	Macrolides and analogues	Polyketides $ Amino acids and Peptides	Macrolides	notClassified	-1.752e-05	1	1	0	0	0	0
3466	966.555	921.67		0		3.25548	C52H76N4O12	ISDB	1	0	948.546		YJNUXGPXJFAUQJ	CC(C)CC1C(=O)OC(Cc2ccccc2)C(=O)N(C)C(CC(C)C)C(=O)OC(C)C(=O)N(C)C(CC(C)C)C(=O)OC(Cc2ccccc2)C(=O)N(C)C(CC(C)C)C(=O)OC(C)C(=O)N1C									0.00131987	1	1	0	0	0	0
3468	822.511	925.42		0		5.07681	C45H77NO13	ISDB	1	0	839.539		GCDHKMSVCVDHFH	CCC(=CCC(O)C(C)=CC(C)C(C)O)C(O)C(C)CC(C)C=C(C)C(O)CC(O)CC(O)C(C)C(O)CC1CCC(C)C(O)(C(=O)C(=O)N2CCCCC2C(=O)O)O1									0.00188752	1	1	0	0	0	0
3479	708.409	931.74		0		5.08259	C40H58O12	ISDB	1	0	730.393	2.5392	OXOVSGJNEMPAFQ	CC1CCC2(OC1)OC1CC3C4CC(O)C5(O)CC(OC(=O)c6ccccc6)C(OC6OC(CO)C(O)C(O)C6O)CC5(C)C4CCC3(C)C1C2C	2364	Organic compounds	Lipids and lipid-like molecules	Steroids and steroid derivatives	Steroidal saponins	Terpenoids	Steroids	Furostane steroids $ Spirostane steroids	0.0010933	1	1	0	0	0	0
3479	708.409	931.74		0		4.88851	C40H58O12	ISDB	1	0	730.393		YEEYHQSGXQENNJ	CC1CCC2(OC1)OC1CC3C4CC(O)C5(O)CC(OC6OC(CO)C(O)C(O)C6O)C(OC(=O)c6ccccc6)CC5(C)C4CCC3(C)C1C2C									0.0010933	1	1	0	0	0	0
3479	708.409	931.74		0		4.78782	C40H58O12	ISDB	1	0	730.393	3.9511	WTLKMJVTIFOZNS	CC(=O)OC1CC(C)OC(OC2CC3(C)C4CC=C5C(CC(O)C(=O)C5(C)C)C4(C)C(=O)CC3(C)C2C(C)(O)C(=O)C=CC(C)(C)O)C1OC(C)=O	1686	Organic compounds	Lipids and lipid-like molecules	Steroids and steroid derivatives	Cucurbitacins	Terpenoids	Triterpenoids	Cucurbitane triterpenoids	0.0010933	1	1	0	0	0	0
3479	708.409	931.74		0		4.49126	C40H58O12	ISDB	1	0	730.393	5.0192	XAITXSGSAXCMGO	CCC(C)C(O)C(=O)OC1CC2C(C)(C3=CCC(c4ccoc4)C31C)C(OC(=O)C(O)C(C)CC)CC1C(C)(CO)OC(=O)CC(OC(C)=O)C12C	2380	Organic compounds	Lipids and lipid-like molecules	Prenol lipids	Limonoids	Terpenoids	Triterpenoids	Limonoids	0.0010933	1	1	0	0	0	0
3479	708.409	931.74		0		4.71137	C40H58O12	ISDB	2	0	730.393		RDWWGABPKLFTNH	COC1CC(OC2C(O)CC(OC3C(C)OC(OC4CCC5(C)C(=CCC6C(=O)C(c7ccoc7C)=CCC65)C4)CC3OC)OC2C)OC(C)C1O									0.0010933	1	1	0	0	0	0
3481	474.283	937.46		0		4.68527	C29H36O8	ISDB	2	0.0510865	512.241	3.7518	AMHXSCQUXNYYCR	CC(=O)OC(CC1=CC(=O)OC1)C1(C)C2CCC3OC3(C)C2(C)C(OC(=O)c2ccccc2)CC1(C)O	1538	Organic compounds	Lipids and lipid-like molecules	Prenol lipids	Diterpene lactones	Terpenoids	Sesquiterpenoids	notClassified	0.00209411	1	1	0.0510865	0	0	0.0170288
3482	948.566	937.54		0		4.91777	C53H78O17	ISDB	11	0	986.524	5.0629	ZKWQLHAAXWFVPF	COC1CC(OC2CCC3(C)C(CCC4C3C(OC(C)=O)C(OC(=O)C=Cc3ccccc3)C3(C)C(C(C)=O)CCC43O)C2)OC(C)C1OC1CC(OC)C(OC2OC(C)C(O)C(OC)C2O)C(C)O1	1013	Organic compounds	Lipids and lipid-like molecules	Steroids and steroid derivatives	Steroidal glycosides	Terpenoids	Steroids	Pregnane steroids	0.00203704	1	1	0	0	0	0
3486	340.188	937.28		0		3.98548	C18H28O6	ISDB	2	0.125667	340.189	1.3216	ZURJKWSUELFRGO	CCCCCCCCCC=C1OC(=O)C2=C1C(O)C(O)C(O)C2O	3408	Organic compounds	Organoheterocyclic compounds	Isobenzofurans	Isobenzofurans	Polyketides	Cyclic polyketides	Phthalide derivatives	0.000174616	1	1	0.125667	0	0	0.0418891
3489	844.494	940.97		0		3.7541	C45H64N8O8	ISDB	0	0	844.485		FUFZFOGLYYXDOH	CCCC(NC(=O)NC1CCCCNC(=O)C(Cc2ccccc2)NC(=O)C(Cc2c[nH]c3ccccc23)N(C)C(=O)C(CC(C)C)NC(=O)C(C(C)CC)NC1=O)C(=O)O									-0.00882299	1	1	0	0	0	0
3489	844.494	940.97		0		4.04007	C45H64N8O8	ISDB	0	0	844.485	3.4038	QOCMZEOVWQAOFT	CCC(C)C(NC(=O)NC1CCCCNC(=O)C(Cc2ccccc2)NC(=O)C(Cc2c[nH]c3ccccc23)N(C)C(=O)C(CC(C)C)NC(=O)C(C(C)C)NC1=O)C(=O)O	4831	Organic compounds	Organic acids and derivatives	Carboxylic acids and derivatives	Oligopeptides	Amino acids and Peptides	Oligopeptides	Anabaenopeptins $ Cyclic peptides	-0.00882299	1	1	0	0	0	0
3490	708.409	943.6		0
3491	688.417	944.58		0		4.66442	C39H60O10	ISDB	3	0.0936335	688.419	4.0926	STRZYEMYWMAPCD	CC(=O)OC1CC2(C)C(CCC3(C)C2CCC2=C4C(=O)CC5C(C)COC(C)C45CCC23C)C(C)(C)C1OC1OC(CO)C(O)C(O)C1O	1755	Organic compounds	Lipids and lipid-like molecules	Prenol lipids	Diterpene glycosides	Terpenoids	Triterpenoids	Neohopane triterpenoids	0.00124412	1	1	0.0936335	0	0	0.0312112
3493	742.466	948.15		0		4.92643	C43H66O10	ISDB	3	0.0371371	742.466		ZUMRLLQCQWMBIK	CCC=CCC=CCC=CCC=CCCCCC(=O)OCC(COC1OC(CO)C(O)C(O)C1O)OC(=O)CCC=CCC=CCC=CCC=CCC									-0.00132569	1	1	0.0371371	0	0	0.012379
3494	642.232	947.1		0		4.11663	C33H38O13	ISDB	13	0.165752	642.231		QMMGCLZXCAOFPF	CC(=O)OC1C(O)C(C)C23OC(C)(C)C(C(OC(C)=O)C(OC(=O)c4ccccc4)C2(C)C1OC(=O)c1ccoc1)C3OC(C)=O									-0.00104272	1	1	0.165752	0	0	0.0552505
3495	620.263	947.27		0		3.97278	C36H36N4O6	ISDB	3	0.264068	620.263		NUQASTRTTSQPAJ	C=Cc1c(C)c2cc3nc(c4c5[nH]c(cc6nc(cc1[nH]2)C(C=O)=C6CC)c(C)c5C(=O)C4C(=O)OC)C(CCC(=O)OC)C3C									3.0872e-05	1	1	0.264068	0	0	0.0880228
3509	474.283	958.39		0		4.75337	C24H45NO9	ISDB	2	0	491.309	0.6585	FRFNBNWFTRGFNL	CC(O)C1CCC(CCCCCCCCCC(CC(=O)O)OC2OC(CO)C(O)C(O)C2O)N1	1765	Organic compounds	Lipids and lipid-like molecules	Fatty Acyls	Rhamnolipids	Alkaloids	Ornithine alkaloids	Pyrrolidine alkaloids	0.00054802	1	1	0	0	0	0
3509	474.283	958.39		0		4.63657	C24H45NO9	ISDB	1	0	491.309	0.6585	TYCHJCWFXCTGEJ	CC1NC(CCCCCCCCCC(CC(=O)O)OC2OC(CO)C(O)C(O)C2O)CCC1O	1765	Organic compounds	Lipids and lipid-like molecules	Fatty Acyls	Rhamnolipids	Alkaloids	Lysine alkaloids	Piperidine alkaloids	0.00054802	1	1	0	0	0	0
3510	358.199	958.45		0		3.98548	C18H28O6	ISDB	3	0.120566	340.189	1.3216	ZURJKWSUELFRGO	CCCCCCCCCC=C1OC(=O)C2=C1C(O)C(O)C(O)C2O	3408	Organic compounds	Organoheterocyclic compounds	Isobenzofurans	Isobenzofurans	Polyketides	Cyclic polyketides	Phthalide derivatives	0.000394616	1	1	0.120566	0	0	0.0401887
3511	948.566	958.41		0		4.66757	C47H74N10O12	ISDB	16	0.0268069	970.549		SEXRIOQKYUTUPP	CCCCCC(=O)NC(CC(=O)O)C(=O)NC1C(=O)NC(CCCN=C(N)N)C(=O)NC2CCC(OC)N(C2=O)C(C(C)C)C(=O)N(C)C(Cc2ccccc2)C(=O)NC(C(C)CC)C(=O)OC1C									0.000623808	1	1	0.0268069	0	0	0.00893565
3512	242.115	958.49		0		3.25467	C12H16O4	ISDB	3	0.414573	224.105		WUKRJVHUOJOGLZ	O=C(O)CCC(O)C(O)Cc1ccccc1									0.000314992	1	1	0.414573	0	0	0.138191
3515	1004.48	958.35		0
3522	976.525	966.5		0		5.18239	C50H78O20	ISDB	17	0.0422964	998.509	0.6136	SRJHJOTVLVDBAO	CC(=O)OC1CC(C)(C(=O)O)CC2C3=CCC4C5(C)CCC(C6OC(C(=O)O)C(O)C(O)C6OC6OC(CO)C(O)C(O)C6OC6OC(C)C(O)C(O)C6O)C(C)(CO)C5CCC4(C)C3(C)CCC12C	2358	Organic compounds	Lipids and lipid-like molecules	Prenol lipids	Triterpene saponins	Terpenoids	Triterpenoids	Oleanane triterpenoids	0.0019209	1	1	0.0422964	0	0	0.0140988
3523	488.262	965.9		0		4.34958	C31H39NO5	ISDB	8	0.0569223	505.283	5.8237	VXPNPWUFHMIFJE	CC(C)=CCCC(C)=CCCC1(C)Oc2c(c(O)cc3c2CN(CCc2ccc(O)cc2)C3=O)CC1O	1820	Organic compounds	Organoheterocyclic compounds	Isoindoles and derivatives	Isoindolones	Polyketides $ Terpenoids	Meroterpenoids	Tetraketide meroterpenoids	-0.00587065	1	1	0.0569223	0	0	0.0189741
3528	312.157	966.63		0
3529	428.241	966.48		0		4.51808	C25H36N2O2S	ISDB	14	0.129862	428.25		CDZOAXVNNJTAGG	Cc1cc(-c2cccc(NC(=O)CCCCCCCCCCCCS)c2O)ccn1									0.00899539	1	1	0.129862	0	0	0.0432874
3532	688.237	971.6		0		4.04453	C34H40O15	ISDB	19	0.111455	688.237	0.031	FVXHIIOWYYDNGH	CC=C(C)C(=O)OC1CC(OC(C)=O)C2(C(=O)OC)COC3C2C12COC(=O)C(=O)C2C(C)(C12OC1(C)C1CC2OC2OC=CC21O)C3O	2380	Organic compounds	Lipids and lipid-like molecules	Prenol lipids	Limonoids	Terpenoids	Triterpenoids	Limonoids	-0.00017342	1	1	0.111455	0	0	0.0371516
3534	976.524	974.97		0		5.18239	C50H78O20	ISDB	14	0.0381806	998.509	0.6136	SRJHJOTVLVDBAO	CC(=O)OC1CC(C)(C(=O)O)CC2C3=CCC4C5(C)CCC(C6OC(C(=O)O)C(O)C(O)C6OC6OC(CO)C(O)C(O)C6OC6OC(C)C(O)C(O)C6O)C(C)(CO)C5CCC4(C)C3(C)CCC12C	2358	Organic compounds	Lipids and lipid-like molecules	Prenol lipids	Triterpene saponins	Terpenoids	Triterpenoids	Oleanane triterpenoids	0.0019809	1	1	0.0381806	0	0	0.0127269
3535	488.261	974.96		0		4.49356	C27H39ClO7	ISDB	11	0.103452	510.238	4.4934	PUHCBNQOZVVESC	CC=C(C)C(=O)OCC12C(OC(C)=O)CC(C)C(C)(CCC3=CC(=O)OC3)C1CCCC2(O)CCl	1538	Organic compounds	Lipids and lipid-like molecules	Prenol lipids	Diterpene lactones	Terpenoids	Diterpenoids	Colensane and Clerodane diterpenoids	-0.00485273	1	1	0.103452	0	0	0.0344841
3541	312.157	974.96		0
3544	428.241	974.92		0		4.51808	C25H36N2O2S	ISDB	7	0.0952816	428.25		CDZOAXVNNJTAGG	Cc1cc(-c2cccc(NC(=O)CCCCCCCCCCCCS)c2O)ccn1									0.00911539	1	1	0.0952816	0	0	0.0317605
3546	290.225	980.38		0		3.76253	C19H30O2	ISDB	17	0.640416	290.225	5.2147	JAABKYCBTCTCDQ	CC1=CC=C(C(C)CCC=C(C)COC(=O)C(C)C)CC1	1550	Organic compounds	Lipids and lipid-like molecules	Prenol lipids	Sesquiterpenoids	Terpenoids	Sesquiterpenoids	Bisabolane sesquiterpenoids	-3.38e-05	1	1	0.640416	0	0	0.213472
3552	690.434	993.36		0		4.89123	C39H62O10	ISDB	2	0.102764	690.434		HKIOLMFORNWZKY	CC1CCC2(C(=O)OC3OC(CO)C(O)C(O)C3O)CCC3(C)C(=CCC4C5(C)CCC6OC(C)(C)OCC6(C)C5CCC43C)C2C1(C)O									9.4184e-05	1	1	0.102764	0	0	0.0342547
3553	528.381	993.7		0
3556	842.479	1003.69		0
3558	638.273	1006.89		0		4.16657	C36H38N4O7	ISDB	5	0.206551	638.274	6.80974	DOINJEZQJSBRJI	C=Cc1c(C)c2cc3nc(c(C(=O)C(=O)OC)c4[nH]c(cc5nc(cc1[nH]2)C(C)=C5CC)c(C)c4C(=O)OC)C(CCC(=O)O)C3C	716	Organic compounds	Organoheterocyclic compounds	Tetrapyrroles and derivatives	Chlorins	Alkaloids	Tryptophan alkaloids	Carboline alkaloids	0.000755556	1	1	0.206551	0	0	0.0688503
3560	802.486	1006.82		0		4.82384	C45H70O12	ISDB	5	0.0688711	802.487		REOZPGVUASKMLT	CCC=CC=COC=CC=CCCCCCCCC(=O)OCC(COC1OC(CO)C(O)C(O)C1O)OC(=O)CCCCCCCC=CC=COC=CC=CCC									0.00047368	1	1	0.0688711	0	0	0.022957
3561	882.497	1012.09		0		4.6278	C46H74O16	ISDB	9	0.0181638	882.498	1.2746	NHZKLOMABLBXDI	CC1CCC2(C(=O)OC3OC(CO)C(O)C(O)C3O)CCC3(C)C(=CCC4C5(C)CCC(OC6OCC(O)C(OC7OCC(O)C(O)C7O)C6O)C(C)(C)C5CCC43C)C2C1C	2358	Organic compounds	Lipids and lipid-like molecules	Prenol lipids	Triterpene saponins	Terpenoids	Triterpenoids	Ursane and Taraxastane triterpenoids	0.000842288	1	1	0.0181638	0	0	0.0060546
3563	966.556	1011.7		0		4.79873	C51H82O17	ISDB	1	0	966.555		AQTDJMKCSQVMHE	COC1CC(OC2C(C)OC(OC3C(C)OC(OC4C(C)OC(OC5CCC6(C)C(=CCC7C6CC(OC(C)=O)C6(C)C(C(C)=O)CCC76O)C5)CC4OC)CC3OC)CC2OC)OC(C)C1O									-0.000322836	1	1	0	0	0	0
3563	966.556	1011.7		0		5.13128	C51H82O17	ISDB	1	0	966.555	3.0141	FXOVOXPOOCUDPV	CC(C)CC(=O)OC1C(O)C(C)OC(OC(=O)C23CCC(C)(C)CC2C2=CCC4C5(C)CC(O)C(OC6OCC(O)C(O)C6OC6OCC(O)C(O)C6O)C(C)(C)C5CCC4(C)C2(C)CC3)C1O	2358	Organic compounds	Lipids and lipid-like molecules	Prenol lipids	Triterpene saponins	Terpenoids	Triterpenoids	Oleanane triterpenoids	-0.000322836	1	1	0	0	0	0
3563	966.556	1011.7		0		5.07316	C51H82O17	ISDB	1	0	966.555	2.87	IMHJXPSKOYWUTQ	C=C(C)C1CCC2(C(=O)OC3OC(C)C(O)C(OC(=O)CC(C)C)C3O)CCC3(C)C(CCC4C5(C)CC(O)C(OC6OCC(O)C(O)C6OC6OCC(O)C(O)C6O)C(C)(C)C5CCC43C)C12	2358	Organic compounds	Lipids and lipid-like molecules	Prenol lipids	Triterpene saponins	Terpenoids	Triterpenoids	Lupane triterpenoids	-0.000322836	1	1	0	0	0	0
3566	712.438	1015.22		0		4.91949	C42H58N2O9	ISDB	1	0	734.414		UMPWXCWDSWKBDC	COc1cc(C2C(C(=O)OC3CC4C(C)CN(C)CC4C3C)C(c3ccc(O)c(OC)c3)C2C(=O)OC2CC3C(C)C[N+](C)([O-])CC3C2C)ccc1O									-0.00708256	1	1	0	0	0	0
3566	712.438	1015.22		0		4.87782	C40H62O12	ISDB	1	0	734.424	3.0511	LWPDEEMGZATEMB	C=C1CCC2(C(=O)O)CCC3(C)C(=CCC4C5(C)CCC(OC6OCC(O)C(O)C6OC6OC(CO)C(O)C(O)C6O)C(C)(C)C5CCC43C)C2C1	2207	Organic compounds	Organic oxygen compounds	Organooxygen compounds	O-glycosyl compounds	Terpenoids	Triterpenoids	Oleanane triterpenoids	0.00281342	1	1	0	0	0	0
3566	712.438	1015.22		0		4.75498	C40H62O12	ISDB	1	0	734.424		SCDBQXGPFPYGBW	C=C1CCC2(C(=O)O)CCC3(C)C(=CCC4C5(C)CCC(OC6OCC(O)C(OC7OC(CO)C(O)C(O)C7O)C6O)C(C)(C)C5CCC43C)C2C1									0.00281342	1	1	0	0	0	0
3566	712.438	1015.22		0		4.31505	C40H62O12	ISDB	1	0	734.424	2.4376	MUTVZXDFHFJRCG	CC(C)C(=O)C1=CC(C)C2C(CC3(C)C4CC(O)C5C(C)(C)C(OC6OCC(O)C(O)C6OC6OCC(O)C(O)C6O)CCC56CC46CCC23C)O1	1687	Organic compounds	Lipids and lipid-like molecules	Steroids and steroid derivatives	Cucurbitacin glycosides	Terpenoids	Triterpenoids	Cycloartane triterpenoids	0.00281342	1	1	0	0	0	0
3566	712.438	1015.22		0		4.92083	C40H62O12	ISDB	1	0	734.424	4.1591	OKZJXILGOQFWTP	CC=C(C)C(=O)OC1CC2C(CC=C3CC(OC4CC(OC)C(OC5OC(C)C(O)C(OC)C5O)C(C)O4)CCC32C)C2(O)CCC(C(C)=O)C12C	1013	Organic compounds	Lipids and lipid-like molecules	Steroids and steroid derivatives	Steroidal glycosides	Terpenoids	Steroids	Pregnane steroids	0.00281342	1	1	0	0	0	0
3566	712.438	1015.22		0		5.10099	C40H62O12	ISDB	1	0	734.424		QBZHXQYXSZKHJC	CC(=O)OC1CC2C(=CCC3(C)C(C(C)CCC=C(C)COC4OC(CO)C(O)C(O)C4O)C(=O)CC23C)CC2(O)CCC(OC(C)=O)C(C)(C)C12									0.00281342	1	1	0	0	0	0
3566	712.438	1015.22		0		4.3612	C40H62O12	ISDB	1	0	734.424		RAIBAWGEUPAOSI	C=C1CCC2(C(=O)OC3OC(CO)C(O)C(O)C3O)CCC3(C)C(=CCC4C5(C)CCC(OC6OCC(O)C(O)C6O)C(C)(C)C5CCC43C)C2C1									0.00281342	1	1	0	0	0	0
3566	712.438	1015.22		0		5.02901	C40H62O12	ISDB	1	0	734.424		RGRWHUIZBKPTPI	C=C1CCC2(C(=O)O)CCC3(C)C(=CCC4C5(C)CCC(OC6OCC(O)C(O)C6OC6OC(C)C(O)C(O)C6O)C(C)(CO)C5CCC43C)C2C1									0.00281342	1	1	0	0	0	0
3566	712.438	1015.22		0		4.90915	C40H62O12	ISDB	1	0	734.424	3.3954	SMIXWDJGSDWLEP	CC(=O)OCC(CC(O)C=C(C)C)C1CCC2(C)C3=CCC4C(C)(COC5OC(CO)C(O)C(O)C5O)C(=O)CCC4(C)C3CC(OC(C)=O)C12C	1553	Organic compounds	Lipids and lipid-like molecules	Prenol lipids	Triterpenoids	Terpenoids	Triterpenoids	Lanostane, Tirucallane and Euphane triterpenoids	0.00281342	1	1	0	0	0	0
3566	712.438	1015.22		0		4.88103	C40H62O12	ISDB	1	0	734.424	5.5385	SMLCZLLQUNPFBP	COC1=CC(C)=CC(C)C(O)C(C)CC(C)=CC=CC(OC)C(C(C)C(O)C(C)C2(OC(=O)C=CC(=O)O)CC(OC)C(C)C(C(C)C)O2)OC1=O	147	Organic compounds	Phenylpropanoids and polyketides	Macrolides and analogues	Macrolides and analogues	Polyketides	Macrolides	Bafilomycins	0.00281342	1	1	0	0	0	0
3566	712.438	1015.22		0		4.79023	C40H62O12	ISDB	1	0	734.424		UQAGJCUUTYRDQM	CC1(C)CCC2(C(=O)O)CCC3(C)C(=CCC4C5(C)CCC(OC6OCC(O)C(O)C6OC6OCC(O)C(O)C6O)C(C)(C=O)C5CCC43C)C2C1									0.00281342	1	1	0	0	0	0
3566	712.438	1015.22		0		4.93134	C40H62O12	ISDB	1	0	734.424	5.5385	JJWSROGFOAZFRD	COC1=CC(C)=CC(C)C(O)C(C)CC(C)=CC=CC(OC)C(C(C)C(O)C(C)C2(OC)CC(OC(=O)C=CC(=O)O)C(C)C(C(C)C)O2)OC1=O	147	Organic compounds	Phenylpropanoids and polyketides	Macrolides and analogues	Macrolides and analogues	Polyketides	Macrolides	Bafilomycins	0.00281342	1	1	0	0	0	0
3566	712.438	1015.22		0		4.93002	C40H62O12	ISDB	1	0	734.424	5.231	KAKZXFRAQROUIJ	CC(=O)OC1OC(C(C)(C)O)CCC1C1CCC2(C)C3=C(CC(O)C12C)C1(C)CC(OC(=O)CC(C)(O)CC(=O)O)C(OC(C)=O)C(C)(C)C1CC3	1553	Organic compounds	Lipids and lipid-like molecules	Prenol lipids	Triterpenoids	Terpenoids	Triterpenoids	Lanostane, Tirucallane and Euphane triterpenoids	0.00281342	1	1	0	0	0	0
3566	712.438	1015.22		0		4.96331	C40H62O12	ISDB	1	0	734.424		QPOXUMJGUPXFAE	CC(=O)OC1OC(C(C)(C)O)CCC1C1CCC2(C)C3=C(CC(O)C12C)C1(C)CC(OC(=O)C(O)C(C)(O)CC=O)C(OC(C)=O)C(C)(C)C1CC3									0.00281342	1	1	0	0	0	0
3566	712.438	1015.22		0		4.86173	C40H62O12	ISDB	1	0	734.424	5.231	NWNZSOBRAQBTIG	CC(=O)OC1C(OC(=O)CC(C)(O)CC(=O)O)CC2(C)C3=C(CCC2C1(C)C)C1(C)CCC(C2CCC(C(C)(C)O)OC2O)C1(C)C(OC(C)=O)C3	1553	Organic compounds	Lipids and lipid-like molecules	Prenol lipids	Triterpenoids	Terpenoids	Triterpenoids	Lanostane, Tirucallane and Euphane triterpenoids	0.00281342	1	1	0	0	0	0
3567	904.479	1015.05		0		4.93611	C48H72O16	ISDB	2	0	904.482	3.4385	IGPQJJFEKKAFBQ	COC1CC(OC2C(C)OC(OC3C(O)CC(OC4CCC5(C)C(=CCC6(O)C5CC(OC(=O)c5ccccc5)C5(C)C(O)(C(C)O)CCC65O)C4)OC3C)CC2OC)OC(C)C1O	1013	Organic compounds	Lipids and lipid-like molecules	Steroids and steroid derivatives	Steroidal glycosides	Terpenoids	Steroids	Pregnane steroids	0.00299222	1	1	0	0	0	0
3568	720.444	1021.36		0		4.73803	C40H64O11	ISDB	26	0.131488	720.445		HIXITXJSYBLEQR	CC1(C)CCC2(C(=O)OC3OC(CO)C(O)C(O)C3O)CCC3(C)C(=CCC4C5(C)CC(O)C6OCCCCOCC6(C)C5CCC43C)C2C1O									0.00101887	1	1	0.131488	0	0	0.0438293
3569	882.498	1021.45		0		4.93611	C48H72O16	ISDB	1	0	904.482	3.4385	IGPQJJFEKKAFBQ	COC1CC(OC2C(C)OC(OC3C(O)CC(OC4CCC5(C)C(=CCC6(O)C5CC(OC(=O)c5ccccc5)C5(C)C(O)(C(C)O)CCC65O)C4)OC3C)CC2OC)OC(C)C1O	1013	Organic compounds	Lipids and lipid-like molecules	Steroids and steroid derivatives	Steroidal glycosides	Terpenoids	Steroids	Pregnane steroids	0.00213222	1	1	0	0	0	0
3578	306.219	1035.23		0		4.35461	C19H30O3	ISDB	20	0.590566	306.219	4.9279	BGHALTBJTYRCGM	CCCCC=CC=CC=CCCCCC(=O)CCC(=O)OC	504	Organic compounds	Lipids and lipid-like molecules	Fatty Acyls	Lineolic acids and derivatives				0.00032082	1	1	0.590566	0	0	0.196855
3579	638.274	1036.56		0		4.21255	C36H38N4O7	ISDB	6	0.221104	638.274		XXKQKINLQAACAL	C=Cc1c(C)c2cc3nc(c4c5[nH]c(cc6nc(cc1[nH]2)C(C)=C6CC)c(C)c5C(=O)OC4(O)C(=O)OC)C(CCC(=O)OC)C3C									0.000295556	1	1	0.221104	0	0	0.0737014
3582	680.413	1038.56		0		4.95015	C39H58O11	ISDB	4	0.0258645	702.398	6.9999	STGCMKHFORGKNG	CCCCCCC1(OC(=O)CCC(=O)OC)CCC2(CCC(C)C(CC=C(C)C=CC(O)C(C)C=CC(=O)O)O2)OC1C=CC(C)=CC(=O)O	1755	Organic compounds	Lipids and lipid-like molecules	Prenol lipids	Diterpene glycosides	Polyketides	Linear polyketides	Open-chain polyketides	0.00341868	1	1	0.0258645	0	0	0.00862149
3583	776.471	1038.74		0		4.80124	C43H68O12	ISDB	24	0.0515144	776.471	5.05	GBRLJEHLCUILHG	CC=CC=CC1OC(O)(C(C)C(O)C(C)C2OC(=O)C(OC)=CC(C)=CC(C)C(O)C(C)CC(C)=CC=CC2OC)CC(OC2CC(O)C(O)C(C)O2)C1C	147	Organic compounds	Phenylpropanoids and polyketides	Macrolides and analogues	Macrolides and analogues	Polyketides	Macrolides	Bafilomycins	6.3616e-05	1	1	0.0515144	0	0	0.0171715
3586	502.277	1043		0		3.71971	C27H41N3O7	ISDB	2	0.0221275	519.294	1.6382	OPWAZQSWJQLOAK	CC(C)CC(O)C(=O)NC1C(=O)NC(CC(C)C)C(=O)NC(C(=O)O)Cc2ccc(cc2)OC1C(C)C	1995	Organic compounds	Organic acids and derivatives	Carboxylic acids and derivatives	Cyclic peptides	Alkaloids $ Amino acids and Peptides	Peptide alkaloids	Ansa peptide alkaloids	-0.00938335	1	1	0.0221275	0	0	0.00737584
3587	1004.56	1043.18		0		5.13295	C52H82O20	ISDB	4	0.0211335	1026.54	0.804	LTFJFHBXULEJBB	CC=C(C)C(=O)OC1CC(C)(C)CC2C3=CCC4C5(C)CCC(OC6OC(C(=O)O)C(O)C(OC7OC(CO)C(O)C(O)C7O)C6O)C(C)(C)C5CCC4(C)C3(C)CC(O)C12COC1OCC(O)C(O)C1O	2358	Organic compounds	Lipids and lipid-like molecules	Prenol lipids	Triterpene saponins	Terpenoids	Triterpenoids	Oleanane triterpenoids	0.00214102	1	1	0.0211335	0	0	0.00704449
3588	326.172	1043.4		0
3593	402.224	1052.77		0		0.831008	C20H34O8	MassBank - 2023.09	4	0.882534	402.225		QZCLKYGREBVARF	CCCCOC(=O)CC(CC(=O)OCCCC)(C(=O)OCCCC)OC(=O)C									0.00058	1	1	0.882534	0	0	0.294178
3596	692.413	1056.49		0		4.33897	C41H59ClO8	ISDB	1	0	714.39		WNJUCDGPEZMYLQ	COC(=O)C12CC(=O)C(C(C)C)CC(=O)C(C)=CCCC(C)=CC(=O)C1CC(C)=C1CC(O)C(C)(O)C3CCC(C)(Cl)C(CCC(C)=CC12)O3									-0.00509747	1	1	0	0	0	0
3596	692.413	1056.49		0		4.49265	C36H54N6O9	ISDB	2	0	714.395	-0.64353	ZLUQPKGCJYFQGT	CC(C)CC(NC(=O)C(O)Cc1ccccc1)C(=O)N1C(C(=O)NCCC2=CCN(C(=N)N)C2)CC2CCC(OC3OCC(O)C(O)C3O)CC21	4830	Organic compounds	Organic acids and derivatives	Carboxylic acids and derivatives	Dipeptides	Amino acids and Peptides	Oligopeptides	Aeruginosins $ Linear peptides	0.000283308	1	1	0	0	0	0
3596	692.413	1056.49		0		4.20269	C40H58O11	ISDB	2	0	714.398	4.8035	BAZNGCGCXFHYTO	C=C1C(OC(=O)C(C)(C)C(C)O)CC2CC1C21CC2(CC(C)C(=O)O2)OC1OCC1=C(C=CCCCCC)C(O)C2OC23CC(O)C(C)(C)OC13	1283	Organic compounds	Lipids and lipid-like molecules	Prenol lipids	Terpene lactones	Polyketides	Chromanes	Cytosporins	0.00296868	1	1	0	0	0	0
3596	692.413	1056.49		0		4.68309	C40H58O11	ISDB	1	0	714.398		DPELHZSGYNGWKI	CCC(C)C1OC2(C=CC1C)CC1CC(CC=C(C)C(OC3CC(O)C(O)C(C)O3)C(C)C=CC=C3COC4C(O)C(C)=CC(C(=O)O1)C34O)O2									0.00296868	1	1	0	0	0	0
3598	306.219	1056.69		0		4.28486	C19H30O3	ISDB	9	0.471082	306.219		DUTXHQZMIGEDKF	CCC=CCCCCCC#CC=CCCCC(OC)C(=O)O									0.00012082	1	1	0.471082	0	0	0.157027
3600	770.496	1064.46		0		4.86823	C45H70O10	ISDB	7	0.0783702	770.497	7.9889	MDAUFUALHVJQPD	CCC=CCC=CCC=CCC=CCCCCC(=O)OCC(COC1OC(CO)C(O)C(O)C1O)OC(=O)CCCCC=CCC=CCC=CCC=CCC	3259	Organic compounds	Lipids and lipid-like molecules	Glycerolipids	1,2-diacyl-3-O-beta-D-galactosyl-sn-glycerols	Fatty acids	Glycerolipids	Glycosyldiacylglycerols	0.00095444	1	1	0.0783702	0	0	0.0261234
3602	788.507	1069		0		4.76154	C39H62O6	ISDB	2	0.019853	626.455	8.7155	BYGFDSFPDBVAMG	CCCCCCCC(=O)OCCCC1C(=C(C)C=O)CCC(C)(O)C12CC(C=C(C)C=CC1=C(C)CCC(C)C1(C)C)OC2O	1550	Organic compounds	Lipids and lipid-like molecules	Prenol lipids	Sesquiterpenoids	Terpenoids	notClassified	notClassified	0.000445704	1	1	0.019853	0	0	0.00661766
3604	792.466	1075.01		0		5.02597	C43H68O13	ISDB	10	0.0297492	792.466		LPYIVZGDBXCTCF	COC(=O)C1OC(OC2CCC3(C)C(CCC4(C)C3CC=C3C5CC(C)(C)CCC5(C(=O)O)CCC34C)C2(C)C)C(O)C(OC2OC(C)C(O)C(O)C2O)C1O									0.000438236	1	1	0.0297492	0	0	0.00991639
3609	744.479	1082.1		0		5.15181	C43H68O10	ISDB	28	0.17955	744.481		YGBTZLLCHJLFFA	CCC=CCC=CCC=CCC=CCCC(=O)OC(COC(=O)CCCCCCCC=CCC=CCC=CCC)COC1OC(CO)C(O)C(O)C1O									0.00159438	1	1	0.17955	0	0	0.0598502
3611	598.422	1084.71		0		4.87682	C37H58O6	ISDB	10	0.199211	598.423		JARFURYLQMVLPW	CCCCCCCCC=CCCCCCCCC(=O)OCCC(=COC(C)=O)C(CC=C(C)C#CC=C(C)C)OC(C)=O									0.000845576	1	1	0.199211	0	0	0.0664036
3618	968.569	1089		0		4.37014	C51H74N8O12	ISDB	1	0	990.543	2.331	VFPMAWDJYXGIAH	CCC(C)C1NC(=O)C(CC(C)C)NC(=O)C(CC(C)C)NC(=O)C2NC(=O)C(NC(=O)C(C)NC(=O)C(CC(C)C)NC(C)=O)Cc3ccc(cc3)Oc3cc(ccc3O)CC(NC1=O)C(=O)OC2C	1994	Organic compounds	Organic acids and derivatives	Peptidomimetics	Cyclic depsipeptides	Amino acids and Peptides $ Polyketides	Oligopeptides	Cyclic peptides $ Depsipeptides	-0.00804419	1	1	0	0	0	0
3618	968.569	1089		0		4.7672	C47H78N10O11S	ISDB	1	0	990.557		LUUWRMWMUFBVEC	CCC(C)C(NC(=O)CNC(=O)C(NC(=O)C(NC(=O)CNC(=O)CNC(=O)C(NC(=O)C(N)CCSC)C(C)CC)c1ccccc1)C(C)C)C(=O)NC(CC(C)C)C(=O)NC(C(=O)O)C(C)C									0.00656032	1	1	0	0	0	0
3619	1024.49	1088.85		0		4.70837	C29H36O8	ISDB	8	0.116287	512.241	3.5114	ZKHBROAKTHLSDB	CC(=O)OC(CC1=CC(=O)OC1)C1(C)C2CCC=C(C)C2(C)C(OC(=O)c2ccccc2)C(O)C1(C)O	1538	Organic compounds	Lipids and lipid-like molecules	Prenol lipids	Diterpene lactones	Terpenoids	Diterpenoids	Abeotaxane diterpenoids	-0.00210589	1	1	0.116287	0	0	0.0387623
3620	590.253	1087.83		0
3623	692.413	1090.87		0		4.61878	C32H50O6	ISDB	9	0.173378	530.361		NEVXGYYLCHRJLD	CC1(C=O)CC(CC(=O)O)C23COC4(CCC5C6(C)CCC(O)C(C)(C)C6CCC5(C)C4(C)CC2O)C3C1									4.532e-05	1	1	0.173378	0	0	0.0577928
3626	788.507	1094.57		0		5.10438	C45H72O11	ISDB	10	0.0703806	788.507		HJMOOVDMBBFAGL	CCC=CC=COC=CC=CCCCCCCCC(=O)OC(COC(=O)CCCCCCCC=CCC=CCC=CCC)COC1OC(CO)C(O)C(O)C1O									0.000949124	1	1	0.0703806	0	0	0.0234602
3627	718.429	1095.85		0		4.89731	C40H62O11	ISDB	2	0.0272554	718.429		ROUYZXFRESCVJE	CC(=O)OC1CC(OC(C)=O)C2(C)C(CCC3(C)C2CC=C2C4CC(C)(C(=O)O)CCC4(C)CCC23C)C1(C)COC1OC(C)C(O)C(O)C1O									0.000108804	1	1	0.0272554	0	0	0.00908513
3630	786.491	1097.52		0		5.09699	C45H70O11	ISDB	4	0.0200301	786.492	5.5512	ADWNZQSKPRAHTJ	CC=C(C)C(=O)OC1C(OC(=O)C(C)=CC)C2(COC3OC(CO)C(O)C3O)C(O)CC3(C)C(=CCC4C5(C)CCC(O)C(C)(C)C5CCC43C)C2CC1(C)C	2358	Organic compounds	Lipids and lipid-like molecules	Prenol lipids	Triterpene saponins	Terpenoids	Triterpenoids	Oleanane triterpenoids	0.00106906	1	1	0.0200301	0	0	0.00667671
3634	668.284	1098.9		0		3.80488	C43H40O7	ISDB	1	0	668.277	8.0772	AVFXNJRVAWGBRV	COc1c(Cc2ccc(O)cc2)c(O)c(Cc2ccc(O)cc2)c(CCc2cc(O)ccc2Cc2ccc(O)cc2)c1Cc1ccc(O)cc1	356	Organic compounds	Phenylpropanoids and polyketides	Diarylheptanoids	Curcuminoids	Shikimates and Phenylpropanoids	notClassified	notClassified	-0.00702038	1	1	0	0	0	0
3634	668.284	1098.9		0		4.5196	C25H45N6O13P	ISDB	1	0	668.278	-3.0687	HYZKMTKXJALNPM	CCC(C)C(N)C(=O)NC(C(=O)OC(=O)C(CCC(=O)OP(=O)(O)O)NC(=O)C(CCC(N)=O)NC(=O)C(N)CO)C(C)CC	4831	Organic compounds	Organic acids and derivatives	Carboxylic acids and derivatives	Oligopeptides				-0.00620187	1	1	0	0	0	0
3634	668.284	1098.9		0		4.64608	C25H45N6O13P	ISDB	1	0	668.278	-2.3307	MUMGYSCBSNMHKQ	CCC(C)C(N)C(=O)NC(C(=O)NC(COP(=O)(O)O)C(=O)NC(CCC(N)=O)C(=O)NC(CCC(=O)O)C(=O)O)C(C)CC	4831	Organic compounds	Organic acids and derivatives	Carboxylic acids and derivatives	Oligopeptides	Amino acids and Peptides	Small peptides	Tripeptides	-0.00620187	1	1	0	0	0	0
3634	668.284	1098.9		0		5.01985	C32H48N2O9S2	ISDB	1	0	668.28	4.6247	DIZXGLMCRBSVBM	CC(=CC(=O)OCCCCCCCCCC(=O)Nc1c(O)nc2cssc1-2)C(O)C1OCC(CC=CC(C)C(C)O)C(O)C1O	3282	Organic compounds	Organic nitrogen compounds	Organonitrogen compounds	N-arylamides	Polyketides	Linear polyketides	Open-chain polyketides	-0.00430088	1	1	0	0	0	0
3634	668.284	1098.9		0		4.06254	C36H44O12	ISDB	1	0	668.283	5.95754	FBKJBTAHNUQRBX	COc1c(C)c(O)c(Cc2c(O)c(Cc3c(O)c(C)c(OC)c(C(=O)C(C)C)c3O)c(O)c(C(=O)C(C)C)c2O)c(O)c1C(=O)C(C)C	356	Organic compounds	Phenylpropanoids and polyketides	Diarylheptanoids	Curcuminoids	Polyketides	Phloroglucinols	Oligomeric phloroglucinols (phlorotannins)	-0.00114715	1	1	0	0	0	0
3634	668.284	1098.9		0		3.88626	C36H44O12	ISDB	1	0	668.283		LPSQFPYZFPHBCF	CCC(C)C(=O)OCC12C(OC(=O)c3ccccc3)C(O)CC(C)(O)C13OC(C)(C)C(C(OC(C)=O)C2OC(=O)c1ccccc1)C3O									-0.00114715	1	1	0	0	0	0
3634	668.284	1098.9		0		4.63627	C36H44O12	ISDB	1	0	668.283		VDJQDRDWUJZRBJ	CC(=O)OC1CC(O)C2(C)C(O)C(O)C3=C(C)C(O)CC3(C(C)(C)O)C(OC(=O)c3ccccc3)C2C12COC(c1ccc(O)cc1)O2									-0.00114715	1	1	0	0	0	0
3634	668.284	1098.9		0		4.19372	C36H44O12	ISDB	1	0	668.283	6.0758	CBJLTLWLKQTVHD	CCCC(=O)C1=C(O)C(C)(C)C(O)=C(Cc2c(O)c(CC3=C(O)C(C)(C)C(O)=C(C(=O)CCC)C3=O)c(O)c(C(=O)CCC)c2O)C1=O	4298	Organic compounds	Organic oxygen compounds	Organooxygen compounds	Alkyl-phenylketones	Polyketides	Phloroglucinols	Oligomeric phloroglucinols (phlorotannins)	-0.00114715	1	1	0	0	0	0
3634	668.284	1098.9		0		4.0912	C36H44O12	ISDB	1	0	668.283		CRQJUGODOJJIRJ	CC(C)C(=O)C1=C(O)C(Cc2c(O)c(CC3=C(O)C(C)(C)C(=O)C(C(=O)C(C)C)=C3O)c(O)c(C(=O)C(C)C)c2O)=C(O)C(C)(C)C1=O									-0.00114715	1	1	0	0	0	0
3634	668.284	1098.9		0		4.20464	C36H44O12	ISDB	1	0	668.283	6.0758	FRTCWDLFHSMTNW	CCCC(=O)C1=C(O)C(Cc2c(O)c(CC3=C(O)C(C)(C)C(=O)C(C(=O)CCC)=C3O)c(O)c(C(=O)CCC)c2O)=C(O)C(C)(C)C1=O	4298	Organic compounds	Organic oxygen compounds	Organooxygen compounds	Alkyl-phenylketones	Polyketides	Phloroglucinols	Oligomeric phloroglucinols (phlorotannins)	-0.00114715	1	1	0	0	0	0
3634	668.284	1098.9		0		4.45525	C36H44O12	ISDB	1	0	668.283	3.8	FWKDHGIXHPHDTH	CC=C(C)C(=O)OC1C2(C)CC3(O)C1(O)C1OC4(C(C)C)OC15C1=CC(=O)OC(c6ccoc6)C1(C)CCC5(O4)C3(C)C2CC(=O)OC	2380	Organic compounds	Lipids and lipid-like molecules	Prenol lipids	Limonoids	Terpenoids	Triterpenoids	Limonoids	-0.00114715	1	1	0	0	0	0
3634	668.284	1098.9		0		4.1531	C36H44O12	ISDB	1	0	668.283		IGABZFRXHFBVJP	CC(C)C(=O)C1=C(O)C(C)(C)C(O)=C(Cc2c(O)c(CC3=C(O)C(C)(C)C(O)=C(C(=O)C(C)C)C3=O)c(O)c(C(=O)C(C)C)c2O)C1=O									-0.00114715	1	1	0	0	0	0
3634	668.284	1098.9		0		4.88869	C36H44O12	ISDB	1	0	668.283	4.7561	IOGOTIWRMHPULZ	CC=C(C)C(=O)OC1C2(OC(C)=O)C=C3C4CC(=O)OC(c5ccoc5)C4(C)CCC3C(C)(C2=O)C(C(OC(C)=O)C(=O)OC)C1(C)C	2995	Organic compounds	Organic acids and derivatives	Carboxylic acids and derivatives	Pentacarboxylic acids and derivatives	Terpenoids	Triterpenoids	Limonoids	-0.00114715	1	1	0	0	0	0
3634	668.284	1098.9		0		4.38197	C36H44O12	ISDB	1	0	668.283	6.23282	KFDREYBVAAHTNZ	CCCC(=O)C1=C(O)C(C)(C)C(O)=C(Cc2c(O)c(Cc3c(O)c(C(=O)CCC)c(O)c(C)c3OC)c(O)c(C(=O)CCC)c2O)C1=O	369	Organic compounds	Benzenoids	Benzene and substituted derivatives	Diphenylmethanes	Polyketides	Phloroglucinols	Oligomeric phloroglucinols (phlorotannins)	-0.00114715	1	1	0	0	0	0
3634	668.284	1098.9		0		4.08399	C36H44O12	ISDB	1	0	668.283	6.38984	LURUIXWYPRVDTC	CCCC(=O)c1c(O)c(Cc2c(O)c(C(=O)CCC)c(O)c(C)c2OC)c(O)c(Cc2c(O)c(C(=O)CCC)c(O)c(C)c2OC)c1O	356	Organic compounds	Phenylpropanoids and polyketides	Diarylheptanoids	Curcuminoids	Polyketides	Phloroglucinols	Oligomeric phloroglucinols (phlorotannins)	-0.00114715	1	1	0	0	0	0
3634	668.284	1098.9		0		4.269	C36H44O12	ISDB	1	0	668.283	3.5686	OFLHXQMIUNEEDR	CCCC(=O)c1c(O)c(CC2C(=O)C(C(=O)CCC)C(=O)C(C)(C)C2=O)c(O)c(CC2C(=O)C(C(=O)CCC)C(=O)C(C)(C)C2=O)c1O	4298	Organic compounds	Organic oxygen compounds	Organooxygen compounds	Alkyl-phenylketones	Polyketides	Phloroglucinols	Dimeric phloroglucinols	-0.00114715	1	1	0	0	0	0
3634	668.284	1098.9		0		4.41521	C36H44O12	ISDB	1	0	668.283	6.23282	OHOLCDPWFPYZOP	CCCC(=O)C1=C(O)C(C)(C)C(O)=C(Cc2c(O)c(Cc3c(O)c(C)c(OC)c(C(=O)CCC)c3O)c(O)c(C(=O)CCC)c2O)C1=O	369	Organic compounds	Benzenoids	Benzene and substituted derivatives	Diphenylmethanes	Polyketides	Phloroglucinols	Oligomeric phloroglucinols (phlorotannins)	-0.00114715	1	1	0	0	0	0
3634	668.284	1098.9		0		4.09834	C36H44O12	ISDB	1	0	668.283	6.38984	PFWJPXGNICZIQB	CCCC(=O)c1c(O)c(Cc2c(O)c(C)c(OC)c(C(=O)CCC)c2O)c(O)c(Cc2c(O)c(C)c(OC)c(C(=O)CCC)c2O)c1O	356	Organic compounds	Phenylpropanoids and polyketides	Diarylheptanoids	Curcuminoids	Polyketides	Phloroglucinols	Oligomeric phloroglucinols (phlorotannins)	-0.00114715	1	1	0	0	0	0
3634	668.284	1098.9		0		4.48836	C36H44O12	ISDB	1	0	668.283		RWOLYHCDSFYHPG	CCCC(=O)C1=C(O)C(Cc2c(O)c(Cc3c(O)c(C)c(OC)c(C(=O)CCC)c3O)c(O)c(C(=O)CCC)c2O)=C(O)C(C)(C)C1=O									-0.00114715	1	1	0	0	0	0
3634	668.284	1098.9		0		4.42075	C36H44O12	ISDB	1	0	668.283	3.9253	SRKVJOIQCZXSCT	CCC(=O)OC1C(C)CC2(OC(C)=O)C1C(OC(C)=O)C13COC(C)(C2OC(=O)c2ccccc2)C1C(C(C)(C)OC(C)=O)C=CC3=O	2995	Organic compounds	Organic acids and derivatives	Carboxylic acids and derivatives	Pentacarboxylic acids and derivatives	Terpenoids	Diterpenoids	Myrsinane diterpenoids	-0.00114715	1	1	0	0	0	0
3634	668.284	1098.9		0		4.28357	C36H44O12	ISDB	1	0	668.283		XKIFPQCELDLPAG	CCCC(=O)c1c(O)c(Cc2c(O)c(C)c(OC)c(C(=O)CCC)c2O)c(O)c(Cc2c(O)c(C(=O)CCC)c(O)c(C)c2OC)c1O									-0.00114715	1	1	0	0	0	0
3634	668.284	1098.9		0		4.02714	C36H45ClN2O8	ISDB	1	0	668.286		LSXOBYNBRKOTIQ	COc1ccc(CC2NC(=O)C=CCC(C(C)C3OC3c3ccccc3)OC(=O)C(CC(C)C)OC(=O)C(C)(C)CNC2=O)cc1Cl									0.00202008	1	1	0	0	0	0
3636	760.476	1101.64		0	20	5.19352	C43H68O11	ISDB	47	0.238681	760.476	6.5255	CWRWJDAEKWYUJT	CCC=CCC=CCC=CCCCCCC(=O)OC(COC(=O)CCCCCCCC1C=CC(=O)C1CC=CCC)COC1OC(CO)C(O)C(O)C1O	514	Organic compounds	Lipids and lipid-like molecules	Fatty Acyls	Prostaglandins and related compounds	Fatty acids	Glycerolipids	Glycosyldiacylglycerols	-0.000131004	1	1	0.238681	0	0	0.0795602
3637	598.421	1101.66		0	20	4.87682	C37H58O6	ISDB	19	0.259372	598.423		JARFURYLQMVLPW	CCCCCCCCC=CCCCCCCCC(=O)OCCC(=COC(C)=O)C(CC=C(C)C#CC=C(C)C)OC(C)=O									0.00198558	1	1	0.259372	0	0	0.0864574
3638	968.57	1105.04		0		5.11707	C51H82O16	ISDB	21	0.138191	950.56		SSSOQCOUWWCQSF	CCC=CC=COC=CC=CCCCCCCCC(=O)OCC(COC1OC(COC2OC(CO)C(O)C(O)C2O)C(O)C(O)C1O)OC(=O)CCCCCCCC=CCC=CCC=CCC									0.000722544	1	1	0.138191	0	0	0.0460637
3639	852.486	1104.95		0		5.06113	C42H78O13P2	ISDB	3	0.0310757	852.492		RWWHGWAGIKRTIZ	CCCCCC=CCC=CCC=CCCCCC(=O)OC(COC(=O)CCCCCCCCCCCCCCCCC)COP(=O)(O)OCC(O)COP(=O)(O)O									0.00608182	1	1	0.0310757	0	0	0.0103586
3640	1024.49	1105.32		0		4.70837	C29H36O8	ISDB	8	0.113459	512.241	3.5114	ZKHBROAKTHLSDB	CC(=O)OC(CC1=CC(=O)OC1)C1(C)C2CCC=C(C)C2(C)C(OC(=O)c2ccccc2)C(O)C1(C)O	1538	Organic compounds	Lipids and lipid-like molecules	Prenol lipids	Diterpene lactones	Terpenoids	Diterpenoids	Abeotaxane diterpenoids	-0.00310589	1	1	0.113459	0	0	0.0378198
3646	528.38	1105.65		0		4.82201	C33H52O5	ISDB	2	0.0226543	528.381	7.3314	VDYCLYGKCGVBHN	C=C(CCC(C(=O)O)C1C(O)CC2(C)C3=C(CCC12C)C1(C)CCC(OC(C)=O)C(C)(C)C1CC3)C(C)C	1553	Organic compounds	Lipids and lipid-like molecules	Prenol lipids	Triterpenoids	Terpenoids	Triterpenoids	Lanostane, Tirucallane and Euphane triterpenoids	0.00107076	1	1	0.0226543	0	0	0.00755143
3649	760.474	1108.62		0		5.19352	C43H68O11	ISDB	71	0.260544	760.476	6.5255	CWRWJDAEKWYUJT	CCC=CCC=CCC=CCCCCCC(=O)OC(COC(=O)CCCCCCCC1C=CC(=O)C1CC=CCC)COC1OC(CO)C(O)C(O)C1O	514	Organic compounds	Lipids and lipid-like molecules	Fatty Acyls	Prostaglandins and related compounds	Fatty acids	Glycerolipids	Glycosyldiacylglycerols	0.001019	1	1	0.260544	0	0	0.0868481
3656	617.421	1112.2		0		5.04813	C36H59NO7	ISDB	6	0.0190819	617.429		HNNUICHYFDKZGP	C=C(C)C1CCC2(C(N)=O)CCC3(C)C(CCC4C5(C)CCC(OC6OC(CO)C(O)C(O)C6O)C(C)(C)C5CCC43C)C12									0.00860923	1	1	0.0190819	0	0	0.00636065
3658	516.293	1115.28		0		4.43074	C28H42O10	ISDB	3	0.0294733	538.278	3.2191	WZQVRGPPHJPVQI	CC(=O)OCCC(C)(O)CCC1=C(C)C(=O)C(OC(C)=O)C2C1(C)CCC(OC(C)=O)C2(C)COC(C)=O	1551	Organic compounds	Lipids and lipid-like molecules	Prenol lipids	Diterpenoids	Terpenoids	Diterpenoids	Labdane diterpenoids	0.00261354	1	1	0.0294733	0	0	0.00982442
3661	456.272	1115.19		0				lib-00045.mgf	6	0.941156	474.283		KWBWRZRXYOWOGQ										0.000549316	1	1	0.941156	0	0	0.313719
3666	640.434	1118.67		0		4.81121	C39H60O7	ISDB	3	0.0701983	640.434		BSTRFRRNVWLTMY	CC12CCC3C(C)(C)C(OC(=O)CCc4ccc(O)c(O)c4)CCC3(C)C1CCC1C(O)(CCC3C(C)(CO)C(O)CCC13C)C2									9.026e-05	1	1	0.0701983	0	0	0.0233994
3674	668.284	1124.77		0		4.45525	C36H44O12	ISDB	4	0.0634707	668.283	3.8	FWKDHGIXHPHDTH	CC=C(C)C(=O)OC1C2(C)CC3(O)C1(O)C1OC4(C(C)C)OC15C1=CC(=O)OC(c6ccoc6)C1(C)CCC5(O4)C3(C)C2CC(=O)OC	2380	Organic compounds	Lipids and lipid-like molecules	Prenol lipids	Limonoids	Terpenoids	Triterpenoids	Limonoids	-0.000917152	1	1	0.0634707	0	0	0.0211569
3675	778.485	1125.37		0		4.67447	C43H74NO10P	ISDB	7	0.0427471	795.505		VCEAAWSDLGGTJV	CCCCCc1oc(CCCCCCCCC(=O)OC(COC(=O)CCCCCCCCc2oc(CCC)c(C)c2C)COP(=O)(O)OCCN)c(C)c1C									-0.0074098	1	1	0.0427471	0	0	0.014249
3676	662.403	1125.33		0		4.5273	C37H58O10	ISDB	3	0.0940491	662.403		ZCRKZWZDRJSYLS	COC(C)(C)C1OC23OC1CC(C)C2C1(C)CCC24CC25CCC(OC2OC(CO)C(O)C(O)C2O)C(C)(C)C5CC=C4C1(C)C3O									0.000164056	1	1	0.0940491	0	0	0.0313497
3678	742.466	1125.07		0		4.92643	C43H66O10	ISDB	6	0.0484346	742.466		ZUMRLLQCQWMBIK	CCC=CCC=CCC=CCC=CCCCCC(=O)OCC(COC1OC(CO)C(O)C(O)C1O)OC(=O)CCC=CCC=CCC=CCC=CCC									-0.000315688	1	1	0.0484346	0	0	0.0161449
3680	834.404	1125.35		0		4.37266	C18H31N3O8	ISDB	2	0.0317811	417.211		ZANPAIZCRQKXRO	CC(C)(C)C(O)CNCC(O)Cn1c(=O)ccn(C2OC(CO)C(O)C2O)c1=O									0.00892095	1	1	0.0317811	0	0	0.0105937
3687	481.397	1137.63		0
3688	662.402	1138.85		0		4.5273	C37H58O10	ISDB	8	0.106204	662.403		ZCRKZWZDRJSYLS	COC(C)(C)C1OC23OC1CC(C)C2C1(C)CCC24CC25CCC(OC2OC(CO)C(O)C(O)C2O)C(C)(C)C5CC=C4C1(C)C3O									0.000594056	1	1	0.106204	0	0	0.0354014
3689	760.477	1138.71		0		4.92643	C43H66O10	ISDB	13	0.0855116	742.466		ZUMRLLQCQWMBIK	CCC=CCC=CCC=CCC=CCCCCC(=O)OCC(COC1OC(CO)C(O)C(O)C1O)OC(=O)CCC=CCC=CCC=CCC=CCC									-0.00147569	1	1	0.0855116	0	0	0.0285039
3690	778.486	1138.62		0		4.93821	C38H74O13P2	ISDB	2	0.00498792	800.46		DXZFPCWGCCXEGC	CCCCCCCCC=CCCCCCCCC(=O)OC(COC(=O)CCCCCCCCCCCCC)COP(=O)(O)OCC(O)COP(=O)(O)O									-0.00749831	1	1	0.00498792	0	0	0.00166264
3691	834.404	1138.74		0
3697	606.247	1140.03		0		3.87586	C35H34N4O6	ISDB	6	0.257043	606.248	6.16322	AQJZOYUAIGQOPF	C=Cc1c(C)c2cc3nc(c4c5nc(cc6[nH]c(cc1[nH]2)c(C=O)c6CC)C(C)=C5C(=O)C4C(=O)OC)C(CCC(=O)O)C3C	716	Organic compounds	Organoheterocyclic compounds	Tetrapyrroles and derivatives	Chlorins	Alkaloids	notClassified	notClassified	0.00104081	1	1	0.257043	0	0	0.085681
3697	606.247	1140.03		0		3.87586	C35H34N4O6	ISDB	6	0.257043	606.248		PROPHBCDMQAJMH	C=Cc1c(C)c2cc3nc(c4c5[nH]c(cc6nc(cc1[nH]2)C(C=O)=C6CC)c(C)c5C(=O)C4C(=O)OC)C(CCC(=O)O)C3C									0.00104081	1	1	0.257043	0	0	0.085681
3698	673.251	1140.14		0
3700	652.289	1140.32		0		4.13674	C37H40N4O7	ISDB	7	0.326529	652.29		SNOVSGZMGUVMSP	C=Cc1c(C)c2cc3nc(c4c5[nH]c(cc6nc(cc1[nH]2)C(C)=C6CC)c(C)c5C(=O)OC4(OC)C(=O)OC)C(CCC(=O)OC)C3C									0.00037562	1	1	0.326529	0	0	0.108843
3707	375.169	1145.53		0		4.26789	C15H25N3O8	ISDB	6	0.124357	375.164	-1.2465	IESFZVCAVACGPH	CCC(C)C(NC(=O)C(CC(=O)O)NC(=O)C(N)CCC(=O)O)C(=O)O	4831	Organic compounds	Organic acids and derivatives	Carboxylic acids and derivatives	Oligopeptides	Amino acids and Peptides	Small peptides	Tripeptides	-0.00510924	1	1	0.124357	0	0	0.0414523
3708	750.337	1145.1		0		4.26789	C15H25N3O8	ISDB	10	0.131601	375.164	-1.2465	IESFZVCAVACGPH	CCC(C)C(NC(=O)C(CC(=O)O)NC(=O)C(N)CCC(=O)O)C(=O)O	4831	Organic compounds	Organic acids and derivatives	Carboxylic acids and derivatives	Oligopeptides	Amino acids and Peptides	Small peptides	Tripeptides	-0.00447924	1	1	0.131601	0	0	0.0438671
3709	774.456	1148.88		0		5.22719	C43H66O12	ISDB	7	0.0237846	774.455	5.3943	FXAOGBMUKJMRHB	CCC=CCC1C(=O)C=CC1CCCCCCCC(=O)OCC(COC1OC(CO)C(O)C(O)C1O)OC(=O)CCCCCC1C=CC(=O)C1CC=CCC	514	Organic compounds	Lipids and lipid-like molecules	Fatty Acyls	Prostaglandins and related compounds	Fatty acids	Glycerolipids	Glycosyldiacylglycerols	-0.000366448	1	1	0.0237846	0	0	0.00792819
3713	599.409	1155.58		0		3.32542	C33H53N5O5	ISDB	10	0.0375642	599.405		KODHWKVDRQFNRE	CCC(C)C1NC(=O)C(CC(C)C)NC(=O)C(CC(C)C)NC(=O)C(Cc2ccccc2)NC(=O)C(CC(C)C)NC1=O									-0.0043942	1	1	0.0375642	0	0	0.0125214
3714	598.403	1155.55		0		5.14721	C40H54O4	ISDB	47	0.216013	598.402	8.6862	ZPTLDAKBBBVLKH	CC(C=C=C1C(C)(C)CC(O)CC1(C)O)=CC=CC(C)=CC=CC=C(C)C=CC=C(C)C=CC1=C(C)C(=O)C(O)CC1(C)C	1410	Organic compounds	Lipids and lipid-like molecules	Prenol lipids	Xanthophylls	Terpenoids	Carotenoids (C40)	Carotenoids (C40, 尾-尾)	-0.000463792	1	1	0.216013	0	0	0.0720042
3715	1022.47	1156.66		0		4.06812	C27H33N3O7	ISDB	1	0	511.232	2.8551	LRXYHMMJJCTUMY	COc1ccc2c3c4n(c2c1)C(C=C(C)C)OOC(C)(C)CC4N1C(=O)C2CCCN2C(=O)C1(O)C3O	1914	Organic compounds	Organoheterocyclic compounds	Indoles and derivatives	Beta carbolines	Alkaloids $ Amino acids and Peptides	Peptide alkaloids	Indole diketopiperazine alkaloids (L-Trp, L-Pro)	-0.0049136	1	1	0	0	0	0
3715	1022.47	1156.66		0		4.17404	C27H33N3O7	ISDB	1	0	511.232	0.7969	SRMXTHVXRZJIAQ	COc1ccc2c(c1)N(CC=C(C)C)C(=O)C21C(C=C(C)C)N2C(=O)C3(O)CCCN3C(=O)C2(O)C1O	60	Organic compounds	Organic acids and derivatives	Carboxylic acids and derivatives	Alpha amino acids and derivatives	Alkaloids $ Amino acids and Peptides	Peptide alkaloids	Indole diketopiperazine alkaloids (L-Trp, L-Pro)	-0.0049136	1	1	0	0	0	0
3715	1022.47	1156.66		0		4.38316	C27H33N3O7	ISDB	1	0	511.232	0.3445	UYAGLGONOYOGBB	NC(=O)C1CC2CCC(O)CC2N1C(=O)C(Cc1ccc(O)cc1)NC(=O)C(O)Cc1ccc(O)cc1	4830	Organic compounds	Organic acids and derivatives	Carboxylic acids and derivatives	Dipeptides	Amino acids and Peptides	Oligopeptides	Aeruginosins $ Linear peptides	-0.0049136	1	1	0	0	0	0
3715	1022.47	1156.66		0		3.94737	C27H33N3O7	ISDB	1	0	511.232		ZWTKNACGKAVJKO	COc1ccc2c3c(n(C(=O)C=C(C)C)c2c1)C(CC(C)(C)O)N1C(=O)C2CCCN2C(=O)C1(O)C3O									-0.0049136	1	1	0	0	0	0
3715	1022.47	1156.66		0		4.45036	C26H33N5O6	ISDB	1	0	511.243	4.62522	ZIUWXSVNWOCDAE	CCC(C)C(NCC=C(C)C)C(=O)N1CCCC1c1nc(-c2nc(-c3nc(C(=O)O)co3)c(C)o2)co1	4330	Organic compounds	Organic acids and derivatives	Carboxylic acids and derivatives	Isoleucine and derivatives	Alkaloids $ Amino acids and Peptides	notClassified	notClassified	0.00631978	1	1	0	0	0	0
3720	776.471	1161.46		0		4.80124	C43H68O12	ISDB	10	0.065418	776.471	5.05	GBRLJEHLCUILHG	CC=CC=CC1OC(O)(C(C)C(O)C(C)C2OC(=O)C(OC)=CC(C)=CC(C)C(O)C(C)CC(C)=CC=CC2OC)CC(OC2CC(O)C(O)C(C)O2)C1C	147	Organic compounds	Phenylpropanoids and polyketides	Macrolides and analogues	Macrolides and analogues	Polyketides	Macrolides	Bafilomycins	-0.000186384	1	1	0.065418	0	0	0.021806
3731	288.209	1171.11		0		3.67658	C19H28O2	ISDB	4	0.30622	288.209	5.02422	KGLMNOPKEMTZSH	CC(=CCCC(C)c1ccc(C)cc1)COC(=O)C(C)C	1550	Organic compounds	Lipids and lipid-like molecules	Prenol lipids	Sesquiterpenoids	Terpenoids	Sesquiterpenoids	Bisabolane sesquiterpenoids	0.000146136	1	1	0.30622	0	0	0.102073
3733	642.449	1173.6		0		3.56714	C35H58N6O5	ISDB	2	0.0332434	642.447	2.9171	NITVKCLCRNBUBH	CC(C)CC1NC(=O)C(Cc2ccc(N(C)C)cc2)NC(=O)C(CC(C)C)NC(=O)C(CC(C)C)NC(=O)C(CC(C)C)NC1=O	1995	Organic compounds	Organic acids and derivatives	Carboxylic acids and derivatives	Cyclic peptides	Amino acids and Peptides	Oligopeptides	Cyclic peptides	-0.00222504	1	1	0.0332434	0	0	0.0110811
3734	966.555	1173.79		0		5.13128	C51H82O17	ISDB	2	0.00706292	966.555	3.0141	FXOVOXPOOCUDPV	CC(C)CC(=O)OC1C(O)C(C)OC(OC(=O)C23CCC(C)(C)CC2C2=CCC4C5(C)CC(O)C(OC6OCC(O)C(O)C6OC6OCC(O)C(O)C6O)C(C)(C)C5CCC4(C)C2(C)CC3)C1O	2358	Organic compounds	Lipids and lipid-like molecules	Prenol lipids	Triterpene saponins	Terpenoids	Triterpenoids	Oleanane triterpenoids	-0.000402836	1	1	0.00706292	0	0	0.00235431
3738	1022.47	1173.66		0		4.06812	C27H33N3O7	ISDB	1	0	511.232	2.8551	LRXYHMMJJCTUMY	COc1ccc2c3c4n(c2c1)C(C=C(C)C)OOC(C)(C)CC4N1C(=O)C2CCCN2C(=O)C1(O)C3O	1914	Organic compounds	Organoheterocyclic compounds	Indoles and derivatives	Beta carbolines	Alkaloids $ Amino acids and Peptides	Peptide alkaloids	Indole diketopiperazine alkaloids (L-Trp, L-Pro)	-0.0046436	1	1	0	0	0	0
3738	1022.47	1173.66		0		4.17404	C27H33N3O7	ISDB	1	0	511.232	0.7969	SRMXTHVXRZJIAQ	COc1ccc2c(c1)N(CC=C(C)C)C(=O)C21C(C=C(C)C)N2C(=O)C3(O)CCCN3C(=O)C2(O)C1O	60	Organic compounds	Organic acids and derivatives	Carboxylic acids and derivatives	Alpha amino acids and derivatives	Alkaloids $ Amino acids and Peptides	Peptide alkaloids	Indole diketopiperazine alkaloids (L-Trp, L-Pro)	-0.0046436	1	1	0	0	0	0
3738	1022.47	1173.66		0		4.38316	C27H33N3O7	ISDB	1	0	511.232	0.3445	UYAGLGONOYOGBB	NC(=O)C1CC2CCC(O)CC2N1C(=O)C(Cc1ccc(O)cc1)NC(=O)C(O)Cc1ccc(O)cc1	4830	Organic compounds	Organic acids and derivatives	Carboxylic acids and derivatives	Dipeptides	Amino acids and Peptides	Oligopeptides	Aeruginosins $ Linear peptides	-0.0046436	1	1	0	0	0	0
3738	1022.47	1173.66		0		3.94737	C27H33N3O7	ISDB	1	0	511.232		ZWTKNACGKAVJKO	COc1ccc2c3c(n(C(=O)C=C(C)C)c2c1)C(CC(C)(C)O)N1C(=O)C2CCCN2C(=O)C1(O)C3O									-0.0046436	1	1	0	0	0	0
3738	1022.47	1173.66		0		4.45036	C26H33N5O6	ISDB	1	0	511.243	4.62522	ZIUWXSVNWOCDAE	CCC(C)C(NCC=C(C)C)C(=O)N1CCCC1c1nc(-c2nc(-c3nc(C(=O)O)co3)c(C)o2)co1	4330	Organic compounds	Organic acids and derivatives	Carboxylic acids and derivatives	Isoleucine and derivatives	Alkaloids $ Amino acids and Peptides	notClassified	notClassified	0.00658978	1	1	0	0	0	0
3740	582.407	1182.33		0		5.11662	C40H54O3	ISDB	45	0.364079	582.407	9.2058	QOCBLJWPUILPNE	CC(C#CC1=C(C)CC(O)CC1(C)C)=CC=CC(C)=CC=CC=C(C)C=CC=C(C)C=CC12OC(CC1(C)C)CC2(C)O	1553	Organic compounds	Lipids and lipid-like molecules	Prenol lipids	Triterpenoids	Terpenoids	Carotenoids (C40)	Carotenoids (C40, 尾-尾)	0.000441588	1	1	0.364079	0	0	0.12136
3741	599.409	1182.31		0		3.25832	C33H53N5O5	ISDB	39	0.0477459	599.405		BKQUQGAKNSXOHH	CCC(C)C1NC(=O)C(Cc2ccccc2)NC(=O)C(C(C)CC)NC(=O)C(C(C)CC)NC(=O)C(C(C)CC)NC1=O									-0.0043842	1	1	0.0477459	0	0	0.0159153
3744	776.471	1188.74		0		5.15366	C43H66O11	ISDB	6	0.0490813	758.461	5.967	NJOGICJCSWVJKS	C=C1C(O)C2OC3(CCC(C=CC(C)C4CC(C)=CC5(OC(CC(C)=O)CCC5O)O4)O3)CCC2OC1C(O)CC(C)C1OC2(CCCCO2)CCC1C	4472	Organic compounds	Organic oxygen compounds	Organooxygen compounds	Ketals	Polyketides	Polyethers	Polyether ionophores	0.000508932	1	1	0.0490813	0	0	0.0163604
3746	434.281	1189.46		0		4.60685	C29H38O3	ISDB	18	0.273076	434.282		VVBVATXKSUVSTB	CC(C)=CCCC(C)=CCCC(C)=CCc1c(O)cc(CCc2ccc(O)cc2)cc1O									0.000601076	1	1	0.273076	0	0	0.0910255
3748	599.408	1189.23		0		3.25832	C33H53N5O5	ISDB	15	0.0395401	599.405		BKQUQGAKNSXOHH	CCC(C)C1NC(=O)C(Cc2ccccc2)NC(=O)C(C(C)CC)NC(=O)C(C(C)CC)NC(=O)C(C(C)CC)NC1=O									-0.0036542	1	1	0.0395401	0	0	0.01318
3749	832.389	1188.9		0		4.45655	C20H32O9	ISDB	13	0.277335	416.205	0.6096	YICCDWNSZGHVRH	C=C(CCC=C(C)CO)CCOC1OC(COC(C)=O)C(O)C(O)C1OC(C)=O	2049	Organic compounds	Lipids and lipid-like molecules	Prenol lipids	Terpene glycosides	Terpenoids	Monoterpenoids	Acyclic monoterpenoids	0.0099386	1	1	0.277335	0	0	0.092445
3751	690.434	1193.07		0		4.12624	C33H52O5	MassBank - 2023.09	9	0.313027	528.381	7.3314	VDYCLYGKCGVBHN	C=C(CCC(C(=O)O)C1C(O)CC2(C)C3=C(CCC12C)C1(C)CCC(OC(C)=O)C(C)(C)C1CC3)C(C)C	1553	Organic compounds	Lipids and lipid-like molecules	Prenol lipids	Triterpenoids	Terpenoids	Triterpenoids	Lanostane, Tirucallane and Euphane triterpenoids	0.00076	1	1	0.313027	0	0	0.104342
3752	730.427	1193.31		0		4.87647	C41H62O11	ISDB	2	0.00129631	730.429		XHNHDEURHLFORZ	CC(=O)OC1COC(OC2C(OC(C)=O)CC3(C)C(CCC4(C)C3CC=C3C5CC(C)(C)CCC5(C(=O)O)CCC34C)C2(C)C)C(O)C1OC(C)=O									0.0023388	1	1	0.00129631	0	0	0.000432105
3756	804.502	1195.63		0		4.43638	C45H72O12	ISDB	10	0.0317919	804.502	5.2401	BKUKTJSDOUXYFL	CCCC(O)C(OC)C1OC1(C)C(O)CC=CC1OC(=O)C=CC=CC(OC)C(O)C=CC(C)=CC(C)CCCC(OC)C(O)C=CC(C)=CC(C)C(O)C1OC	147	Organic compounds	Phenylpropanoids and polyketides	Macrolides and analogues	Macrolides and analogues	Polyketides	Macrolides	Macrolide lactones	0.000743744	1	1	0.0317919	0	0	0.0105973
3757	642.448	1195.8		0		3.56714	C35H58N6O5	ISDB	2	0.0360058	642.447	2.9171	NITVKCLCRNBUBH	CC(C)CC1NC(=O)C(Cc2ccc(N(C)C)cc2)NC(=O)C(CC(C)C)NC(=O)C(CC(C)C)NC(=O)C(CC(C)C)NC1=O	1995	Organic compounds	Organic acids and derivatives	Carboxylic acids and derivatives	Cyclic peptides	Amino acids and Peptides	Oligopeptides	Cyclic peptides	-0.000975044	1	1	0.0360058	0	0	0.0120019
3762	668.285	1204.51		0		4.45525	C36H44O12	ISDB	6	0.0509493	668.283	3.8	FWKDHGIXHPHDTH	CC=C(C)C(=O)OC1C2(C)CC3(O)C1(O)C1OC4(C(C)C)OC15C1=CC(=O)OC(c6ccoc6)C1(C)CCC5(O4)C3(C)C2CC(=O)OC	2380	Organic compounds	Lipids and lipid-like molecules	Prenol lipids	Limonoids	Terpenoids	Triterpenoids	Limonoids	-0.00127715	1	1	0.0509493	0	0	0.0169831
3764	720.444	1208.24		0		4.98705	C40H62O10	ISDB	34	0.0714288	702.434		DBZBOLZBBYYGSZ	CCCCOC(=O)C1(C)C(O)CCC2(C)C1CCC1(C)C2CC=C2C3=C(C)C(C)CCC3(C(=O)OC3OC(CO)C(O)C(O)C3O)CCC21C									0.000684184	1	1	0.0714288	0	0	0.0238096
3765	720.444	1212.76		0		4.73803	C40H64O11	ISDB	47	0.1482	720.445		HIXITXJSYBLEQR	CC1(C)CCC2(C(=O)OC3OC(CO)C(O)C(O)C3O)CCC3(C)C(=CCC4C5(C)CC(O)C6OCCCCOCC6(C)C5CCC43C)C2C1O									0.000888868	1	1	0.1482	0	0	0.0494001
3766	652.29	1213.33		0		4.19524	C37H40N4O7	ISDB	9	0.179652	652.29	6.89814	CCVDEFXTCMRJQH	C=Cc1c(C)c2cc3nc(c(C(=O)C(=O)OC)c4[nH]c(cc5nc(cc1[nH]2)C(C)=C5CC)c(C)c4C(=O)OC)C(CCC(=O)OC)C3C	716	Organic compounds	Organoheterocyclic compounds	Tetrapyrroles and derivatives	Chlorins	Alkaloids	Tryptophan alkaloids	Carboline alkaloids	-0.00026438	1	1	0.179652	0	0	0.0598839
3767	776.471	1216.35		0		5.0391	C48H71BrO2	ISDB	3	0.0214838	758.464	13.8684	OGACQKIAHFIJBZ	C=C(CCC(C)C1CCC2C3CC=C4CC(OC(=O)CCCCCC#CC=CCCCCC#CC=CBr)CCC4(C)C3CCC12C)C(CC)CC	1691	Organic compounds	Lipids and lipid-like molecules	Steroids and steroid derivatives	Steroid esters	Terpenoids	Steroids	Ergostane steroids	0.00280961	1	1	0.0214838	0	0	0.00716126
3769	255.256	1216.13		0
3772	612.473	1216.19		0		4.736	C39H64O5	ISDB	143	0.28005	612.475		OGEVDGPPHTZMPM	CCC=CCC=CCC=CCCCCCCCC(=O)OC(CO)COC(=O)CCCCC=CCC=CCC=CCCCCC									0.00245115	1	1	0.28005	0	0	0.0933498
3773	820.497	1219.41		0		4.96425	C45H72O13	ISDB	3	0.0554426	820.497		BZOUPWOJYDCEDO	CCCCOC(=O)C1OC(OC2CCC3(C)C(CCC4(C)C3CC=C3C5CC(C)(C)CCC5(C(=O)O)CCC34C)C2(C)C)C(OC2OCC(O)C(O)C2O)C(O)C1O									0.000678364	1	1	0.0554426	0	0	0.0184809
3774	774.528	1223.81		0		4.74201	C45H78NO8P	ISDB	4	0.0161574	791.547	12.2731	XYYHNDVKALDFHQ	CCC=CCC=CCC=CCC=CCC=CCC=CCCC(=O)OC(COC(=O)CCCCCCCCCCCCCCCCC)COP(=O)(O)OCCN	1393	Organic compounds	Lipids and lipid-like molecules	Glycerophospholipids	Phosphatidylethanolamines	Fatty acids	Glycerophospholipids	Glycerophosphoethanolamines	-0.00776891	1	1	0.0161574	0	0	0.00538581
3776	612.475	1226.5		0		4.5892	C39H64O5	ISDB	143	0.523854	612.475		JVRVKOOOXHGJKI	CCCCCC=CCC=CCC=CCCCCC(=O)OCC(CO)OC(=O)CCCCC=CCC=CCC=CCCCCC									0.000711148	1	1	0.523854	0	0	0.174618
3777	756.517	1227.38		0		5.08303	C45H72O9	ISDB	1	0	756.518	7.931	CNJVEPSJSSNNEA	CC(=CC=CC(C)=CC(O)C(O)CC(C)O)C=C(C)C=C(C)C(=O)OC1CCCC(=O)OC(C(C)CC(C)=CC(C)C(O)CC(C)O)CC=C(C)CC1C	147	Organic compounds	Phenylpropanoids and polyketides	Macrolides and analogues	Macrolides and analogues	Polyketides	Linear polyketides	Open-chain polyketides	0.000829884	1	1	0	0	0	0
3779	772.513	1232.7		0		5.0215	C45H72O10	ISDB	70	0.3069	772.513		NSUHFZHIKMSXME	CCC=CCC=CCC=CCC=CCCCCC(=O)OC(COC(=O)CCCCCCCC=CCC=CCC=CCC)COC1OC(CO)C(O)C(O)C1O									0.0011645	1	1	0.3069	0	0	0.1023
3780	934.565	1232.62		0		4.87072	C51H82O15	ISDB	20	0.0584857	934.565	4.7859	ZFHFRLPFRLZAPJ	COC(=O)C1OC(OC2CCC3(C)C(CCC4(C)C3CC=C3C5CC(C)(C)CCC5(C(=O)OC5OC(CO)C(O)C(O)C5O)CCC34C)C2(C)C)C(OC2OCC(C)C(C)C2C)C(O)C1O	2358	Organic compounds	Lipids and lipid-like molecules	Prenol lipids	Triterpene saponins	Terpenoids	Triterpenoids	Oleanane triterpenoids $ Ursane and Taraxastane triterpenoids	0.000697924	1	1	0.0584857	0	0	0.0194952
3781	990.484	1232.68		0		4.30422	C25H37NO9	ISDB	2	0.00894179	495.247		BGZXLXUOXGMJOF	COc1ccc(C2OCC3OC(OC4C(O)CNC24)C(OC(=O)CCCCC(C)(C)O)C3O)cc1									0.00499776	1	1	0.00894179	0	0	0.0029806
3783	836.474	1237.86		0
3786	456.341	1239.38		0
3788	688.395	1242.48		0		4.32337	C42H56O8	ISDB	9	0.0169793	688.398		KVFNPGMBLRKABL	CC12CCC(=O)C=C1CCC1C2C(O)CC23COC4(COC5(CO4)OCC46CC(O)C7C(CCC8=CC(=O)CCC87C)C4CCC56)C2CCC13									0.00298475	1	1	0.0169793	0	0	0.00565978
3790	772.512	1243.19		0		4.56425	C39H62O5	ISDB	73	0.435337	610.46		IGNMKZBZFMGMIW	CCC=CCC=CCC=CCC=CCCCCC(=O)OCC(O)COC(=O)CCCCCCCC=CCC=CCC=CCC									0.000881084	1	1	0.435337	0	0	0.145112
3791	934.565	1243.38		0		4.87072	C51H82O15	ISDB	6	0.0530615	934.565	4.7859	ZFHFRLPFRLZAPJ	COC(=O)C1OC(OC2CCC3(C)C(CCC4(C)C3CC=C3C5CC(C)(C)CCC5(C(=O)OC5OC(CO)C(O)C(O)C5O)CCC34C)C2(C)C)C(OC2OCC(C)C(C)C2C)C(O)C1O	2358	Organic compounds	Lipids and lipid-like molecules	Prenol lipids	Triterpene saponins	Terpenoids	Triterpenoids	Oleanane triterpenoids $ Ursane and Taraxastane triterpenoids	-6.2076e-05	1	1	0.0530615	0	0	0.0176872
3792	990.484	1243.07		0		4.30422	C25H37NO9	ISDB	2	0.00882498	495.247		BGZXLXUOXGMJOF	COc1ccc(C2OCC3OC(OC4C(O)CNC24)C(OC(=O)CCCCC(C)(C)O)C3O)cc1									0.00470776	1	1	0.00882498	0	0	0.00294166
3793	762.422	1243.74		0		4.92314	C41H62O13	ISDB	3	0.00698958	762.419	2.3153	WPXIIGGPWPYUSJ	CC(C)C1=CC(=O)C(C)(C2C(O)CC3(C)C4CC=C5C(CCC(OC6OCC(O)C(O)C6OC6OC(C)C(O)C(O)C6O)C5(C)C)C4(C)C(=O)CC23C)O1	1687	Organic compounds	Lipids and lipid-like molecules	Steroids and steroid derivatives	Cucurbitacin glycosides	Terpenoids	Triterpenoids	Cucurbitane triterpenoids	-0.00256196	1	1	0.00698958	0	0	0.00232986
3798	635.251	1247.46		0		4.23565	C38H37NO8	ISDB	4	0.0263081	635.252	7.2557	BFIGFOVYMXCKHN	C=CC(C)(C)c1c2c(c(O)c3ccc(=O)oc13)C(c1c3c(c4c(c1O)c(=O)c1cccc(O)c1n4C)C=CC(C)(C)O3)CC(C)(C)O2	3650	Organic compounds	Phenylpropanoids and polyketides	Neoflavonoids	Prenylated neoflavonoids	Shikimates and Phenylpropanoids	Coumarins	Pyranocoumarins	0.000773144	1	1	0.0263081	0	0	0.00876935
3800	636.258	1246.8		0		4.08061	C36H36N4O7	ISDB	19	0.315787	636.258		KMGDDMOUZDZEKM	C=Cc1c(C)c2cc3nc(c4c5[nH]c(cc6nc(cc1[nH]2)C(C=O)=C6CC)c(C)c5C(=O)C4(O)C(=O)OC)C(CCC(=O)OC)C3C									0.000815492	1	1	0.315787	0	0	0.105262
3802	539.439	1248.94		0
3804	788.507	1252.66		0		4.53748	C39H60O5	ISDB	2	0.00402027	608.444		YKVIEUHHXZMBMH	CCC=CCC=CCC=CCC=CCCCCC(=O)OCC(O)COC(=O)CCCCC=CCC=CCC=CCC=CCC									0.00098102	1	1	0.00402027	0	0	0.00134009
3807	500.368	1256.51		0
3808	495.413	1256.93		0
3814	950.56	1262.19		0		5.11707	C51H82O16	ISDB	12	0.0943233	950.56		SSSOQCOUWWCQSF	CCC=CC=COC=CC=CCCCCCCCC(=O)OCC(COC1OC(COC2OC(CO)C(O)C(O)C2O)C(O)C(O)C1O)OC(=O)CCCCCCCC=CCC=CCC=CCC									0.000492544	1	1	0.0943233	0	0	0.0314411
3815	744.481	1262.82		0	21	4.52188	C37H58O5	ISDB	55	0.19748	582.428	10.5292	UJSYMVCGDZCLIO	CCCCCCCCC=CCCCCCCCC(=O)OCc1cc(OC)c(CC=C(C)CCC=C(C)C)c(O)c1C=O	51	Organic compounds	Lipids and lipid-like molecules	Prenol lipids	Aromatic monoterpenoids	Polyketides $ Terpenoids	Meroterpenoids	Tetraketide meroterpenoids	0.000810956	1	1	0.19748	0	0	0.0658266
3816	762.491	1262.81		0	21	3.98465	C45H68O11	ISDB	3	0.0152524	784.476	7.3866	JJCYFFDBFYPTHQ	COC(=O)C12CC(=O)C(C(C)C)CC(=O)C(C)CCCC(C)CC(=O)C1CC(C)=C1C(OC(C)=O)CC(C)(O)C3CCC(C)(OC(C)=O)C(CCC(C)=CC12)O3	357	Organic compounds	Lipids and lipid-like molecules	Prenol lipids	Sesquaterpenoids	Terpenoids	Diterpenoids	Cembrane diterpenoids	0.002569	1	1	0.0152524	0	0	0.00508413
3817	698.459	1262.75		0		4.72813	C38H64O10	ISDB	2	0.0106982	680.45	4.1068	VYHGOPCUTZUFCP	CC(=O)OC1C(OC2CCC3(C)C(CCC4(C)C3C(O)CC3C(C5(C)CCC(C(C)(C)O)O5)CCC34C)C2(C)C)OC(CO)C(O)C1O	2358	Organic compounds	Lipids and lipid-like molecules	Prenol lipids	Triterpene saponins	Terpenoids	Triterpenoids	Dammarane and Protostane triterpenoids	0.00396425	1	1	0.0106982	0	0	0.00356607
3819	636.257	1262.61		0		0.811659	C25H44N6O9S2	ISDB	2	0.362013	636.261	-0.0207	HIAORHNXKXXJHK	O=C1CCC(=O)N(O)CCCCCNC(=O)CCC(=O)N(O)CCSCCNC(=O)CCC(=O)N(O)CCSCCN1	64	Organic compounds	Phenylpropanoids and polyketides	Macrolactams	Macrolactams	Amino acids and Peptides	Oligopeptides	Cyclic peptides	0.00393499	1	1	0.362013	0	0	0.120671
3821	776.472	1265.3		0		4.79706	C37H58O7	ISDB	7	0.0828644	614.418		OCPYEHMRNGHCFZ	CC=C(C)C(=O)OC1CC(C)(C)CC2C3=CCC4C5(C)CCC(O)C(C)(C)C5CCC4(C)C3(C)C(O)C(OC(C)=O)C12CO									-0.0014398	1	1	0.0828644	0	0	0.0276215
3823	456.342	1265.92		0
3825	606.248	1268.01		0
3830	390.334	1270.72		0		4.46637	C24H42N2O2	ISDB	8	0.00367757	390.325		PEQAFOAATUJIMD	CNC1CCC2(C)C(=CCC3C2CCC2(CO)C3CC(O)C2C(C)N(C)C)C1									-0.00955542	1	1	0.00367757	0	0	0.00122586
3833	758.497	1274.47		0		4.5776	C34H66N10O9	ISDB	2	0	758.501		NGWLTAYCUZZCTD	CCC(C)C(NC(=O)C(NC(=O)CNC(=O)C(CO)NC(=O)C(CCCCN)NC(=O)C(CCCCN)NC(=O)C(N)CCCCN)C(C)C)C(=O)O									0.00420969	1	1	0	0	0	0
3835	690.434	1279.54		0
3836	788.507	1278.24		0		4.86823	C45H70O10	ISDB	28	0.169829	770.497	7.9889	MDAUFUALHVJQPD	CCC=CCC=CCC=CCC=CCCCCC(=O)OCC(COC1OC(CO)C(O)C(O)C1O)OC(=O)CCCCC=CCC=CCC=CCC=CCC	3259	Organic compounds	Lipids and lipid-like molecules	Glycerolipids	1,2-diacyl-3-O-beta-D-galactosyl-sn-glycerols	Fatty acids	Glycerolipids	Glycosyldiacylglycerols	0.00069444	1	1	0.169829	0	0	0.0566096
3838	532.376	1278.16		0		4.81794	C32H50O5	ISDB	10	0.217031	514.366		MJGMVLFPCDSSEQ	CC(=O)OC1CCC2(C)C3CC(O)C4(C)C(C(C)CCC=C(C)C(=O)O)CCC4(C)C3=CCC2C1(C)C									0.0007807	1	1	0.217031	0	0	0.0723436
3843	288.208	1284.62		0		3.67658	C19H28O2	ISDB	8	0.323357	288.209	5.02422	KGLMNOPKEMTZSH	CC(=CCCC(C)c1ccc(C)cc1)COC(=O)C(C)C	1550	Organic compounds	Lipids and lipid-like molecules	Prenol lipids	Sesquiterpenoids	Terpenoids	Sesquiterpenoids	Bisabolane sesquiterpenoids	0.000486136	1	1	0.323357	0	0	0.107786
3844	718.337	1285.12		0		4.52632	C41H50O11	ISDB	3	0.0352719	718.335	7.5218	BHSIFEWQADUTCG	COc1ccc(C(O)C(C)Oc2ccc(C3OC(c4ccc(OC(C)C(O)c5ccc(OC)c(OC)c5)c(OC)c4)C(C)C3C)cc2O)cc1OC	3423	Organic compounds	Lignans, neolignans and related compounds	Furanoid lignans	7,7'-epoxylignans	Shikimates and Phenylpropanoids	Lignans	Neolignans	-0.00124158	1	1	0.0352719	0	0	0.0117573
3845	640.434	1285.58		0		4.97465	C39H60O7	ISDB	6	0.0899776	640.434		UJPZMFSFQYWJKO	CC(=O)OC1CC(C)(C)C(C=CC(C)CCCCCCC(C)C=C2C=C(C3C=C4C(C)(C)CC(O)CC4(C)O3)C(=O)O2)C(C)(O)C1									0.00016026	1	1	0.0899776	0	0	0.0299925
3848	760.476	1290.22		0		4.87682	C37H58O6	ISDB	38	0.229035	598.423		JARFURYLQMVLPW	CCCCCCCCC=CCCCCCCCC(=O)OCCC(=COC(C)=O)C(CC=C(C)C#CC=C(C)C)OC(C)=O									0.00110558	1	1	0.229035	0	0	0.076345
3855	744.481	1298.92		0		4.52188	C37H58O5	ISDB	12	0.116586	582.428	10.5292	UJSYMVCGDZCLIO	CCCCCCCCC=CCCCCCCCC(=O)OCc1cc(OC)c(CC=C(C)CCC=C(C)C)c(O)c1C=O	51	Organic compounds	Lipids and lipid-like molecules	Prenol lipids	Aromatic monoterpenoids	Polyketides $ Terpenoids	Meroterpenoids	Tetraketide meroterpenoids	0.000980956	1	1	0.116586	0	0	0.0388622
3857	718.336	1299.38		0		4.52632	C41H50O11	ISDB	2	0	718.335	7.5218	BHSIFEWQADUTCG	COc1ccc(C(O)C(C)Oc2ccc(C3OC(c4ccc(OC(C)C(O)c5ccc(OC)c(OC)c5)c(OC)c4)C(C)C3C)cc2O)cc1OC	3423	Organic compounds	Lignans, neolignans and related compounds	Furanoid lignans	7,7'-epoxylignans	Shikimates and Phenylpropanoids	Lignans	Neolignans	-0.00041158	1	1	0	0	0	0
3857	718.336	1299.38		0		4.81934	C41H50O11	ISDB	3	0	718.335	7.5218	CPGFYBGUXQXJMQ	COc1cc(C(O)C(C)Oc2ccc(C3OC(c4ccc(OC(C)C(O)c5ccc(OC)c(OC)c5)c(OC)c4)C(C)C3C)cc2OC)ccc1O	3423	Organic compounds	Lignans, neolignans and related compounds	Furanoid lignans	7,7'-epoxylignans	Shikimates and Phenylpropanoids	Lignans	Neolignans	-0.00041158	1	1	0	0	0	0
3857	718.336	1299.38		0		3.85839	C42H46N4O7	ISDB	4	0	718.337		IOTJYGJBQWLQGU	CCC12CC(C(=O)OC)=C3Nc4ccccc4C34CCN(C3c5cc6c(cc5OC3C1O)NC1=C(C(=O)OC)CC3(C(C)O)C=CCN5CCC16C53)C42									0.000925812	1	1	0	0	0	0
3857	718.336	1299.38		0		4.03633	C42H46N4O7	ISDB	2	0	718.337		LYIGHNVZRJJMOV	CCC12C=CCN3CCC4(C(=C(C(=O)OC)C1)Nc1cc(O)c(C5C6OC6C6(CC)CC(C(=O)OC)=C7Nc8cc(O)ccc8C78CCN5C86)cc14)C32									0.000925812	1	1	0	0	0	0
3857	718.336	1299.38		0		2.91369	C42H46N4O7	ISDB	2	0	718.337	4.7952	JCAKCTKCDWJFIM	COC(=O)N1c2cc(N3c4ccccc4C45CCN6CC=CC7(CCC(C(=O)OC)(C7)C34O)C65)ccc2C23CCNCC=CC4CCC12C(C4)C(=O)O3	210	Organic compounds	Organoheterocyclic compounds	Indoles and derivatives	Carbazoles	Alkaloids	Tryptophan alkaloids	Aspidosperma type	0.000925812	1	1	0	0	0	0
3857	718.336	1299.38		0		2.58865	C42H46N4O7	ISDB	2	0	718.337		NARJCIHRMSDHQK	COC(=O)C1=C2Nc3ccccc3C23CCN2CC4(CC5CC67CC(=O)OC6CCN6CCC8(c9cccc(O)c9N(C4)C58O)C67)C4OCCC4(C1)C23									0.000925812	1	1	0	0	0	0
3857	718.336	1299.38		0		4.87127	C34H54O16	ISDB	2	0	718.341		ZVPYLNIBQDHYJC	CC(C)CC(=O)OCC1(O)C2CC2C2C(COC3OC(COC4OC(CO)C(O)C(O)C4O)C(O)C(O)C3O)=CCC(OC(=O)CC(C)C)C21									0.00546165	1	1	0	0	0	0
3862	804.502	1302.31		0		3.50623	C45H72O12	ISDB	2	0.043115	804.502		LQFNHOQEWKRBIM	CCC1C=CC=CCC(C)C(O)C(C)C(=O)C(C)C(O)C(C)C(=O)C(C)C(O)C(C)C=CC(=O)OC2C(C)C(CC1O)OC1(OC(CC(C)O)C(C)CC1=O)C2C									0.000713744	1	1	0.043115	0	0	0.0143717
3863	730.465	1303.17		0		4.46889	C42H66O10	ISDB	10	0.0413986	730.466	6.5561	GAPRTRWVKWAKHG	CC=C(C)C(O)C(=O)OC1CC(C(C)(C)O)C(C)(CCC(=O)O)C2C(OC(=O)C(O)C(C)CC)CC3(C)C(=CCC3C3COC(C=C(C)C)C3)C12C	1550	Organic compounds	Lipids and lipid-like molecules	Prenol lipids	Sesquiterpenoids	Terpenoids	Triterpenoids	Lanostane, Tirucallane and Euphane triterpenoids	0.000734312	1	1	0.0413986	0	0	0.0137995
3864	748.476	1303.24		0		4.39933	C36H58O6	ISDB	2	0.0416713	586.423	6.6211	PTKMWQFUPJEOER	CC1(C)OCC23C(CC(C)(C)C(O)C2O1)C1=CCC2C4(C)CCC(O)C(C)(C)C4CCC2(C)C1(C)C1OC(C)(C)OC13	1553	Organic compounds	Lipids and lipid-like molecules	Prenol lipids	Triterpenoids	Terpenoids	Triterpenoids	Oleanane triterpenoids	0.000275576	1	1	0.0416713	0	0	0.0138904
3865	804.394	1302.96		0
3868	920.549	1305.71		0		4.5776	C34H66N10O9	ISDB	1	0	758.501		NGWLTAYCUZZCTD	CCC(C)C(NC(=O)C(NC(=O)CNC(=O)C(CO)NC(=O)C(CCCCN)NC(=O)C(CCCCN)NC(=O)C(N)CCCCN)C(C)C)C(=O)O									0.00477969	1	1	0	0	0	0
3875	708.47	1311.93		0		4.57501	C43H64O8	ISDB	2	0	708.46	9.8607	PHAGMYAWLXPMEC	CCCCCCCCCC(=O)C(CC(C(=O)CCCCCCCCC)C(=O)CCc1ccc(O)c(OC)c1)C(=O)CCc1ccc(O)c(OC)c1	1707	Organic compounds	Benzenoids	Phenols	Gingerdiones	Polyketides	Aromatic polyketides	Catechols with side chains	-0.00963499	1	1	0	0	0	0
3875	708.47	1311.93		0		4.51544	C43H64O8	ISDB	2	0	708.46	7.8116	XVWMMWFBGOHQFS	CC=C(C)C(=O)OC12C(O)C(C)C3(O)C(C=C(COC(=O)CCCCCCCC=CCC=CCCCCC)CC4(O)C(=O)C(C)=CC43)C1C2(C)C	2906	Organic compounds	Lipids and lipid-like molecules	Prenol lipids	Phorbol esters	Terpenoids	Diterpenoids	Tetracyclic diterpenoids $ Tigliane diterpenoids	-0.00963499	1	1	0	0	0	0
3875	708.47	1311.93		0		4.50022	C43H64O8	ISDB	3	0	708.46		YSZPGWVKMANYKI	CC(CCCC(C)C1CCC2(C)C3CC=C4C(C)(C)C(=O)CCC4(C)C3CCC12C)COC1OC(CO)C(OC(=O)c2ccccc2)C(O)C1O									-0.00963499	1	1	0	0	0	0
3876	706.43	1314.9		0		4.66245	C39H62O11	ISDB	45	0.116136	706.429	3.8532	TWCVJOCBMKLVLJ	CC(=CC=O)C(C)=CCCC1OC2CC3OC(C)(CC4CC(O)C5OC6CC(O)C(C)OC6(C)CCC5O4)C(O)CCC3(C)OC2C(O)C1C	1729	Organic compounds	Organoheterocyclic compounds	Oxepanes	Oxepanes	Polyketides	Polyethers	Ladder polyethers	-0.0011312	1	1	0.116136	0	0	0.0387119
3877	786.491	1315.89		0		4.85932	C39H60O6	ISDB	4	0	624.439		FGTZMIIDQFTRML	CC12CCC3C(C)(C)C(OC(=O)CCc4ccc(O)c(O)c4)CCC3(C)C1CCC1C(O)(CCC3C(C)(C)C(O)CCC13C)C2									0.00079564	1	1	0	0	0	0
3877	786.491	1315.89		0		3.20327	C40H56N4O2	ISDB	1	0	624.44		MUJVOQFUSSHKPN	CC1CN2CCC3C4C=C(CCC=CCCCC1O)C1N(CCCCc5nc6c(O)cccc6c(CCN)c5C=CCCC31C2)C4									0.00213303	1	1	0	0	0	0
3880	860.421	1317.13		0		4.31952	C23H30N2O6	ISDB	2	0.0606233	430.21		MIGLCSJYCZVLHM	CCC1C[N+]2([O-])CCC3(C(=O)Nc4cccc(OC)c43)C2CC1C(=COC)C(=O)OC									0.00011268	1	1	0.0606233	0	0	0.0202078
3886	718.336	1316.24		0		4.52632	C41H50O11	ISDB	4	0	718.335	7.5218	BHSIFEWQADUTCG	COc1ccc(C(O)C(C)Oc2ccc(C3OC(c4ccc(OC(C)C(O)c5ccc(OC)c(OC)c5)c(OC)c4)C(C)C3C)cc2O)cc1OC	3423	Organic compounds	Lignans, neolignans and related compounds	Furanoid lignans	7,7'-epoxylignans	Shikimates and Phenylpropanoids	Lignans	Neolignans	-0.00047158	1	1	0	0	0	0
3886	718.336	1316.24		0		4.81934	C41H50O11	ISDB	3	0	718.335	7.5218	CPGFYBGUXQXJMQ	COc1cc(C(O)C(C)Oc2ccc(C3OC(c4ccc(OC(C)C(O)c5ccc(OC)c(OC)c5)c(OC)c4)C(C)C3C)cc2OC)ccc1O	3423	Organic compounds	Lignans, neolignans and related compounds	Furanoid lignans	7,7'-epoxylignans	Shikimates and Phenylpropanoids	Lignans	Neolignans	-0.00047158	1	1	0	0	0	0
3886	718.336	1316.24		0		3.85839	C42H46N4O7	ISDB	1	0	718.337		IOTJYGJBQWLQGU	CCC12CC(C(=O)OC)=C3Nc4ccccc4C34CCN(C3c5cc6c(cc5OC3C1O)NC1=C(C(=O)OC)CC3(C(C)O)C=CCN5CCC16C53)C42									0.000865812	1	1	0	0	0	0
3886	718.336	1316.24		0		4.03633	C42H46N4O7	ISDB	1	0	718.337		LYIGHNVZRJJMOV	CCC12C=CCN3CCC4(C(=C(C(=O)OC)C1)Nc1cc(O)c(C5C6OC6C6(CC)CC(C(=O)OC)=C7Nc8cc(O)ccc8C78CCN5C86)cc14)C32									0.000865812	1	1	0	0	0	0
3886	718.336	1316.24		0		2.91369	C42H46N4O7	ISDB	1	0	718.337	4.7952	JCAKCTKCDWJFIM	COC(=O)N1c2cc(N3c4ccccc4C45CCN6CC=CC7(CCC(C(=O)OC)(C7)C34O)C65)ccc2C23CCNCC=CC4CCC12C(C4)C(=O)O3	210	Organic compounds	Organoheterocyclic compounds	Indoles and derivatives	Carbazoles	Alkaloids	Tryptophan alkaloids	Aspidosperma type	0.000865812	1	1	0	0	0	0
3886	718.336	1316.24		0		2.58865	C42H46N4O7	ISDB	1	0	718.337		NARJCIHRMSDHQK	COC(=O)C1=C2Nc3ccccc3C23CCN2CC4(CC5CC67CC(=O)OC6CCN6CCC8(c9cccc(O)c9N(C4)C58O)C67)C4OCCC4(C1)C23									0.000865812	1	1	0	0	0	0
3886	718.336	1316.24		0		4.87127	C34H54O16	ISDB	1	0	718.341		ZVPYLNIBQDHYJC	CC(C)CC(=O)OCC1(O)C2CC2C2C(COC3OC(COC4OC(CO)C(O)C(O)C4O)C(O)C(O)C3O)=CCC(OC(=O)CC(C)C)C21									0.00540165	1	1	0	0	0	0
3888	652.289	1317.04		0		4.19524	C37H40N4O7	ISDB	7	0.156169	652.29	6.89814	CCVDEFXTCMRJQH	C=Cc1c(C)c2cc3nc(c(C(=O)C(=O)OC)c4[nH]c(cc5nc(cc1[nH]2)C(C)=C5CC)c(C)c4C(=O)OC)C(CCC(=O)OC)C3C	716	Organic compounds	Organoheterocyclic compounds	Tetrapyrroles and derivatives	Chlorins	Alkaloids	Tryptophan alkaloids	Carboline alkaloids	0.00062562	1	1	0.156169	0	0	0.0520564
3889	620.263	1317.55		0		3.7788	C35H40O10	ISDB	2	0.176024	620.262	4.6476	YVSSEWCMPIXNDO	CC(=O)OC1CC2C(OC(C)=O)C=C3CC(C)(C(=O)C(=O)C(=C1C)C2(C)C)C(OC(C)=O)CC3OC(=O)C=Cc1ccccc1	676	Organic compounds	Lipids and lipid-like molecules	Prenol lipids	Taxanes and derivatives	Terpenoids	Diterpenoids	Abeotaxane diterpenoids	-0.00065652	1	1	0.176024	0	0	0.0586747
3894	722.459	1320.04		0
3896	804.502	1323.23		0		3.56714	C35H58N6O5	ISDB	3	0.0308106	642.447	2.9171	NITVKCLCRNBUBH	CC(C)CC1NC(=O)C(Cc2ccc(N(C)C)cc2)NC(=O)C(CC(C)C)NC(=O)C(CC(C)C)NC(=O)C(CC(C)C)NC1=O	1995	Organic compounds	Organic acids and derivatives	Carboxylic acids and derivatives	Cyclic peptides	Amino acids and Peptides	Oligopeptides	Cyclic peptides	-0.00185504	1	1	0.0308106	0	0	0.0102702
3897	706.429	1323.29		0		4.97566	C39H60O10	ISDB	2	0.00778038	688.419		BZISMGCQMFOZBL	CC(=O)OC1COC(OC2C(OC(C)=O)CC3(C)C(CCC4(C)C3CC=C3C5CC(C)(C)CCC5(C(=O)O)CCC34C)C2(C)C)C(O)C1O									0.00022412	1	1	0.00778038	0	0	0.00259346
3899	638.273	1324.01		0		4.16301	C36H38N4O7	ISDB	7	0.27517	638.274	6.22742	LQYXTOIDTDPFSA	C=Cc1c2[nH]c(c1C)C=C1N=C(C(=C(O)C(=O)OC)C3=NC(=CC4=NC(=C2)C(C)=C4CC)C(C)=C3C(=O)OC)C(CCC(=O)O)C1C	1455	Organic compounds	Organoheterocyclic compounds	Tetrapyrroles and derivatives	Tetrapyrroles and derivatives				0.000625556	1	1	0.27517	0	0	0.0917233
3900	592.268	1325.66		0			C35H36N4O5	lib-00045.mgf	6	0.869986	592.269	6.65914	OINDWIFDMFYGDX	C=Cc1c(C)c2cc3nc(c4c5nc(cc6[nH]c(cc1[nH]2)c(C)c6CC)C(C)=C5C(=O)C4C(=O)OC)C(CCC(=O)O)C3C	716	Organic compounds	Organoheterocyclic compounds	Tetrapyrroles and derivatives	Chlorins	Alkaloids	Tryptophan alkaloids	Carbazole alkaloids	0.00616455	1	1	0.869986	0	0	0.289995
3904	666.269	1327.17		0		4.6843	C36H42O12	ISDB	5	0.173895	666.268	5.281	HYBVUMXOGTUDNH	CC=C(C)C(=O)OC1C2(C)CC3(OC(C)=O)C1(OC(C)=O)CC1=C(CCC4(C)C1=C(O)C(=O)OC4c1ccoc1)C3(C)C2CC(=O)OC	2380	Organic compounds	Lipids and lipid-like molecules	Prenol lipids	Limonoids	Terpenoids	Triterpenoids	Limonoids	-0.000947216	1	1	0.173895	0	0	0.0579649
3905	622.277	1328.11		0		3.97863	C36H38N4O6	ISDB	47	0.304728	622.279		ATGWBOWMZVPOGA	CCc1c(C)c2cc3nc(c4c5nc(cc6[nH]c(cc1[nH]2)c(C=O)c6CC)C(C)=C5C(=O)C4C(=O)OC)C(CCC(=O)OC)C3C									0.00251094	1	1	0.304728	0	0	0.101576
3907	730.465	1330.22		0		4.30989	C42H64O9	ISDB	3	0.00610121	712.455		BCWHPCZKBUYLPH	CC(=O)OC1CC2(O)CC3(CCC4C(C)(CO)C(O)CCC4(C)C13)C(=O)C2CCC1C(=O)C23CCC4C(C)(C)C(O)CC(O)C4(C)C2CCC1C3									0.000909628	1	1	0.00610121	0	0	0.00203374
3909	620.262	1329.96		0		3.97278	C36H36N4O6	ISDB	28	0.331834	620.263		NUQASTRTTSQPAJ	C=Cc1c(C)c2cc3nc(c4c5[nH]c(cc6nc(cc1[nH]2)C(C=O)=C6CC)c(C)c5C(=O)C4C(=O)OC)C(CCC(=O)OC)C3C									0.00119087	1	1	0.331834	0	0	0.110611
3912	590.252	1330.32		0		4.29505	C29H46O7Si3	ISDB	2	0.0793828	590.255	6.9193	FHYCUWIIEMRFFI	COc1cc(CC2COC(=O)C2Cc2cc(OC)c(O[Si](C)(C)C)c(O[Si](C)(C)C)c2)ccc1O[Si](C)(C)C	1613	Organic compounds	Lignans, neolignans and related compounds	Furanoid lignans	Dibenzylbutyrolactone lignans	Shikimates and Phenylpropanoids	Lignans	Dibenzylbutyrolactone lignans	0.0034194	1	1	0.0793828	0	0	0.0264609
3916	296.213	1332.97		0		4.27833	C21H28O	ISDB	10	0.12982	296.214	5.0965	KFTYFBOHSUEIEJ	C=CC1CCC2C3CCC4=CC(=O)C=CC4(C)C3CCC12C	1468	Organic compounds	Lipids and lipid-like molecules	Steroids and steroid derivatives	Gluco/mineralocorticoids, progestogins and derivatives	Terpenoids	Steroids	Pregnane steroids	0.000681516	1	1	0.12982	0	0	0.0432734
3918	650.273	1337.48		0		4.09682	C37H38N4O7	ISDB	8	0.214187	650.274	6.14584	UZEGRYXXMBFPCX	C=Cc1c(C)c2cc3nc(c4c5[nH]c(cc6nc(cc1[nH]2)C(C=O)=C6CC)c(C)c5C(=O)C4(OC)C(=O)OC)C(CCC(=O)OC)C3C	716	Organic compounds	Organoheterocyclic compounds	Tetrapyrroles and derivatives	Chlorins	Alkaloids $ Terpenoids	Tryptophan alkaloids	notClassified	0.00109556	1	1	0.214187	0	0	0.0713958
3920	706.457	1337.4		0		4.7153	C40H66O10	ISDB	2	0.0506646	706.466	5.9411	VIOYQVOQUWWSAB	CCC(=O)C(C)C(O)C(C)CC(C)C1OC(=O)CC2(O)CC=C(C)C(O2)C(C)=CCCCC(OC2CC(O)C(O)C(C)O2)C=CC(C)CC1C	1538	Organic compounds	Lipids and lipid-like molecules	Prenol lipids	Diterpene lactones	Polyketides	Macrolides	Avermectins	0.00907431	1	1	0.0506646	0	0	0.0168882
3922	708.471	1338.92		0
3924	786.492	1340.66		0		4.97832	C45H70O11	ISDB	2	0.0234354	786.492	8.0385	CUIIPEFEUZOWRS	CC(=CCC(OC1CCC(OC2CCC(OC3CCC(O)C(C)O3)C(C)O2)C(C)O1)C(C)C1OC(=O)CCC1C)C=C(C)CC(C)C=CC1OC(=O)C=CC1C	1755	Organic compounds	Lipids and lipid-like molecules	Prenol lipids	Diterpene glycosides	Polyketides	Macrolides	Erythromycins	0.00029906	1	1	0.0234354	0	0	0.0078118
3928	474.405	1343.4		0		4.25685	C31H54O3	ISDB	4	0.175145	474.407		FVIUZRVTUSJGSJ	CCCCCCCCCCCCCCCCCCCCCC(=O)OCCCc1ccc(O)cc1									0.00231159	1	1	0.175145	0	0	0.0583817
3933	804.503	1343.73		0		3.50623	C45H72O12	ISDB	2	0.0466976	804.502		LQFNHOQEWKRBIM	CCC1C=CC=CCC(C)C(O)C(C)C(=O)C(C)C(O)C(C)C(=O)C(C)C(O)C(C)C=CC(=O)OC2C(C)C(CC1O)OC1(OC(CC(C)O)C(C)CC1=O)C2C									-0.000596256	1	1	0.0466976	0	0	0.0155659
3942	288.209	1351.17		0
3944	622.278	1352.5		0		3.97863	C36H38N4O6	ISDB	21	0.313471	622.279		ATGWBOWMZVPOGA	CCc1c(C)c2cc3nc(c4c5nc(cc6[nH]c(cc1[nH]2)c(C=O)c6CC)C(C)=C5C(=O)C4C(=O)OC)C(CCC(=O)OC)C3C									0.000740936	1	1	0.313471	0	0	0.10449
3949	600.418	1354.26		0		4.47453	C40H56O4	ISDB	7	0.163077	600.418	10.8488	KZGQZFOHDQWSJK	CC(C)c1cc2c(cc1O)C1(C)CCCC(C)(C)C1CC2OOc1cc2c(cc1C(C)C)C(=O)CC1C(C)(C)CCCC21C	1551	Organic compounds	Lipids and lipid-like molecules	Prenol lipids	Diterpenoids	Terpenoids	Diterpenoids	Abietane diterpenoids	0.000346272	1	1	0.163077	0	0	0.0543589
3952	474.406	1357.21		0		4.25685	C31H54O3	ISDB	3	0.171447	474.407		FVIUZRVTUSJGSJ	CCCCCCCCCCCCCCCCCCCCCC(=O)OCCCc1ccc(O)cc1									0.000891588	1	1	0.171447	0	0	0.057149
3953	746.496	1359.86		0		4.86258	C37H60O5	ISDB	11	0.11553	584.444	8.7342	QIVLWPIJESKEMW	C=C1CCC2C(C)(C(=O)OC3(C)CCCC4(C)CCC(C(C)(C)O)CC43)CCCC2(C)C1CCC(C)=CCOC(C)=O	1551	Organic compounds	Lipids and lipid-like molecules	Prenol lipids	Diterpenoids	Terpenoids	Diterpenoids	Labdane diterpenoids	0.00065102	1	1	0.11553	0	0	0.0385099
3956	638.273	1363.39		0		4.16301	C36H38N4O7	ISDB	7	0.20475	638.274	6.22742	LQYXTOIDTDPFSA	C=Cc1c2[nH]c(c1C)C=C1N=C(C(=C(O)C(=O)OC)C3=NC(=CC4=NC(=C2)C(C)=C4CC)C(C)=C3C(=O)OC)C(CCC(=O)O)C1C	1455	Organic compounds	Organoheterocyclic compounds	Tetrapyrroles and derivatives	Tetrapyrroles and derivatives				0.00110556	1	1	0.20475	0	0	0.0682499
3957	637.265	1363.6		0
3960	656.285	1369.86		0		3.25065	C35H44O12	ISDB	5	0.157826	656.283	3.8274	MGQBTBLHNLYVIS	CC(=O)OC1C(OC(C)=O)C(C)(C)C=CC(C)C(=O)C2(OC(C)=O)CC(C)C(OC(=O)c3ccccc3)C2=CC(C)(O)C1OC(C)=O	2877	Organic compounds	Lipids and lipid-like molecules	Prenol lipids	Jatrophane and cyclojatrophane diterpenoids	Terpenoids	Diterpenoids	Jatrophane diterpenoids	-0.00124715	1	1	0.157826	0	0	0.0526085
3963	592.268	1370.4		0			C35H36N4O5	lib-00045.mgf	7	0.883154	592.269	6.65914	OINDWIFDMFYGDX	C=Cc1c(C)c2cc3nc(c4c5nc(cc6[nH]c(cc1[nH]2)c(C)c6CC)C(C)=C5C(=O)C4C(=O)OC)C(CCC(=O)O)C3C	716	Organic compounds	Organoheterocyclic compounds	Tetrapyrroles and derivatives	Chlorins	Alkaloids	Tryptophan alkaloids	Carbazole alkaloids	0.00598145	1	1	0.883154	0	0	0.294385
3967	713.544	1371.67		0
3968	474.407	1373.71		0		4.25685	C31H54O3	ISDB	3	0.169968	474.407		FVIUZRVTUSJGSJ	CCCCCCCCCCCCCCCCCCCCCC(=O)OCCCc1ccc(O)cc1									0.000611588	1	1	0.169968	0	0	0.0566559
3970	194.115	1373.25		0
3984	772.513	1385.89		0		5.0215	C45H72O10	ISDB	26	0.219226	772.513		NSUHFZHIKMSXME	CCC=CCC=CCC=CCC=CCCCCC(=O)OC(COC(=O)CCCCCCCC=CCC=CCC=CCC)COC1OC(CO)C(O)C(O)C1O									-0.000165496	1	1	0.219226	0	0	0.0730754
3987	600.414	1386.92		0		4.34633	C40H56O4	MassBank - 2023.09	33	0.265521	600.418	8.489	JVPASJUYZJKFHY	CC(C=CC=C(C)C=CC1=C(C)CC(O)C(O)C1(C)C)=CC=CC=C(C)C=CC=C(C)C=CC1=C(C)CC(O)C(O)C1(C)C	1410	Organic compounds	Lipids and lipid-like molecules	Prenol lipids	Xanthophylls	Terpenoids	Carotenoids (C40)	Carotenoids (C40, 尾-尾)	0.00343	1	1	0.265521	0	0	0.0885072
3988	599.408	1386.78		0		5.22979	C40H56O4	MassBank - 2023.09	94	0.0321368	600.418	8.9698	YNNRPBRNWWIQPQ	CC(C=CC=C(C)C=CC12OC1(C)CC(O)CC2(C)C)=CC=CC=C(C)C=CC=C(C)C1C=C2C(C)(C)CC(O)CC2(C)O1	1410	Organic compounds	Lipids and lipid-like molecules	Prenol lipids	Xanthophylls	Terpenoids	Carotenoids (C40)	Carotenoids (C40, 尾-尾)	0.00448	1	1	0.0321368	0	0	0.0107123
3989	434.281	1387.32		0		2.53538	C22H42O8	MassBank - 2023.09	3	0.20459	434.288		SCABKEBYDRTODC	CCCCOCCOCCOC(=O)CCCCC(=O)OCCOCCOCCCC									0.00675	1	1	0.20459	0	0	0.0681967
3994	772.512	1389.93		0
3996	194.115	1391.43		0		3.40849	C10H14N2O2	ISDB	3	0.119703	194.106		KIPFMNAHRGYDMB	CNC(=O)c1cc(OC)ccc1CN									-0.00942631	1	1	0.119703	0	0	0.0399009
3997	238.141	1390.62		0
3999	150.089	1391.78		0		0.841096	C8H10N2O	MassBank - 2023.09	5	0.247739	150.079		CMEWLCATCRTSGF	CN(C)C1=CC=C(C=C1)N=O									-0.00968	1	1	0.247739	0	0	0.0825798
4003	180.115	1398.35		0		3.44161	C11H16O2	ISDB	8	0.137848	180.115		NYARJMRXCRSQPJ	CC(C)CCc1ccc(O)cc1O									0.000165752	1	1	0.137848	0	0	0.0459495
4009	309.222	1402.93		0		4.66524	C18H31NO3	ISDB	2	0.0381513	309.23	3.50222	NVCDYIVRRNILOL	Cc1nc(CCCCCCC(O)CCCCCO)ccc1O	4152	Organic compounds	Organoheterocyclic compounds	Pyridines and derivatives	Methylpyridines	Alkaloids	Nicotinic acid alkaloids	Pyridine alkaloids	0.00855985	1	1	0.0381513	0	0	0.0127171
4010	310.229	1402.68		0		4.1605	C22H30O	ISDB	10	0.328117	310.23	6.2982	RZNASAROZKRKEJ	Oc1cccc(CCCCCCCCCCc2ccccc2)c1	4647	Organic compounds	Benzenoids	Phenols	1-hydroxy-4-unsubstituted benzenoids	Polyketides	Aromatic polyketides	Catechols with side chains	0.00060158	1	1	0.328117	0	0	0.109372
4012	282.167	1404.05		0
4013	788.507	1405.5		0		4.16838	C39H60O5	ISDB	3	0.0712359	608.444	11.1452	APGVHKPCMRXAPJ	CCCCCC=CCC=CCCCCCCCC(=O)OCC=Cc1cc(OC)c(OCC=C(C)CCC=C(C)C)c(OC)c1	504	Organic compounds	Lipids and lipid-like molecules	Fatty Acyls	Lineolic acids and derivatives				0.00054102	1	1	0.0712359	0	0	0.0237453
4015	150.089	1406.47		0		0.841096	C8H10N2O	MassBank - 2023.09	6	0.247681	150.079		CMEWLCATCRTSGF	CN(C)C1=CC=C(C=C1)N=O									-0.00961	1	1	0.247681	0	0	0.0825604
4017	174.115	1407.88		0		1.3171	C11H14N2	MassBank - 2023.09	5	0.424205	174.116		WYRNRZQRKCXPLA	CCN(CCC#N)C1C=CC=CC=1									0.000474913	1	1	0.424205	0	0	0.141402
4019	157.146	1407.13		0		2.74582	C9H19NO	ISDB	1	0	157.147		BPDCZYLPNNLOBD	CC(C)CNC(=O)CC(C)C									0.000170228	1	1	0	0	0	0
4019	157.146	1407.13		0		3.3003	C9H19NO	ISDB	1	0	157.147	1.2879	DVJHWTLBEYCZJZ	CC(O)CC1CCCC(C)N1	195	Organic compounds	Organoheterocyclic compounds	Piperidines	Piperidines	Alkaloids	Pseudoalkaloids $ Lysine alkaloids	Acetate-derived alkaloids $ Piperidine alkaloids	0.000170228	1	1	0	0	0	0
4019	157.146	1407.13		0		3.41334	C9H19NO	ISDB	1	0	157.147		JBYJGWRGHTYNTE	CCCC1CC(O)CC(C)N1									0.000170228	1	1	0	0	0	0
4019	157.146	1407.13		0		0.226907	C9H19NO	ISDB	1	0	157.147		JFKADWNYKAZYSD	OC1CCCCCNCCC1									0.000170228	1	1	0	0	0	0
4019	157.146	1407.13		0		3.04554	C9H19NO	ISDB	1	0	157.147	1.2416	JOHKCJPJMSCFBX	CC(O)CC1CCCCN1C	195	Organic compounds	Organoheterocyclic compounds	Piperidines	Piperidines	Alkaloids	Lysine alkaloids	Piperidine alkaloids	0.000170228	1	1	0	0	0	0
4019	157.146	1407.13		0		3.19771	C9H19NO	ISDB	1	0	157.147		KYEKSZMDGACCQD	CC(O)CC1(C)CCCN1C									0.000170228	1	1	0	0	0	0
4019	157.146	1407.13		0		2.88252	C9H19NO	ISDB	1	0	157.147		LKCPWTQHJNVLDI	CCC(O)C1CCCCN1C									0.000170228	1	1	0	0	0	0
4019	157.146	1407.13		0		3.34399	C9H19NO	ISDB	1	0	157.147	1.2416	MSYUGRASNIEUCW	CCCC1CCC(O)CN1C	279	Organic compounds	Alkaloids and derivatives	notClassified	Alkaloids and derivatives	Alkaloids	Pseudoalkaloids	Acetate-derived alkaloids	0.000170228	1	1	0	0	0	0
4019	157.146	1407.13		0		2.42961	C9H19NO	ISDB	1	0	157.147	2.045	NZMAJUHVSZBJHL	CCCCN(C=O)CCCC	1664	Organic compounds	Organic acids and derivatives	Carboxylic acids and derivatives	Tertiary carboxylic acid amides				0.000170228	1	1	0	0	0	0
4019	157.146	1407.13		0		2.70122	C9H19NO	ISDB	1	0	157.147		RHULHUMGLDCWCP	CC(O)CN1CCCCCC1									0.000170228	1	1	0	0	0	0
4019	157.146	1407.13		0		3.36239	C9H19NO	ISDB	1	0	157.147		RLLKFWVYAKQELP	CCC(C)CCCCC(N)=O									0.000170228	1	1	0	0	0	0
4019	157.146	1407.13		0		2.9826	C9H19NO	ISDB	1	0	157.147	1.2895	ZRXAUOSECWYDMA	CCC(O)CC1CCCCN1	195	Organic compounds	Organoheterocyclic compounds	Piperidines	Piperidines	Alkaloids	Pseudoalkaloids $ Lysine alkaloids	Acetate-derived alkaloids $ Piperidine alkaloids	0.000170228	1	1	0	0	0	0
4019	157.146	1407.13		0		0.532556	C7H11NO3	MassBank - 2023.09	1	0	157.074	0.1534	WRUSVQOKJIDBLP	CC=C(C)C(=O)NCC(=O)O	2402	Organic compounds	Organic acids and derivatives	Carboxylic acids and derivatives	N-acyl-alpha amino acids	Amino acids and Peptides $ Shikimates and Phenylpropanoids	Small peptides	Aminoacids	0.00623	1	1	0	0	0	0
4022	194.115	1408.29		0		3.40849	C10H14N2O2	ISDB	3	0.119687	194.106		KIPFMNAHRGYDMB	CNC(=O)c1cc(OC)ccc1CN									-0.00952631	1	1	0.119687	0	0	0.0398955
4024	638.274	1410.54		0		4.16301	C36H38N4O7	ISDB	11	0.254094	638.274	6.22742	LQYXTOIDTDPFSA	C=Cc1c2[nH]c(c1C)C=C1N=C(C(=C(O)C(=O)OC)C3=NC(=CC4=NC(=C2)C(C)=C4CC)C(C)=C3C(=O)OC)C(CCC(=O)O)C1C	1455	Organic compounds	Organoheterocyclic compounds	Tetrapyrroles and derivatives	Tetrapyrroles and derivatives				0.000295556	1	1	0.254094	0	0	0.0846979
4026	637.265	1410.62		0
4030	758.497	1416.48		0		4.5776	C34H66N10O9	ISDB	1	0	758.501		NGWLTAYCUZZCTD	CCC(C)C(NC(=O)C(NC(=O)CNC(=O)C(CO)NC(=O)C(CCCCN)NC(=O)C(CCCCN)NC(=O)C(N)CCCCN)C(C)C)C(=O)O									0.00439969	1	1	0	0	0	0
4031	622.279	1414.94		0		3.97863	C36H38N4O6	ISDB	18	0.353026	622.279		ATGWBOWMZVPOGA	CCc1c(C)c2cc3nc(c4c5nc(cc6[nH]c(cc1[nH]2)c(C=O)c6CC)C(C)=C5C(=O)C4C(=O)OC)C(CCC(=O)OC)C3C									0.000470936	1	1	0.353026	0	0	0.117675
4033	194.115	1416.41		0		3.40849	C10H14N2O2	ISDB	3	0.119708	194.106		KIPFMNAHRGYDMB	CNC(=O)c1cc(OC)ccc1CN									-0.00902631	1	1	0.119708	0	0	0.0399027
4034	596.445	1416.98		0		4.64148	C33H60N2O7	ISDB	8	0.108527	596.44		IKTMDLUKSPWTSM	CCCCCCCCCCCCCCCC(=O)OC(C=CC(C)C)C(O)C(O)C(OC)C(=O)NC1CCCCNC1=O									-0.00529174	1	1	0.108527	0	0	0.0361757
4038	335.237	1419.73		0		3.99071	C20H33NO3	ISDB	11	0.177428	335.246		MZUTXNYGWVEQSH	CCCCCCC=CCCCCCC=CC(=O)NC1CCOC1=O									0.00866992	1	1	0.177428	0	0	0.0591428
4039	336.244	1419.37		0		4.20939	C24H32O	ISDB	28	0.356318	336.245	6.8544	ATOJCJZNFVZOTD	Oc1cccc(CCCCCCCC=CCCCc2ccccc2)c1	4647	Organic compounds	Benzenoids	Phenols	1-hydroxy-4-unsubstituted benzenoids	Polyketides	Aromatic polyketides	Catechols with side chains	0.000891644	1	1	0.356318	0	0	0.118773
4044	622.279	1421.93		0		3.97863	C36H38N4O6	ISDB	39	0.314599	622.279		ATGWBOWMZVPOGA	CCc1c(C)c2cc3nc(c4c5nc(cc6[nH]c(cc1[nH]2)c(C=O)c6CC)C(C)=C5C(=O)C4C(=O)OC)C(CCC(=O)OC)C3C									0.000160936	1	1	0.314599	0	0	0.104866
4047	552.274	1423.2		0		4.39338	C32H40O8	ISDB	2	0.106549	552.272		NTGRQTPEXFWWRY	C=C1C(=O)OC2CC(C)C34CC5(C(=O)OC6CC(C)C(CCC(C)=O)=CCC65)C(C(C)=C3C(O)C12)C4OC(C)=O									-0.00170576	1	1	0.106549	0	0	0.0355162
4050	584.446	1425.73		0		5.02787	C37H60O5	ISDB	34	0.235406	584.444		YHVUZLLJEYOJSI	CCC=CCC=CCC=CCC=CCC=CCCCC(=O)OCC(O)COC(=O)CCCC=CCCCCCCCC									0.00065102	1	1	0.235406	0	0	0.0784685
4052	292.276	1426.07		0		4.14264	C20H39NO	ISDB	16	0.362105	309.303	6.2894	LBHQTVBKPMHICN	CCCCCCCCC=CCCCCCCCCCC(N)=O	331	Organic compounds	Lipids and lipid-like molecules	Fatty Acyls	Fatty amides	Fatty acids	Fatty amides	Primary amides	0.000290868	1	1	0.362105	0	0	0.120702
4054	238.142	1426.12		0
4056	194.115	1427.35		0		3.40849	C10H14N2O2	ISDB	3	0.119634	194.106		KIPFMNAHRGYDMB	CNC(=O)c1cc(OC)ccc1CN									-0.00979631	1	1	0.119634	0	0	0.0398779
4057	282.167	1427.51		0		3.10641	C19H22O2	ISDB	12	0.442005	282.162	4.2354	JQKXXCDIJZYTEZ	CC1(C)C2CC=C(COC(=O)C=Cc3ccccc3)C1C2	3480	Organic compounds	Phenylpropanoids and polyketides	Cinnamic acids and derivatives	Cinnamic acid esters	Terpenoids	Monoterpenoids	Pinane monoterpenoids	-0.00544406	1	1	0.442005	0	0	0.147335
4066	707.502	1430.95		0
4067	721.481	1431.55		0		4.51277	C37H72NO10P	ISDB	22	0	721.489		BQKPHZKDTBCVRB	CCCCCCCCCCCC(=O)OCC(COP(=O)(O)OCC(N)C(=O)O)OC(=O)CCCCCCCCCCCCCCCC(C)C									0.00803013	1	1	0	0	0	0
4067	721.481	1431.55		0		4.54286	C37H72NO10P	ISDB	8	0	721.489		XQGFIVOPIGEMSQ	CCCCCCCCCCCCCCCCC(=O)OCC(COP(=O)(O)OCC(N)C(=O)O)OC(=O)CCCCCCCCCCCCC									0.00803013	1	1	0	0	0	0
4067	721.481	1431.55		0		4.7541	C37H72NO10P	ISDB	11	0	721.489		LDAOHNWLOMYRQY	CCCCCCCCCCCC(=O)OC(COC(=O)CCCCCCCCCCCCCCCC(C)C)COP(=O)(O)OCC(N)C(=O)O									0.00803013	1	1	0	0	0	0
4067	721.481	1431.55		0		4.78526	C37H72NO10P	ISDB	9	0	721.489		PJCUMCRIZXYQCZ	CCCCCCCCCCCCCCCCC(=O)OC(COC(=O)CCCCCCCCCCCCC)COP(=O)(O)OCC(N)C(=O)O									0.00803013	1	1	0	0	0	0
4068	783.532	1433.36		0
4069	662.445	1431.78		0		3.25645	C42H63O4P	ISDB	4	0.235882	662.446		AZSKHRTUXHLAHS	CC(C)(C)c1ccc(OP(=O)(Oc2ccc(C(C)(C)C)cc2C(C)(C)C)Oc2ccc(C(C)(C)C)cc2C(C)(C)C)c(C(C)(C)C)c1									0.00182313	1	1	0.235882	0	0	0.0786274
4070	684.429	1433.63		0		4.03021	C40H60O9	ISDB	1	0	684.424		KXMPJSXMWWSTJP	C=C1C=C(C)C(C)C(O)CC(=O)C(C)CC(=O)CC2CCC(O2)C(C=CC=C(C)C(O)C(=C)CCC)OC(=O)CC2OC(CC2C)C(O)C1									-0.0055205	1	1	0	0	0	0
4070	684.429	1433.63		0		4.60127	C40H60O9	ISDB	1	0	684.424		VUVQHSGDUUVSJD	CCCCCCCCCCCCCCCC(=O)OCC(Cc1ccc2c(c1)OCO2)C(COC(C)=O)Cc1cc(OC)c(OC)c(OC)c1									-0.0055205	1	1	0	0	0	0
4070	684.429	1433.63		0		5.04895	C40H60O9	ISDB	1	0	684.424		ZDBVKIXZFFHSNZ	CCC(=O)OC(C(C)=CC(C)c1oc(CC)c(C)c(=O)c1C)C(C)C(OC(=O)CC(C)C)C(C)c1oc(C(C)C(O)CC)c(C)c(=O)c1C									-0.0055205	1	1	0	0	0	0
4070	684.429	1433.63		0		4.92584	C40H60O9	ISDB	1	0	684.424		OLKRGRMMYICKFG	CC=C(C)C(=O)OC1C(OC(=O)C(C)=CC)C2(CO)C(CC1(C)C)C1=CCC3C4(C)CCC(O)C(C)(C=O)C4CCC3(C)C1(C)C(O)C2O									-0.0055205	1	1	0	0	0	0
4070	684.429	1433.63		0		3.69873	C34H60N4O10	ISDB	1	0	684.431		HZQBTVDHJQJQOP	CCCCCC1CC(=O)NC(CO)C(=O)NC(CC(C)C)C(=O)OC(CCCCC)CC(=O)NC(CC(C)C)C(=O)NC(CO)C(=O)O1									0.00169012	1	1	0	0	0	0
4070	684.429	1433.63		0		5.20787	C44H60O6	ISDB	2	0	684.439		YFLICVSWYAPLBX	CCCC(=O)OCC(C#CC1=C(C)CC(O)CC1(C)C)=CC=CC(C)=CC=CC=C(C)C=CC=C(C)C(O)=CC(=O)C1(C)CC(O)CC1(C)C									0.00973564	1	1	0	0	0	0
4071	740.486	1435.99		0
4072	758.498	1436.49		0		4.5776	C34H66N10O9	ISDB	3	0.000641197	758.501		NGWLTAYCUZZCTD	CCC(C)C(NC(=O)C(NC(=O)CNC(=O)C(CO)NC(=O)C(CCCCN)NC(=O)C(CCCCN)NC(=O)C(N)CCCCN)C(C)C)C(=O)O									0.00453969	1	1	0.000641197	0	0	0.000213732
4079	282.167	1442.4		0
4081	582.428	1443.3		0		4.52188	C37H58O5	ISDB	4	0.0323183	582.428	10.5292	UJSYMVCGDZCLIO	CCCCCCCCC=CCCCCCCCC(=O)OCc1cc(OC)c(CC=C(C)CCC=C(C)C)c(O)c1C=O	51	Organic compounds	Lipids and lipid-like molecules	Prenol lipids	Aromatic monoterpenoids	Polyketides $ Terpenoids	Meroterpenoids	Tetraketide meroterpenoids	0.000180956	1	1	0.0323183	0	0	0.0107728
4082	662.446	1445.72		0		3.25645	C42H63O4P	ISDB	5	0.235964	662.446		AZSKHRTUXHLAHS	CC(C)(C)c1ccc(OP(=O)(Oc2ccc(C(C)(C)C)cc2C(C)(C)C)Oc2ccc(C(C)(C)C)cc2C(C)(C)C)c(C(C)(C)C)c1									0.000273126	1	1	0.235964	0	0	0.0786545
4083	721.483	1444.85		0		4.51277	C37H72NO10P	ISDB	26	0	721.489		BQKPHZKDTBCVRB	CCCCCCCCCCCC(=O)OCC(COP(=O)(O)OCC(N)C(=O)O)OC(=O)CCCCCCCCCCCCCCCC(C)C									0.00605013	1	1	0	0	0	0
4083	721.483	1444.85		0		4.54286	C37H72NO10P	ISDB	30	0	721.489		XQGFIVOPIGEMSQ	CCCCCCCCCCCCCCCCC(=O)OCC(COP(=O)(O)OCC(N)C(=O)O)OC(=O)CCCCCCCCCCCCC									0.00605013	1	1	0	0	0	0
4083	721.483	1444.85		0		4.7541	C37H72NO10P	ISDB	17	0	721.489		LDAOHNWLOMYRQY	CCCCCCCCCCCC(=O)OC(COC(=O)CCCCCCCCCCCCCCCC(C)C)COP(=O)(O)OCC(N)C(=O)O									0.00605013	1	1	0	0	0	0
4083	721.483	1444.85		0		4.78526	C37H72NO10P	ISDB	31	0	721.489		PJCUMCRIZXYQCZ	CCCCCCCCCCCCCCCCC(=O)OC(COC(=O)CCCCCCCCCCCCC)COP(=O)(O)OCC(N)C(=O)O									0.00605013	1	1	0	0	0	0
4084	684.429	1446.58		0		4.03021	C40H60O9	ISDB	1	0	684.424		KXMPJSXMWWSTJP	C=C1C=C(C)C(C)C(O)CC(=O)C(C)CC(=O)CC2CCC(O2)C(C=CC=C(C)C(O)C(=C)CCC)OC(=O)CC2OC(CC2C)C(O)C1									-0.0051205	1	1	0	0	0	0
4084	684.429	1446.58		0		4.60127	C40H60O9	ISDB	1	0	684.424		VUVQHSGDUUVSJD	CCCCCCCCCCCCCCCC(=O)OCC(Cc1ccc2c(c1)OCO2)C(COC(C)=O)Cc1cc(OC)c(OC)c(OC)c1									-0.0051205	1	1	0	0	0	0
4084	684.429	1446.58		0		5.04895	C40H60O9	ISDB	1	0	684.424		ZDBVKIXZFFHSNZ	CCC(=O)OC(C(C)=CC(C)c1oc(CC)c(C)c(=O)c1C)C(C)C(OC(=O)CC(C)C)C(C)c1oc(C(C)C(O)CC)c(C)c(=O)c1C									-0.0051205	1	1	0	0	0	0
4084	684.429	1446.58		0		4.92584	C40H60O9	ISDB	1	0	684.424		OLKRGRMMYICKFG	CC=C(C)C(=O)OC1C(OC(=O)C(C)=CC)C2(CO)C(CC1(C)C)C1=CCC3C4(C)CCC(O)C(C)(C=O)C4CCC3(C)C1(C)C(O)C2O									-0.0051205	1	1	0	0	0	0
4084	684.429	1446.58		0		3.69873	C34H60N4O10	ISDB	1	0	684.431		HZQBTVDHJQJQOP	CCCCCC1CC(=O)NC(CO)C(=O)NC(CC(C)C)C(=O)OC(CCCCC)CC(=O)NC(CC(C)C)C(=O)NC(CO)C(=O)O1									0.00209012	1	1	0	0	0	0
4086	150.089	1447.11		0		0.841096	C8H10N2O	MassBank - 2023.09	5	0.244493	150.079		CMEWLCATCRTSGF	CN(C)C1=CC=C(C=C1)N=O									-0.00953	1	1	0.244493	0	0	0.0814978
4088	783.535	1448.13		0
4090	335.319	1449.66		0
4093	652.29	1452.09		0		4.19524	C37H40N4O7	ISDB	7	0.235584	652.29	6.89814	CCVDEFXTCMRJQH	C=Cc1c(C)c2cc3nc(c(C(=O)C(=O)OC)c4[nH]c(cc5nc(cc1[nH]2)C(C)=C5CC)c(C)c4C(=O)OC)C(CCC(=O)OC)C3C	716	Organic compounds	Organoheterocyclic compounds	Tetrapyrroles and derivatives	Chlorins	Alkaloids	Tryptophan alkaloids	Carboline alkaloids	-0.00025438	1	1	0.235584	0	0	0.0785279
4094	194.115	1453.56		0		3.11752	C10H14N2O2	ISDB	2	0.0877459	194.106		YBVDQQQEPCEKPR	NCc1cccc(CC(N)C(=O)O)c1									-0.00900631	1	1	0.0877459	0	0	0.0292486
4095	283.287	1455.01		0		3.38379	C18H37NO	ISDB	4	0.0682803	283.288		MYTDNGUQXKUHFN	CCCCCCCCCCCCCCCC(=O)NCC									0.000350804	1	1	0.0682803	0	0	0.0227601
4096	278.085	1458.87		0
4099	309.303	1459.86		0		3.28997	C20H39NO	ISDB	3	0.0441765	309.303	6.0159	BEYAPDNDPYAWHT	CCCCCCCCCCCCCC=CC(=O)NCC(C)C	1096	Organic compounds	Lipids and lipid-like molecules	Fatty Acyls	N-acyl amines	Fatty acids	Fatty amides	N-acyl amines	0.000230868	1	1	0.0441765	0	0	0.0147255
4102	157.146	1460.86		0		2.74582	C9H19NO	ISDB	2	0	157.147		BPDCZYLPNNLOBD	CC(C)CNC(=O)CC(C)C									0.000360228	1	1	0	0	0	0
4102	157.146	1460.86		0		3.3003	C9H19NO	ISDB	4	0	157.147	1.2879	DVJHWTLBEYCZJZ	CC(O)CC1CCCC(C)N1	195	Organic compounds	Organoheterocyclic compounds	Piperidines	Piperidines	Alkaloids	Pseudoalkaloids $ Lysine alkaloids	Acetate-derived alkaloids $ Piperidine alkaloids	0.000360228	1	1	0	0	0	0
4102	157.146	1460.86		0		3.41334	C9H19NO	ISDB	5	0	157.147		JBYJGWRGHTYNTE	CCCC1CC(O)CC(C)N1									0.000360228	1	1	0	0	0	0
4102	157.146	1460.86		0		0.226907	C9H19NO	ISDB	1	0	157.147		JFKADWNYKAZYSD	OC1CCCCCNCCC1									0.000360228	1	1	0	0	0	0
4102	157.146	1460.86		0		3.04554	C9H19NO	ISDB	3	0	157.147	1.2416	JOHKCJPJMSCFBX	CC(O)CC1CCCCN1C	195	Organic compounds	Organoheterocyclic compounds	Piperidines	Piperidines	Alkaloids	Lysine alkaloids	Piperidine alkaloids	0.000360228	1	1	0	0	0	0
4102	157.146	1460.86		0		3.19771	C9H19NO	ISDB	3	0	157.147		KYEKSZMDGACCQD	CC(O)CC1(C)CCCN1C									0.000360228	1	1	0	0	0	0
4102	157.146	1460.86		0		2.88252	C9H19NO	ISDB	1	0	157.147		LKCPWTQHJNVLDI	CCC(O)C1CCCCN1C									0.000360228	1	1	0	0	0	0
4102	157.146	1460.86		0		3.34399	C9H19NO	ISDB	2	0	157.147	1.2416	MSYUGRASNIEUCW	CCCC1CCC(O)CN1C	279	Organic compounds	Alkaloids and derivatives	notClassified	Alkaloids and derivatives	Alkaloids	Pseudoalkaloids	Acetate-derived alkaloids	0.000360228	1	1	0	0	0	0
4102	157.146	1460.86		0		2.42961	C9H19NO	ISDB	1	0	157.147	2.045	NZMAJUHVSZBJHL	CCCCN(C=O)CCCC	1664	Organic compounds	Organic acids and derivatives	Carboxylic acids and derivatives	Tertiary carboxylic acid amides				0.000360228	1	1	0	0	0	0
4102	157.146	1460.86		0		2.70122	C9H19NO	ISDB	4	0	157.147		RHULHUMGLDCWCP	CC(O)CN1CCCCCC1									0.000360228	1	1	0	0	0	0
4102	157.146	1460.86		0		3.36239	C9H19NO	ISDB	1	0	157.147		RLLKFWVYAKQELP	CCC(C)CCCCC(N)=O									0.000360228	1	1	0	0	0	0
4102	157.146	1460.86		0		2.9826	C9H19NO	ISDB	3	0	157.147	1.2895	ZRXAUOSECWYDMA	CCC(O)CC1CCCCN1	195	Organic compounds	Organoheterocyclic compounds	Piperidines	Piperidines	Alkaloids	Pseudoalkaloids $ Lysine alkaloids	Acetate-derived alkaloids $ Piperidine alkaloids	0.000360228	1	1	0	0	0	0
4102	157.146	1460.86		0		0.532556	C7H11NO3	MassBank - 2023.09	1	0	157.074	0.1534	WRUSVQOKJIDBLP	CC=C(C)C(=O)NCC(=O)O	2402	Organic compounds	Organic acids and derivatives	Carboxylic acids and derivatives	N-acyl-alpha amino acids	Amino acids and Peptides $ Shikimates and Phenylpropanoids	Small peptides	Aminoacids	0.00642	1	1	0	0	0	0
4103	174.116	1463.06		0		1.3171	C11H14N2	MassBank - 2023.09	5	0.416114	174.116		WYRNRZQRKCXPLA	CCN(CCC#N)C1C=CC=CC=1									0.000144913	1	1	0.416114	0	0	0.138705
4104	211.136	1463.12		0		3.11161	C10H17N3O2	ISDB	2	0	211.132		LDVAGCGRLQBHOA	CNCCC1NC(=O)C2CCCN2C1=O									-0.00390722	1	1	0	0	0	0
4104	211.136	1463.12		0		3.81626	C12H21NS	ISDB	3	0	211.139		PSZGSWWQPRJONL	CCCCCCCc1nc(C)c(C)s1									0.00348667	1	1	0	0	0	0
4104	211.136	1463.12		0		0.661621	C9H17N5O	MassBank - 2023.09	1	0	211.143		OYTCZOJKXCTBHG	CCNC1=NC(=O)N=C(NC(C)(C)C)N1									0.00734	1	1	0	0	0	0
4104	211.136	1463.12		0		0.665007	C9H17N5O	MassBank - 2023.09	1	0	211.143		RUOTUMSRCIMLJK	CC(C)NC1=NC(=O)N=C(NC(C)C)N1									0.00734	1	1	0	0	0	0
4104	211.136	1463.12		0		2.59498	C9H17N5O	MassBank - 2023.09	1	0	211.143		PXWUKZGIHQRDHL	COc1nc(NCC)nc(NC(C)C)n1									0.00734	1	1	0	0	0	0
4105	163.136	1463.58		0		2.19291	C11H17N	ISDB	24	0.144913	163.136		OBDSVYOSYSKVMX	CC(Cc1ccccc1)N(C)C									0.000265544	1	1	0.144913	0	0	0.0483043
4106	161.12	1464.18		0		3.22824	C11H15N	ISDB	12	0.184226	161.12	2.57724	ZBIKAJHAGKBFKR	Cc1cc(C)c2c(n1)CCCC2	1715	Organic compounds	Organoheterocyclic compounds	Quinolines and derivatives	Hydroquinolines	Alkaloids	Nicotinic acid alkaloids	Pyridine alkaloids	0.00043548	1	1	0.184226	0	0	0.0614086
4107	160.1	1463.2		0		3.32126	C10H12N2	ISDB	24	0.27624	160.1	2.0546	AUBPMADJYNSPOA	c1cncc(C2=NCCCC2)c1	1934	Organic compounds	Organoheterocyclic compounds	Pyridines and derivatives	Tetrahydropyridines	Alkaloids	Nicotinic acid alkaloids	Pyridine alkaloids	0.000294384	1	1	0.27624	0	0	0.0920799
[truncated: 62 more rows]
